# Supplementary material for: Niche modeling reveals life history shifts in birds at La Brea over the last twenty millennia
Source: PLoS One. 2020 Jan 16;15(1):e0227361. doi: 10.1371/journal.pone.0227361 (PMC6964907; doi:10.1371/journal.pone.0227361)
Supplement: S1 Table — (XLSM) [file pone.0227361.s001.xlsm]

## Sheet: Sheet1
label	longitude	latitude	label	longitude	latitude	label	longitude	latitude	label	longitude	latitude	label	longitude	latitude	label	longitude	latitude	label	longitude	latitude	label	longitude	latitude	label	longitude	latitude	label	longitude	latitude	label	longitude	latitude	label	longitude	Latitude	label	longitude	latitude	label	longitude	latitude	label	LONGITUDE	LATITUDE	label	longitude	latitude	label	longitude
Acorn Woodpecker	-111.578	35.3951	Says Phoebe	-166.088	64.8315	American Dipper	-162.898	55.2694	Pygmy Nuthatch	-120.597	49.1532	Ruby-crowned Kinglete	-163.169	62.0526	Hutton's Vireo	-123.599	48.7853	Red-winged Blackbird	-149.779	61.2965	Yellow-breasted Chat	-124.328	42.587	Hutton's Vireo	-123.599	48.7853	Northern Saw-whet Owl	-149.428	61.587	Swainson's Thrush	-161.603	60.8733	Barn Swallow	-145.87	60.4972	American Crow	-131.521	55.3269	Barn Owl	-124.164	40.5281	Great Horned Owl	-161.61	60.6948	Pine Siskin	-160.692	62.9209	Acorn Woodpecker	-111.578
Acorn Woodpecker	-109.205	35.679	Says Phoebe	-165.302	64.6159	American Dipper	-160.682	59.8562	Pygmy Nuthatch	-120.692	50.2829	Ruby-crowned Kinglete	-161.603	60.8733	Hutton's Vireo	-124.055	48.4223	Red-winged Blackbird	-149	61	Yellow-breasted Chat	-124.247	42.254	Hutton's Vireo	-124.055	48.4223	Northern Saw-whet Owl	-145.87	60.4972	Swainson's Thrush	-160.692	62.9209	Barn Swallow	-145.348	60.4652	American Crow	-130.016	55.9157	Barn Owl	-123.803	44.5509	Great Horned Owl	-161.603	60.8733	Pine Siskin	-155.524	64.4609	Acorn Woodpecker	-109.205
Acorn Woodpecker	-112.433	34.6437	Says Phoebe	-164.437	64.5451	American Dipper	-159.694	59.5317	Pygmy Nuthatch	-121.099	50.0226	Ruby-crowned Kinglete	-160.692	62.9209	Hutton's Vireo	-122.535	49.184	Red-winged Blackbird	-145.87	60.4972	Yellow-breasted Chat	-124.198	43.5202	Hutton's Vireo	-122.535	49.184	Northern Saw-whet Owl	-145.348	60.4652	Swainson's Thrush	-160.682	59.8562	Barn Swallow	-143.889	62.7248	American Crow	-129.296	54.3331	Barn Owl	-123.65	47.0096	Great Horned Owl	-160.692	62.9209	Pine Siskin	-152.623	57.8166	Acorn Woodpecker	-112.433
Acorn Woodpecker	-111.434	34.8492	Says Phoebe	-163.169	62.0526	American Dipper	-158.527	59.0346	Pygmy Nuthatch	-118.475	49.0417	Ruby-crowned Kinglete	-159.809	64.0145	Hutton's Vireo	-123.513	49.4068	Red-winged Blackbird	-144.958	61.7342	Yellow-breasted Chat	-124.164	40.5281	Hutton's Vireo	-123.513	49.4068	Northern Saw-whet Owl	-139.565	59.444	Swainson's Thrush	-159.809	64.0145	Barn Swallow	-140.562	61.9887	American Crow	-129.284	56.1048	Barn Owl	-123.589	43.6488	Great Horned Owl	-159.809	64.0145	Pine Siskin	-152.618	57.8128	Acorn Woodpecker	-111.434
Acorn Woodpecker	-110.323	34.6674	Says Phoebe	-151.333	59.5667	American Dipper	-152.623	57.8166	Pygmy Nuthatch	-119.73	49.5976	Ruby-crowned Kinglete	-159.029	66.5555	Hutton's Vireo	-124.836	49.2615	Red-winged Blackbird	-144.829	62.4798	Yellow-breasted Chat	-124.142	41.6956	Hutton's Vireo	-124.836	49.2615	Northern Saw-whet Owl	-139.022	59.4178	Swainson's Thrush	-158.621	59.2727	Barn Swallow	-140.553	61.9875	American Crow	-128.846	54.8294	Barn Owl	-123.485	39.6878	Great Horned Owl	-159.694	59.5317	Pine Siskin	-152.45	57.5333	Acorn Woodpecker	-110.323
Acorn Woodpecker	-110.905	33.8114	Says Phoebe	-150.29	67.0166	American Dipper	-152.618	57.8128	Pygmy Nuthatch	-120.293	49.1322	Ruby-crowned Kinglete	-158.621	59.2727	Hutton's Vireo	-125.188	49.4755	Red-winged Blackbird	-143.889	62.7248	Yellow-breasted Chat	-124.123	40.2432	Hutton's Vireo	-125.188	49.4755	Northern Saw-whet Owl	-135.06	57.8376	Swainson's Thrush	-158.527	59.0346	Barn Swallow	-139.565	59.444	American Crow	-128.746	55.6855	Barn Owl	-123.47	46.5431	Great Horned Owl	-159.029	66.5555	Pine Siskin	-151.796	59.7968	Acorn Woodpecker	-110.905
Acorn Woodpecker	-109.107	33.6101	Says Phoebe	-150.275	60.4588	American Dipper	-152.45	57.5333	Pygmy Nuthatch	-119.087	50.2662	Ruby-crowned Kinglete	-158.527	59.0346	Hutton's Vireo	-125.241	50.0264	Red-winged Blackbird	-141.805	63.0127	Yellow-breasted Chat	-124.097	41.2624	Hutton's Vireo	-125.241	50.0264	Northern Saw-whet Owl	-133.078	56.2075	Swainson's Thrush	-158.275	67.1032	Barn Swallow	-139.022	59.4178	American Crow	-128.582	54.3717	Barn Owl	-122.867	38.0454	Great Horned Owl	-157.844	63.583	Pine Siskin	-151.561	59.6464	Acorn Woodpecker	-109.107
Acorn Woodpecker	-110.303	32.0343	Says Phoebe	-150.048	63.5153	American Dipper	-149.428	61.587	Pygmy Nuthatch	-120.619	50.225	Ruby-crowned Kinglete	-158.078	63.5963	Hutton's Vireo	-127.877	50.7039	Red-winged Blackbird	-139.565	59.444	Yellow-breasted Chat	-124.077	43.2153	Hutton's Vireo	-127.877	50.7039	Northern Saw-whet Owl	-132.767	56.3501	Swainson's Thrush	-158.078	63.5963	Barn Swallow	-139	59	American Crow	-127.886	55.1583	Barn Owl	-122.535	49.184	Great Horned Owl	-157.029	64.7707	Pine Siskin	-151.372	60.3668	Acorn Woodpecker	-110.303
Acorn Woodpecker	-111.065	31.3874	Says Phoebe	-149.842	61.4001	American Dipper	-148.86	63.3793	Pygmy Nuthatch	-119.28	49.1074	Ruby-crowned Kinglete	-157.844	63.583	Hutton's Vireo	-125.241	50.0264	Red-winged Blackbird	-139.224	61.4337	Yellow-breasted Chat	-123.962	40.4151	Hutton's Vireo	-125.241	50.0264	Northern Saw-whet Owl	-132.766	56.7395	Swainson's Thrush	-157.844	63.583	Barn Swallow	-138.522	61.0129	American Crow	-127.319	55.0022	Barn Owl	-122.52	41.5209	Great Horned Owl	-157	64.5	Pine Siskin	-151.333	59.5667	Acorn Woodpecker	-111.065
Acorn Woodpecker	-110.795	31.5176	Says Phoebe	-149.779	61.2965	American Dipper	-146.06	65.0544	Pygmy Nuthatch	-120.855	49.7769	Ruby-crowned Kinglete	-157.029	64.7707	Hutton's Vireo	-123.35	48.4046	Red-winged Blackbird	-138.518	61.0066	Yellow-breasted Chat	-123.856	44.4276	Hutton's Vireo	-123.35	48.4046	Northern Saw-whet Owl	-132.38	56.4599	Swainson's Thrush	-157.029	64.7707	Barn Swallow	-137.333	60.8105	American Crow	-127.319	55.0022	Barn Owl	-122.445	45.6868	Great Horned Owl	-156.966	64.74	Pine Siskin	-151.276	60.2959	Acorn Woodpecker	-110.795
Acorn Woodpecker	-109.695	31.8182	Says Phoebe	-149.715	67.6695	American Dipper	-145.87	60.4972	Pygmy Nuthatch	-119.526	49.2575	Ruby-crowned Kinglete	-157	64.5	Hutton's Vireo	-124.815	48.8721	Red-winged Blackbird	-137.95	60.9307	Yellow-breasted Chat	-123.84	40.9701	Hutton's Vireo	-124.815	48.8721	Northern Saw-whet Owl	-124.832	54.0872	Swainson's Thrush	-157	64.5	Barn Swallow	-137.169	60.34	American Crow	-126.793	54.3606	Barn Owl	-122.335	48.1632	Great Horned Owl	-155.524	64.4609	Pine Siskin	-150.787	60.5957	Acorn Woodpecker	-109.695
Acorn Woodpecker	-112.219	35.0556	Says Phoebe	-149.688	60.3856	American Dipper	-143.071	62.4423	Pygmy Nuthatch	-120.224	49.4013	Ruby-crowned Kinglete	-156.966	64.74	Hutton's Vireo	-123.258	49.2627	Red-winged Blackbird	-137.51	61.6021	Yellow-breasted Chat	-123.696	44.9615	Hutton's Vireo	-123.258	49.2627	Northern Saw-whet Owl	-123.84	40.9701	Swainson's Thrush	-156.966	64.74	Barn Swallow	-136.71	66.4437	American Crow	-125.419	54.4132	Barn Owl	-122.306	40.352	Great Horned Owl	-152.95	66.3336	Pine Siskin	-150.632	66.4418	Acorn Woodpecker	-112.219
Acorn Woodpecker	-112.619	34.7734	Says Phoebe	-149.428	61.587	American Dipper	-139.022	59.4178	Pygmy Nuthatch	-120.089	50.5746	Ruby-crowned Kinglete	-155.791	58.5472	Hutton's Vireo	-124.179	49.7831	Red-winged Blackbird	-137.169	60.34	Yellow-breasted Chat	-123.689	42.4225	Hutton's Vireo	-124.179	49.7831	Northern Saw-whet Owl	-123.803	44.5509	Swainson's Thrush	-156.459	58.6705	Barn Swallow	-136.362	59.4505	American Crow	-125.089	52.2575	Barn Owl	-122.24	38.9787	Great Horned Owl	-152.118	66.2372	Pine Siskin	-150.566	60.526	Acorn Woodpecker	-112.619
Acorn Woodpecker	-111.101	34.3567	Says Phoebe	-149.371	60.5022	American Dipper	-135.568	59.3364	Pygmy Nuthatch	-120.149	49.7203	Ruby-crowned Kinglete	-155.619	62.9118	Hutton's Vireo	-125.694	49.0427	Red-winged Blackbird	-137.058	60.3721	Yellow-breasted Chat	-123.606	42.2792	Hutton's Vireo	-125.694	49.0427	Northern Saw-whet Owl	-123.696	44.9615	Swainson's Thrush	-155.791	58.5472	Barn Swallow	-136.144	60.5734	American Crow	-124.901	53.5981	Barn Owl	-122.228	44.474	Great Horned Owl	-151.276	60.2959	Pine Siskin	-150.275	60.4588	Acorn Woodpecker	-111.101
Acorn Woodpecker	-110.767	34.7	Says Phoebe	-148.86	63.3793	American Dipper	-135.348	57.127	Pygmy Nuthatch	-120.95	50.1343	Ruby-crowned Kinglete	-155.589	62.951	Hutton's Vireo	-122.958	50.1438	Red-winged Blackbird	-136.982	61.1971	Yellow-breasted Chat	-123.605	40.888	Hutton's Vireo	-122.958	50.1438	Northern Saw-whet Owl	-123.227	39.1635	Swainson's Thrush	-155.619	62.9118	Barn Swallow	-135.568	59.3364	American Crow	-124.832	54.0872	Barn Owl	-122.146	37.8184	Great Horned Owl	-150.787	60.5957	Pine Siskin	-150.237	62.3173	Acorn Woodpecker	-110.767
Acorn Woodpecker	-109.915	34.1154	Says Phoebe	-148.835	68.8572	American Dipper	-135.088	62.1842	Pygmy Nuthatch	-111.578	35.3951	Ruby-crowned Kinglete	-155.524	64.4609	Hutton's Vireo	-125.495	50.1826	Red-winged Blackbird	-136.555	62.3986	Yellow-breasted Chat	-123.604	40.1733	Hutton's Vireo	-125.495	50.1826	Northern Saw-whet Owl	-123.225	39.2649	Swainson's Thrush	-155.589	62.951	Barn Swallow	-135.351	59.5294	American Crow	-124.832	54.0872	Barn Owl	-122.011	41.8224	Great Horned Owl	-150.632	66.4418	Pine Siskin	-150.14	61.6593	Acorn Woodpecker	-109.915
Acorn Woodpecker	-109.166	33.8669	Says Phoebe	-147.944	63.2772	American Dipper	-135.06	57.8376	Pygmy Nuthatch	-109.205	35.679	Ruby-crowned Kinglete	-152.95	66.3336	Hutton's Vireo	-124.179	49.7831	Red-winged Blackbird	-136.144	60.5734	Yellow-breasted Chat	-123.589	43.6488	Hutton's Vireo	-124.179	49.7831	Northern Saw-whet Owl	-122.867	38.0454	Swainson's Thrush	-155.524	64.4609	Barn Swallow	-135.348	57.127	American Crow	-124.73	55.7995	Barn Owl	-121.985	47.7444	Great Horned Owl	-150.566	60.526	Pine Siskin	-149.843	61.4001	Acorn Woodpecker	-109.166
Acorn Woodpecker	-109.818	32.6498	Says Phoebe	-147.541	64.8922	American Dipper	-134.766	58.4424	Pygmy Nuthatch	-112.433	34.6437	Ruby-crowned Kinglete	-152.118	66.2372	Hutton's Vireo	-127.98	50.6806	Red-winged Blackbird	-135.568	59.3364	Yellow-breasted Chat	-123.585	38.8036	Hutton's Vireo	-127.98	50.6806	Northern Saw-whet Owl	-122.771	44.7117	Swainson's Thrush	-152.95	66.3336	Barn Swallow	-135.155	57.0174	American Crow	-124.392	51.4896	Barn Owl	-121.916	40.3357	Great Horned Owl	-150.29	67.0166	Pine Siskin	-149.842	61.4001	Acorn Woodpecker	-109.818
Acorn Woodpecker	-109.197	36.302	Says Phoebe	-147.176	61.9373	American Dipper	-134.628	58.2514	Pygmy Nuthatch	-111.434	34.8492	Ruby-crowned Kinglete	-151.942	66.58	Hutton's Vireo	-123.548	48.7493	Red-winged Blackbird	-135.294	61.1004	Yellow-breasted Chat	-123.582	39.1612	Hutton's Vireo	-123.548	48.7493	Northern Saw-whet Owl	-122.652	54.3429	Swainson's Thrush	-152.118	66.2372	Barn Swallow	-135.011	60.6455	American Crow	-124.368	51.9825	Barn Owl	-121.892	41.9999	Great Horned Owl	-150.275	60.4588	Pine Siskin	-149.779	61.2965	Acorn Woodpecker	-109.197
Acorn Woodpecker	-111.438	34.838	Says Phoebe	-146.728	65.2698	American Dipper	-133.985	60.3397	Pygmy Nuthatch	-110.323	34.6674	Ruby-crowned Kinglete	-151.796	59.7968	Hutton's Vireo	-124.058	48.8231	Red-winged Blackbird	-135.266	60.7066	Yellow-breasted Chat	-123.538	41.3028	Hutton's Vireo	-124.058	48.8231	Northern Saw-whet Owl	-122.292	40.8738	Swainson's Thrush	-151.942	66.58	Barn Swallow	-134.766	58.4424	American Crow	-124.328	42.587	Barn Owl	-121.84	38.7939	Great Horned Owl	-150.237	62.3173	Pine Siskin	-149.553	60.7797	Acorn Woodpecker	-111.438
Acorn Woodpecker	-110.946	33.5656	Says Phoebe	-146.061	63.0532	American Dipper	-133.04	61.2044	Pygmy Nuthatch	-110.905	33.8114	Ruby-crowned Kinglete	-151.561	59.6464	Hutton's Vireo	-121.388	49.0259	Red-winged Blackbird	-135.155	57.0174	Yellow-breasted Chat	-123.532	41.309	Hutton's Vireo	-121.388	49.0259	Northern Saw-whet Owl	-122.228	44.474	Swainson's Thrush	-151.796	59.7968	Barn Swallow	-134.66	60.0018	American Crow	-124.294	47.3475	Barn Owl	-121.752	38.0879	Great Horned Owl	-149.843	61.4001	Pine Siskin	-149.544	61.256	Acorn Woodpecker	-110.946
Acorn Woodpecker	-109.106	33.6104	Says Phoebe	-146.032	63.0461	American Dipper	-132.543	55.8443	Pygmy Nuthatch	-109.107	33.6101	Ruby-crowned Kinglete	-151.372	60.3668	Hutton's Vireo	-122.535	49.184	Red-winged Blackbird	-135.088	62.1842	Yellow-breasted Chat	-123.532	41.3035	Hutton's Vireo	-122.535	49.184	Northern Saw-whet Owl	-122.146	37.8184	Swainson's Thrush	-151.561	59.6464	Barn Swallow	-134.628	58.2514	American Crow	-124.272	48.2533	Barn Owl	-121.734	39.2754	Great Horned Owl	-149.842	61.4001	Pine Siskin	-149.434	60.1279	Acorn Woodpecker	-109.106
Acorn Woodpecker	-109.201	31.9825	Says Phoebe	-145.87	60.4972	American Dipper	-130.016	55.9157	Pygmy Nuthatch	-112.032	36.3131	Ruby-crowned Kinglete	-151.333	59.5667	Hutton's Vireo	-123.242	49.4744	Red-winged Blackbird	-135.011	60.6455	Yellow-breasted Chat	-123.504	43.3663	Hutton's Vireo	-123.242	49.4744	Northern Saw-whet Owl	-122.068	52.1495	Swainson's Thrush	-151.333	59.5667	Barn Swallow	-133.985	60.3397	American Crow	-124.247	42.254	Barn Owl	-121.733	37.665	Great Horned Owl	-149.779	61.2965	Pine Siskin	-149.428	61.587	Acorn Woodpecker	-109.201
Acorn Woodpecker	-109.738	31.7587	Says Phoebe	-145.373	62.3624	American Dipper	-129.284	56.1048	Pygmy Nuthatch	-112.219	35.0556	Ruby-crowned Kinglete	-151.276	60.2959	Hutton's Vireo	-124.099	49.1942	Red-winged Blackbird	-134.878	60.5995	Yellow-breasted Chat	-123.488	41.3813	Hutton's Vireo	-124.099	49.1942	Northern Saw-whet Owl	-121.981	46.2536	Swainson's Thrush	-151.276	60.2959	Barn Swallow	-133.085	55.5557	American Crow	-124.198	43.5202	Barn Owl	-121.733	37.665	Great Horned Owl	-149.428	61.587	Pine Siskin	-149.371	60.5022	Acorn Woodpecker	-109.738
Acorn Woodpecker	-109.915	31.9197	Says Phoebe	-145.348	60.4652	American Dipper	-128.701	54.0014	Pygmy Nuthatch	-111.948	35.1634	Ruby-crowned Kinglete	-150.787	60.5957	Hutton's Vireo	-121.612	50.7893	Red-winged Blackbird	-134.766	58.4424	Yellow-breasted Chat	-123.485	39.6878	Hutton's Vireo	-121.612	50.7893	Northern Saw-whet Owl	-121.918	46.7412	Swainson's Thrush	-150.787	60.5957	Barn Swallow	-133.078	56.2075	American Crow	-124.197	43.5183	Barn Owl	-121.733	37.6651	Great Horned Owl	-148.86	63.3793	Pine Siskin	-149.291	63.738	Acorn Woodpecker	-109.915
Acorn Woodpecker	-109.226	31.6065	Says Phoebe	-144.829	62.4798	American Dipper	-125.241	50.0264	Pygmy Nuthatch	-111.101	34.3567	Ruby-crowned Kinglete	-150.632	66.4418	Hutton's Vireo	-125.16	50.0228	Red-winged Blackbird	-134.736	60.586	Yellow-breasted Chat	-123.483	40.8031	Hutton's Vireo	-125.16	50.0228	Northern Saw-whet Owl	-121.696	36.4531	Swainson's Thrush	-150.632	66.4418	Barn Swallow	-133.04	61.2044	American Crow	-124.179	49.7831	Barn Owl	-121.704	39.9935	Great Horned Owl	-147.944	63.2772	Pine Siskin	-148.86	63.3793	Acorn Woodpecker	-109.226
Acorn Woodpecker	-123.005	41.8223	Says Phoebe	-144.407	61.5261	American Dipper	-125.241	50.0264	Pygmy Nuthatch	-110.767	34.7	Ruby-crowned Kinglete	-150.613	65.0077	Hutton's Vireo	-124.147	49.5193	Red-winged Blackbird	-134.66	60.0018	Yellow-breasted Chat	-123.47	46.5431	Hutton's Vireo	-124.147	49.5193	Northern Saw-whet Owl	-121.591	55.5777	Swainson's Thrush	-150.613	65.0077	Barn Swallow	-132.911	60.2336	American Crow	-124.164	40.5281	Barn Owl	-121.696	36.4531	Great Horned Owl	-147.942	64.9122	Pine Siskin	-148.752	61.7327	Acorn Woodpecker	-123.005
Acorn Woodpecker	-121.257	41.1014	Says Phoebe	-142.945	61.4337	American Dipper	-125.203	49.5778	Pygmy Nuthatch	-109.915	34.1154	Ruby-crowned Kinglete	-150.566	60.526	Hutton's Vireo	-125.203	49.5778	Red-winged Blackbird	-133.985	60.3397	Yellow-breasted Chat	-123.403	45.0083	Hutton's Vireo	-125.203	49.5778	Northern Saw-whet Owl	-121.39	46.6387	Swainson's Thrush	-150.566	60.526	Barn Swallow	-132.767	56.3501	American Crow	-124.142	41.6956	Barn Owl	-121.688	49.2949	Great Horned Owl	-146.995	64.5464	Pine Siskin	-148.418	65.5632	Acorn Woodpecker	-121.257
Acorn Woodpecker	-124.142	41.6956	Says Phoebe	-142.324	63.6093	American Dipper	-125.188	49.4755	Pygmy Nuthatch	-109.166	33.8669	Ruby-crowned Kinglete	-150.29	67.0166	Hutton's Vireo	-123.178	49.6867	Red-winged Blackbird	-133.957	62.1715	Yellow-breasted Chat	-123.398	39.5665	Hutton's Vireo	-123.178	49.6867	Northern Saw-whet Owl	-121.179	48.2356	Swainson's Thrush	-150.29	67.0166	Barn Swallow	-132.766	56.7395	American Crow	-124.123	40.2432	Barn Owl	-121.609	39.4979	Great Horned Owl	-146.516	62.2317	Pine Siskin	-147.944	63.2772	Acorn Woodpecker	-124.142
Acorn Woodpecker	-124.123	40.2432	Says Phoebe	-141.805	63.0127	American Dipper	-124.272	48.2533	Pygmy Nuthatch	-109.818	32.6498	Ruby-crowned Kinglete	-150.275	60.4588	Hutton's Vireo	-124.357	49.2509	Red-winged Blackbird	-133.795	60.0003	Yellow-breasted Chat	-123.292	43.1277	Hutton's Vireo	-124.357	49.2509	Northern Saw-whet Owl	-120.597	49.1532	Swainson's Thrush	-150.275	60.4588	Barn Swallow	-132.626	55.6882	American Crow	-124.099	49.1942	Barn Owl	-121.487	42.2676	Great Horned Owl	-146.251	64.9459	Pine Siskin	-147.541	64.8922	Acorn Woodpecker	-124.123
Acorn Woodpecker	-123.962	40.4151	Says Phoebe	-141.411	64.1668	American Dipper	-124.164	40.5281	Pygmy Nuthatch	-109.197	36.302	Ruby-crowned Kinglete	-150.237	62.3173	Hutton's Vireo	-125.098	49.6424	Red-winged Blackbird	-133.295	60.4895	Yellow-breasted Chat	-123.261	44.7202	Hutton's Vireo	-125.098	49.6424	Northern Saw-whet Owl	-120.445	44.4991	Swainson's Thrush	-150.237	62.3173	Barn Swallow	-132.38	56.4599	American Crow	-124.097	41.2624	Barn Owl	-121.423	36.2574	Great Horned Owl	-146.077	64.2556	Pine Siskin	-147.176	61.9373	Acorn Woodpecker	-123.962
Acorn Woodpecker	-122.306	40.352	Says Phoebe	-141.279	64.5528	American Dipper	-124.123	40.2432	Pygmy Nuthatch	-111.438	34.838	Ruby-crowned Kinglete	-150.14	61.6593	Hutton's Vireo	-112.433	34.6437	Red-winged Blackbird	-133.266	62.2818	Yellow-breasted Chat	-123.238	43.8372	Hutton's Vireo	-112.433	34.6437	Northern Saw-whet Owl	-120.173	48.5092	Swainson's Thrush	-150.14	61.6593	Barn Swallow	-132.117	53.2505	American Crow	-124.078	46.2694	Barn Owl	-121.281	36.8243	Great Horned Owl	-146.06	65.0544	Pine Siskin	-146.995	64.5464	Acorn Woodpecker	-122.306
Acorn Woodpecker	-123.225	39.2649	Says Phoebe	-139.224	61.4337	American Dipper	-124.058	48.8231	Pygmy Nuthatch	-110.946	33.5656	Ruby-crowned Kinglete	-150.048	63.5153	Hutton's Vireo	-110.905	33.8114	Red-winged Blackbird	-132.913	56.8076	Yellow-breasted Chat	-123.225	39.2649	Hutton's Vireo	-110.905	33.8114	Northern Saw-whet Owl	-120.149	49.7203	Swainson's Thrush	-150.048	63.5153	Barn Swallow	-132.057	54.0309	American Crow	-124.077	43.2153	Barn Owl	-121.257	41.1014	Great Horned Owl	-145.738	63.8563	Pine Siskin	-146.516	62.2317	Acorn Woodpecker	-123.225
Acorn Woodpecker	-122.941	39.5233	Says Phoebe	-138.751	63.9904	American Dipper	-124.054	41.8021	Pygmy Nuthatch	-109.106	33.6104	Ruby-crowned Kinglete	-149.843	61.4001	Hutton's Vireo	-111.065	31.3874	Red-winged Blackbird	-132.911	60.2336	Yellow-breasted Chat	-123.214	42.9709	Hutton's Vireo	-111.065	31.3874	Northern Saw-whet Owl	-119.804	37.7473	Swainson's Thrush	-149.843	61.4001	Barn Swallow	-132	56	American Crow	-123.962	40.4151	Barn Owl	-121.175	36.7624	Great Horned Owl	-145.373	62.3624	Pine Siskin	-146.077	64.2556	Acorn Woodpecker	-122.941
Acorn Woodpecker	-121.734	39.2754	Says Phoebe	-138.522	61.0129	American Dipper	-124.04	41.4662	Pygmy Nuthatch	-109.201	31.9825	Ruby-crowned Kinglete	-149.842	61.4001	Hutton's Vireo	-110.795	31.5176	Red-winged Blackbird	-132.766	56.7395	Yellow-breasted Chat	-123.099	47.1305	Hutton's Vireo	-110.795	31.5176	Northern Saw-whet Owl	-119.427	44.8231	Swainson's Thrush	-149.842	61.4001	Barn Swallow	-131.864	53.2373	American Crow	-123.94	44.2359	Barn Owl	-121.166	37.9249	Great Horned Owl	-145.348	60.4652	Pine Siskin	-146.06	65.0544	Acorn Woodpecker	-121.734
Acorn Woodpecker	-120.76	39.124	Says Phoebe	-138.363	64.7332	American Dipper	-123.962	40.4151	Pygmy Nuthatch	-109.226	31.6065	Ruby-crowned Kinglete	-149.83	61.6306	Hutton's Vireo	-109.695	31.8182	Red-winged Blackbird	-132.38	56.4599	Yellow-breasted Chat	-123.073	40.4904	Hutton's Vireo	-109.695	31.8182	Northern Saw-whet Owl	-119.321	50.6737	Swainson's Thrush	-149.83	61.6306	Barn Swallow	-131.857	56.6468	American Crow	-123.913	46.6155	Barn Owl	-121.16	37.5141	Great Horned Owl	-145.183	61.6605	Pine Siskin	-145.917	61.0588	Acorn Woodpecker	-120.76
Acorn Woodpecker	-123.585	38.8036	Says Phoebe	-137.883	60.922	American Dipper	-123.898	41.7046	Pygmy Nuthatch	-123.005	41.8223	Ruby-crowned Kinglete	-149.779	61.2965	Hutton's Vireo	-111.101	34.3567	Red-winged Blackbird	-131.857	56.6468	Yellow-breasted Chat	-123.064	42.222	Hutton's Vireo	-111.101	34.3567	Northern Saw-whet Owl	-119.241	44.2169	Swainson's Thrush	-149.779	61.2965	Barn Swallow	-131.793	53.208	American Crow	-123.903	44.2326	Barn Owl	-120.888	35.2565	Great Horned Owl	-144.958	61.7342	Pine Siskin	-145.87	60.4972	Acorn Woodpecker	-123.585
Acorn Woodpecker	-122.24	38.9787	Says Phoebe	-137.51	61.6021	American Dipper	-123.84	40.9701	Pygmy Nuthatch	-121.257	41.1014	Ruby-crowned Kinglete	-149.715	67.6695	Hutton's Vireo	-111.64	33.8177	Red-winged Blackbird	-130.822	61.7087	Yellow-breasted Chat	-123.048	38.3408	Hutton's Vireo	-111.64	33.8177	Northern Saw-whet Owl	-118.374	33.3657	Swainson's Thrush	-149.715	67.6695	Barn Swallow	-131.521	55.3269	American Crow	-123.888	47.4028	Barn Owl	-120.861	37.5948	Great Horned Owl	-144.829	62.4798	Pine Siskin	-145.497	63.0292	Acorn Woodpecker	-122.24
Acorn Woodpecker	-120.212	38.3563	Says Phoebe	-137.333	60.8105	American Dipper	-123.803	44.5509	Pygmy Nuthatch	-121.426	40.4941	Ruby-crowned Kinglete	-149.688	60.3856	Hutton's Vireo	-109.166	33.8669	Red-winged Blackbird	-130.406	60.0866	Yellow-breasted Chat	-123.034	40.6589	Hutton's Vireo	-109.166	33.8669	Northern Saw-whet Owl	-118.226	44.4809	Swainson's Thrush	-149.688	60.3856	Barn Swallow	-130.822	61.7087	American Crow	-123.856	44.4276	Barn Owl	-120.855	35.6378	Great Horned Owl	-144.731	66.692	Pine Siskin	-145.373	62.3624	Acorn Woodpecker	-120.212
Acorn Woodpecker	-122.471	37.6849	Says Phoebe	-137.058	60.3721	American Dipper	-123.696	44.9615	Pygmy Nuthatch	-120.698	40.5759	Ruby-crowned Kinglete	-149.553	60.7797	Hutton's Vireo	-109.818	32.6498	Red-winged Blackbird	-130.22	57.5021	Yellow-breasted Chat	-123.005	41.8223	Hutton's Vireo	-109.818	32.6498	Northern Saw-whet Owl	-117.677	46.3341	Swainson's Thrush	-149.553	60.7797	Barn Swallow	-130.406	60.0866	American Crow	-123.84	40.9701	Barn Owl	-120.828	39.5602	Great Horned Owl	-144.407	61.5261	Pine Siskin	-145.348	60.4652	Acorn Woodpecker	-122.471
Acorn Woodpecker	-121.166	37.9249	Says Phoebe	-136.711	66.4429	American Dipper	-123.689	42.4225	Pygmy Nuthatch	-123.225	39.2649	Ruby-crowned Kinglete	-149.544	61.256	Hutton's Vireo	-110.946	33.5656	Red-winged Blackbird	-130.032	63.2447	Yellow-breasted Chat	-122.959	44.9709	Hutton's Vireo	-110.946	33.5656	Northern Saw-whet Owl	-117.188	48.8474	Swainson's Thrush	-149.544	61.256	Barn Swallow	-130.016	55.9157	American Crow	-123.803	44.5509	Barn Owl	-120.785	36.8795	Great Horned Owl	-144.089	65.7907	Pine Siskin	-144.958	61.7342	Acorn Woodpecker	-121.166
Acorn Woodpecker	-120.861	37.5948	Says Phoebe	-136.614	63.3946	American Dipper	-123.65	47.0096	Pygmy Nuthatch	-122.941	39.5233	Ruby-crowned Kinglete	-149.434	60.1279	Hutton's Vireo	-109.106	33.6104	Red-winged Blackbird	-130.016	55.9157	Yellow-breasted Chat	-122.941	39.5233	Hutton's Vireo	-109.106	33.6104	Northern Saw-whet Owl	-117.003	56.3628	Swainson's Thrush	-149.442	61.5848	Barn Swallow	-129.296	54.3331	American Crow	-123.802	41.2018	Barn Owl	-120.702	45.4463	Great Horned Owl	-143.986	63.6152	Pine Siskin	-144.407	61.5261	Acorn Woodpecker	-120.861
Acorn Woodpecker	-119.63	37.3671	Says Phoebe	-136.596	59.7891	American Dipper	-123.589	43.6488	Pygmy Nuthatch	-120.76	39.124	Ruby-crowned Kinglete	-149.428	61.587	Hutton's Vireo	-109.201	31.9825	Red-winged Blackbird	-129.296	54.3331	Yellow-breasted Chat	-122.87	45.791	Hutton's Vireo	-109.201	31.9825	Northern Saw-whet Owl	-116.639	42.8131	Swainson's Thrush	-149.434	60.1279	Barn Swallow	-129.284	56.1048	American Crow	-123.697	51.5629	Barn Owl	-120.645	37.9835	Great Horned Owl	-143.889	62.7248	Pine Siskin	-143.889	62.7248	Acorn Woodpecker	-119.63
Acorn Woodpecker	-121.175	36.7624	Says Phoebe	-136.362	59.4505	American Dipper	-123.584	46.0496	Pygmy Nuthatch	-123.585	38.8036	Ruby-crowned Kinglete	-149.371	60.5022	Hutton's Vireo	-109.738	31.7587	Red-winged Blackbird	-129.284	56.1048	Yellow-breasted Chat	-122.869	46.7261	Hutton's Vireo	-109.738	31.7587	Northern Saw-whet Owl	-116.478	50.9243	Swainson's Thrush	-149.371	60.5022	Barn Swallow	-127.886	55.1583	American Crow	-123.696	44.9615	Barn Owl	-120.57	46.9554	Great Horned Owl	-143.071	62.4423	Pine Siskin	-143.173	62.5132	Acorn Woodpecker	-121.175
Acorn Woodpecker	-119.44	36.7712	Says Phoebe	-135.893	63.591	American Dipper	-123.538	41.3028	Pygmy Nuthatch	-119.836	38.3432	Ruby-crowned Kinglete	-149.35	61.5641	Hutton's Vireo	-109.915	31.9197	Red-winged Blackbird	-129.233	60.9026	Yellow-breasted Chat	-122.869	46.7261	Hutton's Vireo	-109.915	31.9197	Northern Saw-whet Owl	-116.404	53.5992	Swainson's Thrush	-149.35	61.5641	Barn Swallow	-127.877	50.7039	American Crow	-123.689	42.4225	Barn Owl	-120.531	35.8087	Great Horned Owl	-142.945	61.4337	Pine Siskin	-143.071	62.4423	Acorn Woodpecker	-119.44
Acorn Woodpecker	-118.992	36.2678	Says Phoebe	-135.351	59.5294	American Dipper	-123.499	47.9694	Pygmy Nuthatch	-122.471	37.6849	Ruby-crowned Kinglete	-149.291	63.738	Hutton's Vireo	-109.226	31.6065	Red-winged Blackbird	-129.069	59.9644	Yellow-breasted Chat	-122.867	38.0454	Hutton's Vireo	-109.226	31.6065	Northern Saw-whet Owl	-115.948	45.3421	Swainson's Thrush	-149.291	63.738	Barn Swallow	-127.319	55.0022	American Crow	-123.65	47.0096	Barn Owl	-120.508	35.3184	Great Horned Owl	-141.805	63.0127	Pine Siskin	-142.945	61.4337	Acorn Woodpecker	-118.992
Acorn Woodpecker	-120.531	35.8087	Says Phoebe	-135.266	60.7066	American Dipper	-123.485	39.6878	Pygmy Nuthatch	-119.332	34.8339	Ruby-crowned Kinglete	-149	61	Hutton's Vireo	-123.005	41.8223	Red-winged Blackbird	-128.85	55.7715	Yellow-breasted Chat	-122.86	40.1803	Hutton's Vireo	-123.005	41.8223	Northern Saw-whet Owl	-115.612	53.7736	Swainson's Thrush	-149	61	Barn Swallow	-127.319	55.0022	American Crow	-123.634	44.5127	Barn Owl	-120.46	46.39	Great Horned Owl	-141.279	64.5528	Pine Siskin	-141.805	63.0127	Acorn Woodpecker	-120.531
Acorn Woodpecker	-118.078	35.7336	Says Phoebe	-135.088	62.1842	American Dipper	-123.47	46.5431	Pygmy Nuthatch	-116.829	34.3334	Ruby-crowned Kinglete	-148.86	63.3793	Hutton's Vireo	-124.142	41.6956	Red-winged Blackbird	-128.846	54.8294	Yellow-breasted Chat	-122.795	42.5331	Hutton's Vireo	-124.142	41.6956	Northern Saw-whet Owl	-115.493	44.9601	Swainson's Thrush	-148.86	63.3793	Barn Swallow	-126.793	54.3606	American Crow	-123.634	44.5127	Barn Owl	-120.337	41.2351	Great Horned Owl	-140.553	61.9875	Pine Siskin	-140.562	61.9887	Acorn Woodpecker	-118.078
Acorn Woodpecker	-120.069	34.4663	Says Phoebe	-135.011	60.6455	American Dipper	-123.398	39.5665	Pygmy Nuthatch	-122.867	38.0454	Ruby-crowned Kinglete	-148.752	61.7327	Hutton's Vireo	-124.123	40.2432	Red-winged Blackbird	-128.746	55.6855	Yellow-breasted Chat	-122.794	46.7202	Hutton's Vireo	-124.123	40.2432	Northern Saw-whet Owl	-115.26	54.999	Swainson's Thrush	-148.752	61.7327	Barn Swallow	-126.527	52.3875	American Crow	-123.607	45.3325	Barn Owl	-120.235	34.7376	Great Horned Owl	-139.224	61.4337	Pine Siskin	-140.553	61.9875	Acorn Woodpecker	-120.069
Acorn Woodpecker	-119.314	34.3571	Says Phoebe	-134.66	60.0018	American Dipper	-123.386	48.1128	Pygmy Nuthatch	-120.713	41.6797	Ruby-crowned Kinglete	-148.655	65.4884	Hutton's Vireo	-123.962	40.4151	Red-winged Blackbird	-128.582	54.3717	Yellow-breasted Chat	-122.788	45.3837	Hutton's Vireo	-123.962	40.4151	Northern Saw-whet Owl	-115.104	47.2997	Swainson's Thrush	-148.655	65.4884	Barn Swallow	-125.419	54.4132	American Crow	-123.606	42.2792	Barn Owl	-120.069	34.4663	Great Horned Owl	-139.022	59.4178	Pine Siskin	-139.565	59.444	Acorn Woodpecker	-119.314
Acorn Woodpecker	-119.332	34.8339	Says Phoebe	-133.762	67.4588	American Dipper	-123.315	45.7638	Pygmy Nuthatch	-122.292	40.8738	Ruby-crowned Kinglete	-148.418	65.5632	Hutton's Vireo	-122.306	40.352	Red-winged Blackbird	-127.886	55.1583	Yellow-breasted Chat	-122.771	44.7117	Hutton's Vireo	-122.306	40.352	Northern Saw-whet Owl	-115.033	48.3572	Swainson's Thrush	-148.418	65.5632	Barn Swallow	-125.407	52.5103	American Crow	-123.605	40.888	Barn Owl	-120.026	45.4002	Great Horned Owl	-138.751	63.9904	Pine Siskin	-139.224	61.4337	Acorn Woodpecker	-119.332
Acorn Woodpecker	-116.801	33.3989	Says Phoebe	-132.499	61.926	American Dipper	-123.242	49.4744	Pygmy Nuthatch	-120.633	39.7847	Ruby-crowned Kinglete	-147.944	63.2772	Hutton's Vireo	-120.698	40.5759	Red-winged Blackbird	-127.877	50.7039	Yellow-breasted Chat	-122.709	39.1844	Hutton's Vireo	-120.698	40.5759	Northern Saw-whet Owl	-114.914	55.499	Swainson's Thrush	-147.944	63.2772	Barn Swallow	-125.255	49.6057	American Crow	-123.604	40.1733	Barn Owl	-119.99	46.06	Great Horned Owl	-137.883	60.922	Pine Siskin	-139.022	59.4178	Acorn Woodpecker	-116.801
Acorn Woodpecker	-121.281	36.8243	Says Phoebe	-130.822	61.7087	American Dipper	-123.178	46.2604	Pygmy Nuthatch	-123.582	39.1612	Ruby-crowned Kinglete	-147.942	64.9122	Hutton's Vireo	-123.225	39.2649	Red-winged Blackbird	-127.319	55.0022	Yellow-breasted Chat	-122.708	42.5805	Hutton's Vireo	-123.225	39.2649	Northern Saw-whet Owl	-113.949	47.1825	Swainson's Thrush	-147.942	64.9122	Barn Swallow	-125.241	50.0264	American Crow	-123.589	43.6488	Barn Owl	-119.846	39.0037	Great Horned Owl	-137.414	63.5579	Pine Siskin	-139	59	Acorn Woodpecker	-121.281
Acorn Woodpecker	-120.519	36.2252	Says Phoebe	-130.032	63.2447	American Dipper	-123.099	47.1305	Pygmy Nuthatch	-119.824	38.7755	Ruby-crowned Kinglete	-147.667	61.9167	Hutton's Vireo	-122.941	39.5233	Red-winged Blackbird	-126.835	65.2934	Yellow-breasted Chat	-122.639	40.028	Hutton's Vireo	-122.941	39.5233	Northern Saw-whet Owl	-112.782	53.3377	Swainson's Thrush	-147.541	64.8922	Barn Swallow	-125.241	50.0264	American Crow	-123.585	38.8036	Barn Owl	-119.73	35.0932	Great Horned Owl	-137.333	60.8105	Pine Siskin	-138.751	63.9904	Acorn Woodpecker	-120.519
Acorn Woodpecker	-119.305	36.6316	Says Phoebe	-129.296	54.3331	American Dipper	-123.073	40.4904	Pygmy Nuthatch	-122.591	37.9851	Ruby-crowned Kinglete	-147.176	61.9373	Hutton's Vireo	-120.76	39.124	Red-winged Blackbird	-126.793	54.3606	Yellow-breasted Chat	-122.636	40.7169	Hutton's Vireo	-120.76	39.124	Northern Saw-whet Owl	-111.526	53.7156	Swainson's Thrush	-147.176	61.9373	Barn Swallow	-125.203	49.5778	American Crow	-123.584	46.0496	Barn Owl	-119.701	37.1201	Great Horned Owl	-137.058	60.3721	Pine Siskin	-138.522	61.0129	Acorn Woodpecker	-119.305
Acorn Woodpecker	-118.899	36.0801	Says Phoebe	-129.233	60.9026	American Dipper	-123.064	42.222	Pygmy Nuthatch	-118.105	34.2581	Ruby-crowned Kinglete	-146.995	64.5464	Hutton's Vireo	-123.585	38.8036	Red-winged Blackbird	-126.527	52.3875	Yellow-breasted Chat	-122.633	41.7402	Hutton's Vireo	-123.585	38.8036	Northern Saw-whet Owl	-111.438	34.838	Swainson's Thrush	-146.995	64.5464	Barn Swallow	-125.188	49.4755	American Crow	-123.582	39.1612	Barn Owl	-119.669	34.674	Great Horned Owl	-136.982	61.1971	Pine Siskin	-138.518	61.0066	Acorn Woodpecker	-118.899
Acorn Woodpecker	-120.888	35.2565	Says Phoebe	-126.793	54.3606	American Dipper	-123.034	40.6589	Pygmy Nuthatch	-116.671	33.6681	Ruby-crowned Kinglete	-146.728	65.2698	Hutton's Vireo	-122.24	38.9787	Red-winged Blackbird	-125.495	50.1826	Yellow-breasted Chat	-122.618	41.0054	Hutton's Vireo	-122.24	38.9787	Northern Saw-whet Owl	-109.818	32.6498	Swainson's Thrush	-146.728	65.2698	Barn Swallow	-125.098	49.6424	American Crow	-123.538	41.3028	Barn Owl	-119.559	45.9162	Great Horned Owl	-136.555	62.3986	Pine Siskin	-138.128	63.8728	Acorn Woodpecker	-120.888
Acorn Woodpecker	-116.829	34.3334	Says Phoebe	-124.832	54.0872	American Dipper	-123.005	41.8223	Pygmy Nuthatch	-118.57	35.7787	Ruby-crowned Kinglete	-146.516	62.2317	Hutton's Vireo	-120.212	38.3563	Red-winged Blackbird	-125.419	54.4132	Yellow-breasted Chat	-122.613	39.1628	Hutton's Vireo	-120.212	38.3563	Northern Saw-whet Owl	-108.482	37.2704	Swainson's Thrush	-146.516	62.2317	Barn Swallow	-125.089	52.2575	American Crow	-123.532	41.3035	Barn Owl	-119.512	36.6993	Great Horned Owl	-136.144	60.5734	Pine Siskin	-137.95	60.9307	Acorn Woodpecker	-116.829
Acorn Woodpecker	-122.867	38.0454	Says Phoebe	-124.392	51.4896	American Dipper	-122.958	50.1438	Pygmy Nuthatch	-117.691	34.3864	Ruby-crowned Kinglete	-146.251	64.9459	Hutton's Vireo	-122.471	37.6849	Red-winged Blackbird	-125.407	52.5103	Yellow-breasted Chat	-122.575	42.7382	Hutton's Vireo	-122.471	37.6849	Northern Saw-whet Owl	-108.415	40.0653	Swainson's Thrush	-146.251	64.9459	Barn Swallow	-124.901	53.5981	American Crow	-123.525	52.2551	Barn Owl	-119.508	46.6871	Great Horned Owl	-135.893	63.591	Pine Siskin	-137.883	60.922	Acorn Woodpecker	-122.867
Acorn Woodpecker	-121.07	38.8993	Says Phoebe	-124.368	51.9825	American Dipper	-122.771	44.7117	Pygmy Nuthatch	-116.893	34.0814	Ruby-crowned Kinglete	-146.077	64.2556	Hutton's Vireo	-119.63	37.3671	Red-winged Blackbird	-125.241	50.0264	Yellow-breasted Chat	-122.563	41.9024	Hutton's Vireo	-119.63	37.3671	Northern Saw-whet Owl	-107.617	39.6468	Swainson's Thrush	-146.077	64.2556	Barn Swallow	-124.836	49.2615	American Crow	-123.504	43.3663	Barn Owl	-119.44	36.7712	Great Horned Owl	-135.294	61.1004	Pine Siskin	-137.51	61.6021	Acorn Woodpecker	-121.07
Acorn Woodpecker	-123.802	41.2018	Says Phoebe	-123.65	47.0096	American Dipper	-122.708	42.5805	Pygmy Nuthatch	-119.045	34.7383	Ruby-crowned Kinglete	-146.06	65.0544	Hutton's Vireo	-121.175	36.7624	Red-winged Blackbird	-125.188	49.4755	Yellow-breasted Chat	-122.559	43.9075	Hutton's Vireo	-121.175	36.7624	Northern Saw-whet Owl	-107.368	39.08	Swainson's Thrush	-146.061	63.0532	Barn Swallow	-124.832	54.0872	American Crow	-123.499	47.9694	Barn Owl	-119.305	36.6316	Great Horned Owl	-135.266	60.7066	Pine Siskin	-137.414	63.5579	Acorn Woodpecker	-123.802
Acorn Woodpecker	-122.292	40.8738	Says Phoebe	-123.525	52.2551	American Dipper	-122.673	43.2394	Pygmy Nuthatch	-116.472	32.8906	Ruby-crowned Kinglete	-145.917	61.0588	Hutton's Vireo	-118.992	36.2678	Red-winged Blackbird	-125.126	49.5135	Yellow-breasted Chat	-122.552	39.3826	Hutton's Vireo	-118.992	36.2678	Northern Saw-whet Owl	-107.138	51.6997	Swainson's Thrush	-146.06	65.0544	Barn Swallow	-124.832	54.0872	American Crow	-123.488	41.3813	Barn Owl	-119.164	35.1801	Great Horned Owl	-135.088	62.1842	Pine Siskin	-137.333	60.8105	Acorn Woodpecker	-122.292
Acorn Woodpecker	-120.633	39.7847	Says Phoebe	-123.021	45.225	American Dipper	-122.633	41.7402	Pygmy Nuthatch	-118.207	35.5495	Ruby-crowned Kinglete	-145.87	60.4972	Hutton's Vireo	-120.069	34.4663	Red-winged Blackbird	-125.089	52.2575	Yellow-breasted Chat	-122.537	42.1117	Hutton's Vireo	-120.069	34.4663	Northern Saw-whet Owl	-105.279	39.221	Swainson's Thrush	-145.917	61.0588	Barn Swallow	-124.73	55.7995	American Crow	-123.485	39.6878	Barn Owl	-119.016	43.2106	Great Horned Owl	-134.66	60.0018	Pine Siskin	-137.169	60.34	Acorn Woodpecker	-120.633
Acorn Woodpecker	-121.704	39.9935	Says Phoebe	-122.633	41.7402	American Dipper	-122.618	41.0054	Pygmy Nuthatch	-117.064	34.2453	Ruby-crowned Kinglete	-145.738	63.8563	Hutton's Vireo	-119.314	34.3571	Red-winged Blackbird	-124.901	53.5981	Yellow-breasted Chat	-122.537	42.1116	Hutton's Vireo	-119.314	34.3571	Northern Saw-whet Owl	-104.421	44.4252	Swainson's Thrush	-145.87	60.4972	Barn Swallow	-124.392	51.4896	American Crow	-123.483	40.8031	Barn Owl	-118.899	36.0801	Great Horned Owl	-133.957	62.1715	Pine Siskin	-137.058	60.3721	Acorn Woodpecker	-121.704
Acorn Woodpecker	-123.582	39.1612	Says Phoebe	-122.409	51.9559	American Dipper	-122.563	41.9024	Pygmy Nuthatch	-118.909	36.8189	Ruby-crowned Kinglete	-145.728	64.0157	Hutton's Vireo	-118.292	33.7909	Red-winged Blackbird	-124.836	49.2615	Yellow-breasted Chat	-122.52	41.5209	Hutton's Vireo	-118.292	33.7909	Northern Saw-whet Owl	-104.368	44.9683	Swainson's Thrush	-145.738	63.8563	Barn Swallow	-124.368	51.9825	American Crow	-123.47	46.5431	Barn Owl	-118.894	47.7717	Great Horned Owl	-133.795	60.0003	Pine Siskin	-137.058	60.3721	Acorn Woodpecker	-123.582
Acorn Woodpecker	-119.824	38.7755	Says Phoebe	-122.146	37.8184	American Dipper	-122.559	43.9075	Pygmy Nuthatch	-119.33	34.8339	Ruby-crowned Kinglete	-145.373	62.3624	Hutton's Vireo	-116.801	33.3989	Red-winged Blackbird	-124.832	54.0872	Yellow-breasted Chat	-122.514	38.3795	Hutton's Vireo	-116.801	33.3989	label	longitude	latitude	Swainson's Thrush	-145.728	64.0157	Barn Swallow	-124.357	49.2509	American Crow	-123.443	46.9562	Barn Owl	-118.75	45.6794	Great Horned Owl	-133.295	60.4895	Pine Siskin	-136.982	61.1971	Acorn Woodpecker	-119.824
Acorn Woodpecker	-122.591	37.9851	Says Phoebe	-122.068	52.1495	American Dipper	-122.537	42.1116	Pygmy Nuthatch	-118.655	37.6376	Ruby-crowned Kinglete	-145.348	60.4652	Hutton's Vireo	-120.519	36.2252	Red-winged Blackbird	-124.815	48.8721	Yellow-breasted Chat	-122.455	44.6045	Hutton's Vireo	-120.519	36.2252	shorteOwl	-166.088	64.8315	Swainson's Thrush	-145.373	62.3624	Barn Swallow	-124.328	42.587	American Crow	-123.403	45.0083	Barn Owl	-118.726	39.402	Great Horned Owl	-133.04	61.2044	Pine Siskin	-136.614	63.3946	Acorn Woodpecker	-122.591
Acorn Woodpecker	-117.016	32.9696	Says Phoebe	-122.011	41.8224	American Dipper	-122.526	41.142	Pygmy Nuthatch	-120.426	39.6154	Ruby-crowned Kinglete	-145.183	61.6605	Hutton's Vireo	-119.305	36.6316	Red-winged Blackbird	-124.392	51.4896	Yellow-breasted Chat	-122.445	45.6868	Hutton's Vireo	-119.305	36.6316	shorteOwl	-165.999	64.7776	Swainson's Thrush	-145.348	60.4652	Barn Swallow	-124.294	47.3475	American Crow	-123.398	39.5665	Barn Owl	-118.395	34.6686	Great Horned Owl	-132.499	61.926	Pine Siskin	-136.596	59.7891	Acorn Woodpecker	-117.016
Acorn Woodpecker	-122.382	40.5165	Says Phoebe	-121.979	51.4132	American Dipper	-122.52	41.5209	Pygmy Nuthatch	-121.916	40.3357	Ruby-crowned Kinglete	-144.958	61.7342	Hutton's Vireo	-118.899	36.0801	Red-winged Blackbird	-124.368	51.9825	Yellow-breasted Chat	-122.382	40.5165	Hutton's Vireo	-118.899	36.0801	shorteOwl	-165.312	64.4875	Swainson's Thrush	-144.958	61.7342	Barn Swallow	-124.272	48.2533	American Crow	-123.386	48.1128	Barn Owl	-118.207	35.5495	Great Horned Owl	-132.38	56.4599	Pine Siskin	-136.555	62.3986	Acorn Woodpecker	-122.382
Acorn Woodpecker	-121.036	38.7202	Says Phoebe	-121.892	41.9999	American Dipper	-122.49	45.0467	Pygmy Nuthatch	-120.375	41.7333	Ruby-crowned Kinglete	-144.829	62.4798	Hutton's Vireo	-120.888	35.2565	Red-winged Blackbird	-124.357	49.2509	Yellow-breasted Chat	-122.322	40.6725	Hutton's Vireo	-120.888	35.2565	shorteOwl	-165.302	64.6159	Swainson's Thrush	-144.829	62.4798	Barn Swallow	-124.247	42.254	American Crow	-123.368	46.0241	Barn Owl	-118.078	35.7336	Great Horned Owl	-130.406	60.0866	Pine Siskin	-136.45	62.3646	Acorn Woodpecker	-121.036
Acorn Woodpecker	-118.374	33.3657	Says Phoebe	-121.84	38.7939	American Dipper	-122.455	44.6045	Pygmy Nuthatch	-122.011	41.8224	Ruby-crowned Kinglete	-144.731	66.692	Hutton's Vireo	-116.829	34.3334	Red-winged Blackbird	-124.328	42.587	Yellow-breasted Chat	-122.317	41.1492	Hutton's Vireo	-116.829	34.3334	shorteOwl	-164.437	64.5451	Swainson's Thrush	-144.731	66.692	Barn Swallow	-124.198	43.5202	American Crow	-123.316	60.3045	Barn Owl	-117.97	44.5021	Great Horned Owl	-129.069	59.9644	Pine Siskin	-136.362	59.4505	Acorn Woodpecker	-118.374
Acorn Woodpecker	-118.557	34.5675	Says Phoebe	-121.829	50.8809	American Dipper	-122.346	43.2981	Pygmy Nuthatch	-122.136	41.2323	Ruby-crowned Kinglete	-144.407	61.5261	Hutton's Vireo	-122.867	38.0454	Red-winged Blackbird	-124.294	47.3475	Yellow-breasted Chat	-122.306	40.352	Hutton's Vireo	-122.867	38.0454	shorteOwl	-163.303	67.8544	Swainson's Thrush	-144.407	61.5261	Barn Swallow	-124.197	43.5183	American Crow	-123.315	45.7638	Barn Owl	-117.589	46.467	Great Horned Owl	-128.846	54.8294	Pine Siskin	-136.144	60.5734	Acorn Woodpecker	-118.557
Acorn Woodpecker	-118.105	34.2581	Says Phoebe	-121.733	37.665	American Dipper	-122.345	46.0084	Pygmy Nuthatch	-122.146	37.8184	Ruby-crowned Kinglete	-144.089	65.7907	Hutton's Vireo	-121.07	38.8993	Red-winged Blackbird	-124.272	48.2533	Yellow-breasted Chat	-122.292	40.8738	Hutton's Vireo	-121.07	38.8993	shorteOwl	-163.169	62.0526	Swainson's Thrush	-144.089	65.7907	Barn Swallow	-124.179	49.7831	American Crow	-123.292	43.1277	Barn Owl	-117.579	33.6408	Great Horned Owl	-128.582	54.3717	Pine Siskin	-135.893	63.591	Acorn Woodpecker	-118.105
Acorn Woodpecker	-117.579	33.6408	Says Phoebe	-121.733	37.6651	American Dipper	-122.317	41.1492	Pygmy Nuthatch	-122.05	41.4001	Ruby-crowned Kinglete	-143.986	63.6152	Hutton's Vireo	-123.802	41.2018	Red-winged Blackbird	-124.247	42.254	Yellow-breasted Chat	-122.256	45.2552	Hutton's Vireo	-123.802	41.2018	shorteOwl	-162.898	55.2694	Swainson's Thrush	-143.986	63.6152	Barn Swallow	-124.179	49.7831	American Crow	-123.261	44.7202	Barn Owl	-117.393	33.238	Great Horned Owl	-127.886	55.1583	Pine Siskin	-135.568	59.3364	Acorn Woodpecker	-117.579
Acorn Woodpecker	-116.786	33.1991	Says Phoebe	-121.696	36.4531	American Dipper	-122.292	40.8738	Pygmy Nuthatch	-121.069	41.819	Ruby-crowned Kinglete	-143.889	62.7248	Hutton's Vireo	-124.164	40.5281	Red-winged Blackbird	-124.198	43.5202	Yellow-breasted Chat	-122.24	38.9787	Hutton's Vireo	-124.164	40.5281	shorteOwl	-162.564	66.9019	Swainson's Thrush	-143.889	62.7248	Barn Swallow	-124.164	40.5281	American Crow	-123.238	43.8372	Barn Owl	-117.38	47.1741	Great Horned Owl	-125.407	52.5103	Pine Siskin	-135.351	59.5294	Acorn Woodpecker	-116.786
Acorn Woodpecker	-116.671	33.6681	Says Phoebe	-121.522	44.3919	American Dipper	-122.289	44.2953	Pygmy Nuthatch	-120.624	40.2018	Ruby-crowned Kinglete	-143.071	62.4423	Hutton's Vireo	-122.292	40.8738	Red-winged Blackbird	-124.197	43.5183	Yellow-breasted Chat	-122.174	47.9782	Hutton's Vireo	-122.292	40.8738	shorteOwl	-159.809	64.0145	Swainson's Thrush	-143.173	62.5132	Barn Swallow	-124.142	41.6956	American Crow	-123.227	39.1635	Barn Owl	-117.119	32.5435	Great Horned Owl	-125.089	52.2575	Pine Siskin	-135.348	57.127	Acorn Woodpecker	-116.671
Acorn Woodpecker	-121.696	36.4531	Says Phoebe	-121.423	36.2574	American Dipper	-122.287	45.497	Pygmy Nuthatch	-123.485	39.6878	Ruby-crowned Kinglete	-142.945	61.4337	Hutton's Vireo	-121.704	39.9935	Red-winged Blackbird	-124.179	49.7831	Yellow-breasted Chat	-122.136	41.2323	Hutton's Vireo	-121.704	39.9935	shorteOwl	-158.078	63.5963	Swainson's Thrush	-143.071	62.4423	Barn Swallow	-124.123	40.2432	American Crow	-123.225	39.2649	Barn Owl	-117.084	43.6716	Great Horned Owl	-124.392	51.4896	Pine Siskin	-135.294	61.1004	Acorn Woodpecker	-121.696
Acorn Woodpecker	-118.57	35.7787	Says Phoebe	-121.353	45.8331	American Dipper	-122.256	50.4318	Pygmy Nuthatch	-122.709	39.1844	Ruby-crowned Kinglete	-142.324	63.6093	Hutton's Vireo	-123.582	39.1612	Red-winged Blackbird	-124.164	40.5281	Yellow-breasted Chat	-121.916	40.3357	Hutton's Vireo	-123.582	39.1612	shorteOwl	-156.966	64.74	Swainson's Thrush	-142.945	61.4337	Barn Swallow	-124.099	49.1942	American Crow	-123.214	42.9709	Barn Owl	-116.801	33.3989	Great Horned Owl	-124.357	49.2509	Pine Siskin	-135.266	60.7066	Acorn Woodpecker	-118.57
Acorn Woodpecker	-117.691	34.3864	Says Phoebe	-121.281	36.8243	American Dipper	-122.228	44.474	Pygmy Nuthatch	-122.719	38.5499	Ruby-crowned Kinglete	-141.805	63.0127	Hutton's Vireo	-122.591	37.9851	Red-winged Blackbird	-124.147	49.5193	Yellow-breasted Chat	-121.829	50.8809	Hutton's Vireo	-122.591	37.9851	shorteOwl	-155.791	58.5472	Swainson's Thrush	-142.324	63.6093	Barn Swallow	-124.097	41.2624	American Crow	-123.208	55.4508	Barn Owl	-116.799	33.5005	Great Horned Owl	-124.294	47.3475	Pine Siskin	-135.155	57.0174	Acorn Woodpecker	-117.691
Acorn Woodpecker	-116.893	34.0814	Says Phoebe	-121.274	44.1598	American Dipper	-122.228	37.1651	Pygmy Nuthatch	-120.447	38.7694	Ruby-crowned Kinglete	-141.411	64.1668	Hutton's Vireo	-117.016	32.9696	Red-winged Blackbird	-124.142	41.6956	Yellow-breasted Chat	-121.805	42.374	Hutton's Vireo	-117.016	32.9696	shorteOwl	-152.45	57.5333	Swainson's Thrush	-141.805	63.0127	Barn Swallow	-124.078	46.2694	American Crow	-123.178	46.2604	Barn Owl	-116.786	33.1991	Great Horned Owl	-124.164	40.5281	Pine Siskin	-135.088	62.1842	Acorn Woodpecker	-116.893
Acorn Woodpecker	-120.235	34.7376	Says Phoebe	-121.257	41.6709	American Dipper	-122.157	37.2115	Pygmy Nuthatch	-118.004	37.4158	Ruby-crowned Kinglete	-141.279	64.5528	Hutton's Vireo	-120.291	38.5563	Red-winged Blackbird	-124.123	40.2432	Yellow-breasted Chat	-121.734	39.2754	Hutton's Vireo	-120.291	38.5563	shorteOwl	-151.796	59.7968	Swainson's Thrush	-141.411	64.1668	Barn Swallow	-124.077	43.2153	American Crow	-123.099	47.1305	Barn Owl	-116.671	33.6681	Great Horned Owl	-124.142	41.6956	Pine Siskin	-135.06	57.8376	Acorn Woodpecker	-120.235
Acorn Woodpecker	-118.655	36.4664	Says Phoebe	-121.175	36.7624	American Dipper	-122.136	41.2323	Pygmy Nuthatch	-122.157	37.2115	Ruby-crowned Kinglete	-140.958	64.0885	Hutton's Vireo	-122.382	40.5165	Red-winged Blackbird	-124.099	49.1942	Yellow-breasted Chat	-121.704	39.9935	Hutton's Vireo	-122.382	40.5165	shorteOwl	-151.276	60.2959	Swainson's Thrush	-141.279	64.5528	Barn Swallow	-124.058	48.8231	American Crow	-123.073	40.4904	Barn Owl	-116.509	44.1957	Great Horned Owl	-124.123	40.2432	Pine Siskin	-135.046	57.9219	Acorn Woodpecker	-118.655
Acorn Woodpecker	-119.045	34.7383	Says Phoebe	-121.099	50.0226	American Dipper	-122.021	47.6639	Pygmy Nuthatch	-121.824	41.2528	Ruby-crowned Kinglete	-140.562	61.9887	Hutton's Vireo	-121.036	38.7202	Red-winged Blackbird	-124.097	41.2624	Yellow-breasted Chat	-121.696	36.4531	Hutton's Vireo	-121.036	38.7202	shorteOwl	-150.632	66.4418	Swainson's Thrush	-140.958	64.0885	Barn Swallow	-124.055	48.4223	American Crow	-123.07	51.7948	Barn Owl	-116.2	32.612	Great Horned Owl	-124.077	43.2153	Pine Siskin	-135.011	60.6455	Acorn Woodpecker	-119.045
Acorn Woodpecker	-117.41	33.6484	Says Phoebe	-121.069	41.819	American Dipper	-121.985	47.7444	Pygmy Nuthatch	-121.57	40.8188	Ruby-crowned Kinglete	-140.553	61.9875	Hutton's Vireo	-118.374	33.3657	Red-winged Blackbird	-124.078	46.2694	Yellow-breasted Chat	-121.677	37.2522	Hutton's Vireo	-118.374	33.3657	shorteOwl	-150.29	67.0166	Swainson's Thrush	-140.562	61.9887	Barn Swallow	-124.054	41.8021	American Crow	-123.064	42.222	Barn Owl	-116.096	43.4553	Great Horned Owl	-124.055	48.4223	Pine Siskin	-134.878	60.5995	Acorn Woodpecker	-117.41
Acorn Woodpecker	-117.393	33.238	Says Phoebe	-121.059	44.6283	American Dipper	-121.918	46.7412	Pygmy Nuthatch	-122.514	38.3795	Ruby-crowned Kinglete	-139.565	59.444	Hutton's Vireo	-118.557	34.5675	Red-winged Blackbird	-124.077	43.2153	Yellow-breasted Chat	-121.609	39.4979	Hutton's Vireo	-118.557	34.5675	shorteOwl	-150.048	63.5153	Swainson's Thrush	-140.553	61.9875	Barn Swallow	-124.04	41.4662	American Crow	-123.048	38.3408	Barn Owl	-115.714	33.453	Great Horned Owl	-123.962	40.4151	Pine Siskin	-134.766	58.4424	Acorn Woodpecker	-117.393
Acorn Woodpecker	-116.472	32.8906	Says Phoebe	-121.038	39.9494	American Dipper	-121.903	48.8336	Pygmy Nuthatch	-119.161	37.2556	Ruby-crowned Kinglete	-139.439	64.0725	Hutton's Vireo	-118.105	34.2581	Red-winged Blackbird	-124.058	48.8231	Yellow-breasted Chat	-121.525	38.1232	Hutton's Vireo	-118.105	34.2581	shorteOwl	-149.715	67.6695	Swainson's Thrush	-139.565	59.444	Barn Swallow	-123.962	40.4151	American Crow	-123.034	40.6589	Barn Owl	-115.485	33.2201	Great Horned Owl	-123.84	40.9701	Pine Siskin	-134.736	60.586	Acorn Woodpecker	-116.472
Acorn Woodpecker	-116.677	32.9845	Says Phoebe	-121.017	42.4414	American Dipper	-121.805	43.9851	Pygmy Nuthatch	-116.48	32.9241	Ruby-crowned Kinglete	-139.337	63.9431	Hutton's Vireo	-117.579	33.6408	Red-winged Blackbird	-124.04	41.4662	Yellow-breasted Chat	-121.483	45.5378	Hutton's Vireo	-117.579	33.6408	shorteOwl	-149.347	68.4266	Swainson's Thrush	-139.439	64.0725	Barn Swallow	-123.94	44.2359	American Crow	-123.034	54.988	Barn Owl	-115.434	32.8472	Great Horned Owl	-123.803	44.5509	Pine Siskin	-134.66	60.0018	Acorn Woodpecker	-116.677
Acorn Woodpecker	-120.855	35.6378	Says Phoebe	-120.95	50.1343	American Dipper	-121.794	44.4919	Pygmy Nuthatch	-116.798	33.5014	Ruby-crowned Kinglete	-139.224	61.4337	Hutton's Vireo	-116.786	33.1991	Red-winged Blackbird	-123.962	40.4151	Yellow-breasted Chat	-121.423	36.2574	Hutton's Vireo	-116.786	33.1991	shorteOwl	-149.291	63.738	Swainson's Thrush	-139.337	63.9431	Barn Swallow	-123.913	46.6155	American Crow	-123.021	45.225	Barn Owl	-115.212	42.9539	Great Horned Owl	-123.689	42.4225	Pine Siskin	-134.628	58.2514	Acorn Woodpecker	-120.855
Acorn Woodpecker	-116.799	33.5005	Says Phoebe	-120.861	37.5948	American Dipper	-121.781	44.497	Pygmy Nuthatch	-122.511	38.3796	Ruby-crowned Kinglete	-139.224	61.4337	Hutton's Vireo	-116.671	33.6681	Red-winged Blackbird	-123.913	46.6155	Yellow-breasted Chat	-121.353	45.8331	Hutton's Vireo	-116.671	33.6681	shorteOwl	-148.835	68.8572	Swainson's Thrush	-139.224	61.4337	Barn Swallow	-123.903	44.2326	American Crow	-123.005	41.8223	Barn Owl	-114.089	42.4317	Great Horned Owl	-123.606	42.2792	Pine Siskin	-134.242	56.7078	Acorn Woodpecker	-116.799
Acorn Woodpecker	-119.512	36.6993	Says Phoebe	-120.855	35.6378	American Dipper	-121.757	47.4552	Pygmy Nuthatch	-121.428	40.4976	Ruby-crowned Kinglete	-139.022	59.4178	Hutton's Vireo	-121.696	36.4531	Red-winged Blackbird	-123.903	44.2326	Yellow-breasted Chat	-121.281	36.8243	Hutton's Vireo	-121.696	36.4531	shorteOwl	-148.655	65.4884	Swainson's Thrush	-139.224	61.4337	Barn Swallow	-123.898	41.7046	American Crow	-122.961	53.6536	Barn Owl	-113.541	32.9286	Great Horned Owl	-123.599	48.7853	Pine Siskin	-133.985	60.3397	Acorn Woodpecker	-119.512
Acorn Woodpecker	-118.207	35.5495	Says Phoebe	-120.821	46.5509	American Dipper	-121.75	47.1644	Pygmy Nuthatch	-116.887	34.081	Ruby-crowned Kinglete	-139	59	Hutton's Vireo	-116.893	34.0814	Red-winged Blackbird	-123.856	44.4276	Yellow-breasted Chat	-121.257	41.1014	Hutton's Vireo	-116.893	34.0814	shorteOwl	-147.944	63.2772	Swainson's Thrush	-139.022	59.4178	Barn Swallow	-123.888	47.4028	American Crow	-122.959	44.9709	Barn Owl	-112.938	33.287	Great Horned Owl	-123.589	43.6488	Pine Siskin	-133.957	62.1715	Acorn Woodpecker	-118.207
Acorn Woodpecker	-117.677	34.1749	Says Phoebe	-120.785	36.8795	American Dipper	-121.688	49.2949	Pygmy Nuthatch	-122.228	37.1651	Ruby-crowned Kinglete	-138.751	63.9904	Hutton's Vireo	-120.235	34.7376	Red-winged Blackbird	-123.84	40.9701	Yellow-breasted Chat	-121.212	48.7004	Hutton's Vireo	-120.235	34.7376	shorteOwl	-147.176	61.9373	Swainson's Thrush	-138.751	63.9904	Barn Swallow	-123.856	44.4276	American Crow	-122.958	50.1438	Barn Owl	-112.776	41.8927	Great Horned Owl	-123.585	38.8036	Pine Siskin	-133.795	60.0003	Acorn Woodpecker	-117.677
Acorn Woodpecker	-117.064	34.2453	Says Phoebe	-120.779	36.3579	American Dipper	-121.576	40.1173	Pygmy Nuthatch	-116.767	34.2881	Ruby-crowned Kinglete	-138.522	61.0129	Hutton's Vireo	-118.655	36.4664	Red-winged Blackbird	-123.697	51.5629	Yellow-breasted Chat	-121.16	37.5141	Hutton's Vireo	-118.655	36.4664	shorteOwl	-146.995	64.5464	Swainson's Thrush	-138.522	61.0129	Barn Swallow	-123.852	58.6605	American Crow	-122.941	39.5233	Barn Owl	-112.677	33.334	Great Horned Owl	-123.582	39.1612	Pine Siskin	-133.295	60.4895	Acorn Woodpecker	-117.064
Acorn Woodpecker	-118.909	36.8189	Says Phoebe	-120.713	41.6797	American Dipper	-121.57	40.8188	Pygmy Nuthatch	-122.317	41.1492	Ruby-crowned Kinglete	-138.518	61.0066	Hutton's Vireo	-119.045	34.7383	Red-winged Blackbird	-123.689	42.4225	Yellow-breasted Chat	-121.07	38.8993	Hutton's Vireo	-119.045	34.7383	shorteOwl	-146.516	62.2317	Swainson's Thrush	-138.518	61.0066	Barn Swallow	-123.84	40.9701	American Crow	-122.916	58.8424	Barn Owl	-112.619	34.7734	Great Horned Owl	-123.548	48.7493	Pine Siskin	-133.085	55.5557	Acorn Woodpecker	-118.909
Acorn Woodpecker	-118.395	34.6686	Says Phoebe	-120.702	45.4463	American Dipper	-121.555	46.4025	Pygmy Nuthatch	-121.05	41.6092	Ruby-crowned Kinglete	-138.363	64.7332	Hutton's Vireo	-117.41	33.6484	Red-winged Blackbird	-123.65	47.0096	Yellow-breasted Chat	-121.064	35.9223	Hutton's Vireo	-117.41	33.6484	shorteOwl	-146.061	63.0532	Swainson's Thrush	-138.363	64.7332	Barn Swallow	-123.803	44.5509	American Crow	-122.87	45.791	Barn Owl	-111.954	39.9004	Great Horned Owl	-123.525	52.2551	Pine Siskin	-133.078	56.2075	Acorn Woodpecker	-118.395
Acorn Woodpecker	-119.557	34.8188	Says Phoebe	-120.697	47.2434	American Dipper	-121.499	47.8578	Pygmy Nuthatch	-121.257	41.6709	Ruby-crowned Kinglete	-138.128	63.8728	Hutton's Vireo	-117.393	33.238	Red-winged Blackbird	-123.606	42.2792	Yellow-breasted Chat	-121.038	39.9494	Hutton's Vireo	-117.393	33.238	shorteOwl	-145.87	60.4972	Swainson's Thrush	-138.128	63.8728	Barn Swallow	-123.802	41.2018	American Crow	-122.869	46.7261	Barn Owl	-111.379	33.0385	Great Horned Owl	-123.504	43.3663	Pine Siskin	-133.04	61.2044	Acorn Woodpecker	-119.557
Acorn Woodpecker	-119.577	33.9981	Says Phoebe	-120.68	47.5535	American Dipper	-121.483	45.5378	Pygmy Nuthatch	-120.501	41.87	Ruby-crowned Kinglete	-137.95	60.9307	Hutton's Vireo	-116.472	32.8906	Red-winged Blackbird	-123.604	40.1733	Yellow-breasted Chat	-121.036	38.7202	Hutton's Vireo	-116.472	32.8906	shorteOwl	-145.728	64.0157	Swainson's Thrush	-137.95	60.9307	Barn Swallow	-123.689	42.4225	American Crow	-122.869	46.7261	Barn Owl	-111.067	31.712	Great Horned Owl	-123.499	47.9694	Pine Siskin	-132.911	60.2336	Acorn Woodpecker	-119.577
Acorn Woodpecker	-119.669	34.674	Says Phoebe	-120.67	37.2443	American Dipper	-121.471	48.1712	Pygmy Nuthatch	-120.475	41.0535	Ruby-crowned Kinglete	-137.883	60.922	Hutton's Vireo	-116.677	32.9845	Red-winged Blackbird	-123.599	48.7853	Yellow-breasted Chat	-121.01	39.0687	Hutton's Vireo	-116.677	32.9845	shorteOwl	-145.373	62.3624	Swainson's Thrush	-137.883	60.922	Barn Swallow	-123.65	47.0096	American Crow	-122.867	38.0454	Barn Owl	-110.378	34.6116	Great Horned Owl	-123.488	41.3813	Pine Siskin	-132.767	56.3501	Acorn Woodpecker	-119.669
Acorn Woodpecker	-116.2	32.612	Says Phoebe	-120.664	43.165	American Dipper	-121.438	48.5203	Pygmy Nuthatch	-123.483	40.8031	Ruby-crowned Kinglete	-137.51	61.6021	Hutton's Vireo	-120.855	35.6378	Red-winged Blackbird	-123.589	43.6488	Yellow-breasted Chat	-120.996	40.0402	Hutton's Vireo	-120.855	35.6378	shorteOwl	-143.071	62.4423	Swainson's Thrush	-137.51	61.6021	Barn Swallow	-123.634	44.5127	American Crow	-122.86	40.1803	Barn Owl	-110.303	32.0343	Great Horned Owl	-123.485	39.6878	Pine Siskin	-132.766	56.7395	Acorn Woodpecker	-116.2
Acorn Woodpecker	-120.508	35.3184	Says Phoebe	-120.645	37.9835	American Dipper	-121.428	40.4976	Pygmy Nuthatch	-122.636	40.7169	Ruby-crowned Kinglete	-137.414	63.5579	Hutton's Vireo	-119.512	36.6993	Red-winged Blackbird	-123.585	38.8036	Yellow-breasted Chat	-120.925	38.7688	Hutton's Vireo	-119.512	36.6993	shorteOwl	-142.324	63.6093	Swainson's Thrush	-137.414	63.5579	Barn Swallow	-123.634	44.5127	American Crow	-122.816	53.9421	Barn Owl	-109.695	31.8182	Great Horned Owl	-123.443	46.9562	Pine Siskin	-132.626	55.6882	Acorn Woodpecker	-120.508
Acorn Woodpecker	-118.845	35.8163	Says Phoebe	-120.64	43.3072	American Dipper	-121.39	46.6387	Pygmy Nuthatch	-121.579	40.9621	Ruby-crowned Kinglete	-137.333	60.8105	Hutton's Vireo	-117.677	34.1749	Red-winged Blackbird	-123.584	46.0496	Yellow-breasted Chat	-120.828	39.5602	Hutton's Vireo	-117.677	34.1749	shorteOwl	-140.958	64.0885	Swainson's Thrush	-137.333	60.8105	Barn Swallow	-123.606	42.2792	American Crow	-122.795	42.5331	Barn Owl	-109.51	37.9028	Great Horned Owl	-123.403	45.0083	Pine Siskin	-132.543	55.8443	Acorn Woodpecker	-118.845
Acorn Woodpecker	-119.33	34.8339	Says Phoebe	-120.636	46.7887	American Dipper	-121.38	45.222	Pygmy Nuthatch	-120.836	40.4393	Ruby-crowned Kinglete	-137.169	60.34	Hutton's Vireo	-118.909	36.8189	Red-winged Blackbird	-123.582	39.1612	Yellow-breasted Chat	-120.826	39.0192	Hutton's Vireo	-118.909	36.8189	shorteOwl	-140.553	61.9875	Swainson's Thrush	-137.169	60.34	Barn Swallow	-123.604	40.1733	American Crow	-122.794	46.7202	Barn Owl	-108.727	32.3972	Great Horned Owl	-123.398	39.5665	Pine Siskin	-132.499	61.926	Acorn Woodpecker	-119.33
Acorn Woodpecker	-122.065	39.5508	Says Phoebe	-120.597	49.1532	American Dipper	-121.212	48.7004	Pygmy Nuthatch	-120.996	40.0402	Ruby-crowned Kinglete	-137.058	60.3721	Hutton's Vireo	-118.395	34.6686	Red-winged Blackbird	-123.548	48.7493	Yellow-breasted Chat	-120.724	38.7996	Hutton's Vireo	-118.395	34.6686	shorteOwl	-138.363	64.7332	Swainson's Thrush	-137.072	60.3702	Barn Swallow	-123.599	48.7853	American Crow	-122.788	45.3837	Barn Owl	-108.139	38.6948	Great Horned Owl	-123.368	46.0241	Pine Siskin	-132.38	56.4599	Acorn Woodpecker	-122.065
Acorn Woodpecker	-120.337	41.2351	Says Phoebe	-120.57	46.9554	American Dipper	-121.205	48.7003	Pygmy Nuthatch	-121.038	39.9494	Ruby-crowned Kinglete	-137.058	60.3721	Hutton's Vireo	-119.577	33.9981	Red-winged Blackbird	-123.538	41.3028	Yellow-breasted Chat	-120.702	45.4463	Hutton's Vireo	-119.577	33.9981	shorteOwl	-136.711	66.4429	Swainson's Thrush	-137.058	60.3721	Barn Swallow	-123.589	43.6488	American Crow	-122.771	44.7117	Barn Owl	-106.872	34.1108	Great Horned Owl	-123.316	60.3045	Pine Siskin	-132.117	53.2505	Acorn Woodpecker	-120.337
Acorn Woodpecker	-121.459	38.496	Says Phoebe	-120.568	46.9124	American Dipper	-121.179	48.2356	Pygmy Nuthatch	-120.177	39.5113	Ruby-crowned Kinglete	-136.982	61.1971	Hutton's Vireo	-119.669	34.674	Red-winged Blackbird	-123.525	52.2551	Yellow-breasted Chat	-120.68	47.5535	Hutton's Vireo	-119.669	34.674	shorteOwl	-136.71	66.4437	Swainson's Thrush	-136.982	61.1971	Barn Swallow	-123.585	38.8036	American Crow	-122.719	38.5499	Barn Owl	-104.419	38.0641	Great Horned Owl	-123.315	45.7638	Pine Siskin	-132.057	54.0309	Acorn Woodpecker	-121.459
Acorn Woodpecker	-120.925	38.7688	Says Phoebe	-120.562	44.3417	American Dipper	-121.038	39.9494	Pygmy Nuthatch	-118.121	36.0106	Ruby-crowned Kinglete	-136.711	66.4429	Hutton's Vireo	-116.2	32.612	Red-winged Blackbird	-123.513	49.4068	Yellow-breasted Chat	-120.667	38.3755	Hutton's Vireo	-116.2	32.612	shorteOwl	-136.596	59.7891	Swainson's Thrush	-136.711	66.4429	Barn Swallow	-123.584	46.0496	American Crow	-122.709	39.1844	Barn Owl	-104.375	35.6553	Great Horned Owl	-123.261	44.7202	Pine Siskin	-132	56	Acorn Woodpecker	-120.925
Acorn Woodpecker	-121.16	37.5141	Says Phoebe	-120.531	35.8087	American Dipper	-121.017	42.39	Pygmy Nuthatch	-119.017	37.7768	Ruby-crowned Kinglete	-136.71	66.4437	Hutton's Vireo	-120.508	35.3184	Red-winged Blackbird	-123.504	43.3663	Yellow-breasted Chat	-120.645	37.9835	Hutton's Vireo	-120.508	35.3184	shorteOwl	-133.493	68.0885	Swainson's Thrush	-136.71	66.4437	Barn Swallow	-123.582	39.1612	American Crow	-122.708	42.5805	Barn Owl	-104.23	34.1099	Great Horned Owl	-123.214	42.9709	Pine Siskin	-131.864	53.2373	Acorn Woodpecker	-121.16
Acorn Woodpecker	-119.804	37.7473	Says Phoebe	-120.519	36.2252	American Dipper	-121.014	47.2275	Pygmy Nuthatch	-121.584	41.5341	Ruby-crowned Kinglete	-136.614	63.3946	Hutton's Vireo	-118.845	35.8163	Red-winged Blackbird	-123.499	47.9694	Yellow-breasted Chat	-120.625	44.1792	Hutton's Vireo	-118.845	35.8163	shorteOwl	-127.319	55.0022	Swainson's Thrush	-136.614	63.3946	Barn Swallow	-123.548	48.7493	American Crow	-122.702	45.2946	Barn Owl	-104.229	29.9668	Great Horned Owl	-123.208	55.4508	Pine Siskin	-131.857	56.6468	Acorn Woodpecker	-119.804
Acorn Woodpecker	-120.667	38.3755	Says Phoebe	-120.508	35.3184	American Dipper	-120.996	40.0402	Pygmy Nuthatch	-123.073	40.4904	Ruby-crowned Kinglete	-136.596	59.7891	Hutton's Vireo	-120.925	38.7688	Red-winged Blackbird	-123.485	39.6878	Yellow-breasted Chat	-120.624	40.2018	Hutton's Vireo	-120.925	38.7688	shorteOwl	-126.835	65.2934	Swainson's Thrush	-136.596	59.7891	Barn Swallow	-123.538	41.3028	American Crow	-122.652	54.3429	Cedar Waxwing	-135.351	59.5294	Great Horned Owl	-123.178	49.6867	Pine Siskin	-131.793	53.208	Acorn Woodpecker	-120.667
Acorn Woodpecker	-121.609	39.4979	Says Phoebe	-120.488	46.6647	American Dipper	-120.855	49.7769	Pygmy Nuthatch	-120.545	40.1542	Ruby-crowned Kinglete	-136.555	62.3986	Hutton's Vireo	-119.804	37.7473	Red-winged Blackbird	-123.47	46.5431	Yellow-breasted Chat	-120.57	46.9554	Hutton's Vireo	-119.804	37.7473	shorteOwl	-122.958	50.1438	Swainson's Thrush	-136.555	62.3986	Barn Swallow	-123.525	52.2551	American Crow	-122.639	40.028	Cedar Waxwing	-135.155	57.0174	Great Horned Owl	-123.178	46.2604	Pine Siskin	-131.521	55.3269	Acorn Woodpecker	-121.609
Acorn Woodpecker	-123.398	39.5665	Says Phoebe	-120.46	46.39	American Dipper	-120.828	39.5602	Pygmy Nuthatch	-122.52	41.5209	Ruby-crowned Kinglete	-136.45	62.3646	Hutton's Vireo	-120.667	38.3755	Red-winged Blackbird	-123.443	46.9562	Yellow-breasted Chat	-120.562	44.3417	Hutton's Vireo	-120.667	38.3755	shorteOwl	-122.633	41.7402	Swainson's Thrush	-136.45	62.3646	Barn Swallow	-123.513	49.4068	American Crow	-122.633	41.7402	Cedar Waxwing	-133.795	60.0003	Great Horned Owl	-123.07	51.7948	Pine Siskin	-131.274	62.6251	Acorn Woodpecker	-123.398
Acorn Woodpecker	-121.916	40.3357	Says Phoebe	-120.401	37.1417	American Dipper	-120.793	42.6689	Pygmy Nuthatch	-120.779	36.3579	Ruby-crowned Kinglete	-136.362	59.4505	Hutton's Vireo	-120.426	39.6154	Red-winged Blackbird	-123.403	45.0083	Yellow-breasted Chat	-120.545	40.1542	Hutton's Vireo	-120.426	39.6154	shorteOwl	-122.535	49.184	Swainson's Thrush	-136.362	59.4505	Barn Swallow	-123.504	43.3663	American Crow	-122.626	48.4961	Cedar Waxwing	-132.767	56.3501	Great Horned Owl	-123.048	38.3408	Pine Siskin	-130.822	61.7087	Acorn Woodpecker	-121.916
Acorn Woodpecker	-122.322	40.6725	Says Phoebe	-120.365	40.8	American Dipper	-120.75	42.345	Pygmy Nuthatch	-108.812	39.4003	Ruby-crowned Kinglete	-136.317	62.1013	Hutton's Vireo	-123.398	39.5665	Red-winged Blackbird	-123.398	39.5665	Yellow-breasted Chat	-120.508	35.3184	Hutton's Vireo	-123.398	39.5665	shorteOwl	-122.239	39.7633	Swainson's Thrush	-136.144	60.5734	Barn Swallow	-123.499	47.9694	American Crow	-122.618	41.0054	Cedar Waxwing	-132.543	55.8443	Great Horned Owl	-123.034	40.6589	Pine Siskin	-130.452	62.96	Acorn Woodpecker	-122.322
Acorn Woodpecker	-123.034	40.6589	Says Phoebe	-120.355	47.7507	American Dipper	-120.697	47.2434	Pygmy Nuthatch	-105.279	39.221	Ruby-crowned Kinglete	-136.144	60.5734	Hutton's Vireo	-121.916	40.3357	Red-winged Blackbird	-123.386	48.1128	Yellow-breasted Chat	-120.488	46.6647	Hutton's Vireo	-121.916	40.3357	shorteOwl	-122.174	47.9782	Swainson's Thrush	-135.893	63.591	Barn Swallow	-123.485	39.6878	American Crow	-122.591	37.9851	Cedar Waxwing	-132.38	56.4599	Great Horned Owl	-123.021	45.225	Pine Siskin	-130.406	60.0866	Acorn Woodpecker	-123.034
Acorn Woodpecker	-123.538	41.3028	Says Phoebe	-120.355	47.7506	American Dipper	-120.633	39.7847	Pygmy Nuthatch	-104.369	39.3798	Ruby-crowned Kinglete	-135.893	63.591	Hutton's Vireo	-122.322	40.6725	Red-winged Blackbird	-123.368	46.0241	Yellow-breasted Chat	-120.46	46.39	Hutton's Vireo	-122.322	40.6725	shorteOwl	-122.068	52.1495	Swainson's Thrush	-135.74	67.1773	Barn Swallow	-123.483	40.8031	American Crow	-122.575	42.7382	Cedar Waxwing	-131.857	56.6468	Great Horned Owl	-123.005	41.8223	Pine Siskin	-130.22	57.5021	Acorn Woodpecker	-123.538
Acorn Woodpecker	-122.011	41.8224	Says Phoebe	-120.337	41.2351	American Dipper	-120.624	40.2018	Pygmy Nuthatch	-108.139	38.6948	Ruby-crowned Kinglete	-135.803	67.1823	Hutton's Vireo	-123.034	40.6589	Red-winged Blackbird	-123.35	48.4046	Yellow-breasted Chat	-120.447	38.7694	Hutton's Vireo	-123.034	40.6589	shorteOwl	-122.011	41.8224	Swainson's Thrush	-135.568	59.3364	Barn Swallow	-123.47	46.5431	American Crow	-122.563	41.9024	Cedar Waxwing	-131.521	55.3269	Great Horned Owl	-122.961	53.6536	Pine Siskin	-130.032	63.2447	Acorn Woodpecker	-122.011
Acorn Woodpecker	-122.136	41.2323	Says Phoebe	-120.305	36.3127	American Dipper	-120.447	38.7694	Pygmy Nuthatch	-107.963	38.3058	Ruby-crowned Kinglete	-135.568	59.3364	Hutton's Vireo	-123.538	41.3028	Red-winged Blackbird	-123.316	60.3045	Yellow-breasted Chat	-120.445	44.499	Hutton's Vireo	-123.538	41.3028	shorteOwl	-121.892	41.9999	Swainson's Thrush	-135.351	59.5294	Barn Swallow	-123.443	46.9562	American Crow	-122.559	43.9075	Cedar Waxwing	-129.296	54.3331	Great Horned Owl	-122.959	44.9709	Pine Siskin	-130.016	55.9157	Acorn Woodpecker	-122.136
Acorn Woodpecker	-122.146	37.8184	Says Phoebe	-120.303	48.5323	American Dipper	-120.445	44.4991	Pygmy Nuthatch	-106.755	38.5137	Ruby-crowned Kinglete	-135.351	59.5294	Hutton's Vireo	-122.136	41.2323	Red-winged Blackbird	-123.315	45.7638	Yellow-breasted Chat	-120.401	37.1417	Hutton's Vireo	-122.136	41.2323	shorteOwl	-121.832	42.8676	Swainson's Thrush	-135.348	57.127	Barn Swallow	-123.403	45.0083	American Crow	-122.537	42.1117	Cedar Waxwing	-129.284	56.1048	Great Horned Owl	-122.941	39.5233	Pine Siskin	-129.863	58.1	Acorn Woodpecker	-122.146
Acorn Woodpecker	-121.064	35.9223	Says Phoebe	-120.25	45.9667	American Dipper	-120.337	41.2351	Pygmy Nuthatch	-105.908	40.8716	Ruby-crowned Kinglete	-135.348	57.127	Hutton's Vireo	-122.146	37.8184	Red-winged Blackbird	-123.292	43.1277	Yellow-breasted Chat	-120.355	47.7507	Hutton's Vireo	-122.146	37.8184	shorteOwl	-121.829	50.8809	Swainson's Thrush	-135.286	61.1003	Barn Swallow	-123.398	39.5665	American Crow	-122.537	42.1116	Cedar Waxwing	-129.069	59.9644	Great Horned Owl	-122.916	58.8424	Pine Siskin	-129.742	59.2205	Acorn Woodpecker	-121.064
Acorn Woodpecker	-123.488	41.3813	Says Phoebe	-120.224	49.4013	American Dipper	-120.291	38.5563	Pygmy Nuthatch	-105.416	39.0801	Ruby-crowned Kinglete	-135.294	61.1004	Hutton's Vireo	-121.064	35.9223	Red-winged Blackbird	-123.261	44.7202	Yellow-breasted Chat	-120.355	47.7506	Hutton's Vireo	-121.064	35.9223	shorteOwl	-121.805	42.374	Swainson's Thrush	-135.258	60.704	Barn Swallow	-123.386	48.1128	American Crow	-122.52	41.5209	Cedar Waxwing	-128.846	54.8294	Great Horned Owl	-122.87	45.791	Pine Siskin	-129.296	54.3331	Acorn Woodpecker	-123.488
Acorn Woodpecker	-123.604	40.1733	Says Phoebe	-120.215	44.5976	American Dipper	-120.212	48.3551	Pygmy Nuthatch	-108.624	38.7397	Ruby-crowned Kinglete	-135.266	60.7066	Hutton's Vireo	-123.488	41.3813	Red-winged Blackbird	-123.258	49.2627	Yellow-breasted Chat	-120.337	41.2351	Hutton's Vireo	-123.488	41.3813	shorteOwl	-121.752	38.0879	Swainson's Thrush	-135.155	57.0174	Barn Swallow	-123.368	46.0241	American Crow	-122.519	47.1863	Cedar Waxwing	-128.701	54.0014	Great Horned Owl	-122.869	46.7261	Pine Siskin	-129.284	56.1048	Acorn Woodpecker	-123.604
Acorn Woodpecker	-122.639	40.028	Says Phoebe	-120.212	48.3551	American Dipper	-120.173	48.5092	Pygmy Nuthatch	-105.575	38.9828	Ruby-crowned Kinglete	-135.155	57.0174	Hutton's Vireo	-123.604	40.1733	Red-winged Blackbird	-123.242	49.4744	Yellow-breasted Chat	-120.303	48.5323	Hutton's Vireo	-123.604	40.1733	shorteOwl	-121.238	61.4449	Swainson's Thrush	-135.088	62.1842	Barn Swallow	-123.35	48.4046	American Crow	-122.514	38.3795	Cedar Waxwing	-128.582	54.3717	Great Horned Owl	-122.867	38.0454	Pine Siskin	-129.233	60.9026	Acorn Woodpecker	-122.639
Acorn Woodpecker	-120.624	40.2018	Says Phoebe	-120.198	43.8392	American Dipper	-120.158	48.2517	Pygmy Nuthatch	-108.02	37.7907	Ruby-crowned Kinglete	-135.088	62.1842	Hutton's Vireo	-122.639	40.028	Red-winged Blackbird	-123.238	43.8372	Yellow-breasted Chat	-120.25	45.9667	Hutton's Vireo	-122.639	40.028	shorteOwl	-121.069	41.819	Swainson's Thrush	-135.06	57.8376	Barn Swallow	-123.316	60.3045	American Crow	-122.511	38.3796	Cedar Waxwing	-127.98	50.6806	Great Horned Owl	-122.816	53.9421	Pine Siskin	-129.069	59.9644	Acorn Woodpecker	-120.624
Acorn Woodpecker	-123.485	39.6878	Says Phoebe	-120.177	39.5113	American Dipper	-120.139	39.7978	Pygmy Nuthatch	-108.465	37.5167	Ruby-crowned Kinglete	-135.06	57.8376	Hutton's Vireo	-121.576	40.1173	Red-winged Blackbird	-123.225	39.2649	Yellow-breasted Chat	-120.212	48.3551	Hutton's Vireo	-121.576	40.1173	shorteOwl	-120.821	46.5509	Swainson's Thrush	-135.046	57.9219	Barn Swallow	-123.315	45.7638	American Crow	-122.49	45.0467	Cedar Waxwing	-127.886	55.1583	Great Horned Owl	-122.788	45.3837	Pine Siskin	-128.85	55.7715	Acorn Woodpecker	-123.485
Acorn Woodpecker	-122.709	39.1844	Says Phoebe	-120.173	48.5092	American Dipper	-119.836	38.3432	Pygmy Nuthatch	-106.838	37.2882	Ruby-crowned Kinglete	-135.046	57.9219	Hutton's Vireo	-123.485	39.6878	Red-winged Blackbird	-123.214	42.9709	Yellow-breasted Chat	-120.197	37.7104	Hutton's Vireo	-123.485	39.6878	shorteOwl	-120.702	45.4463	Swainson's Thrush	-135.011	60.6455	Barn Swallow	-123.292	43.1277	American Crow	-122.472	48.5375	Cedar Waxwing	-127.877	50.7039	Great Horned Owl	-122.771	44.7117	Pine Siskin	-128.846	54.8294	Acorn Woodpecker	-122.709
Acorn Woodpecker	-121.01	39.0687	Says Phoebe	-120.172	41.5296	American Dipper	-119.824	38.7755	Pygmy Nuthatch	-106.425	37.633	Ruby-crowned Kinglete	-135.011	60.6455	Hutton's Vireo	-122.709	39.1844	Red-winged Blackbird	-123.208	55.4508	Yellow-breasted Chat	-120.172	41.5296	Hutton's Vireo	-122.709	39.1844	shorteOwl	-120.67	37.2443	Swainson's Thrush	-134.878	60.5995	Barn Swallow	-123.261	44.7202	American Crow	-122.461	53.9714	Cedar Waxwing	-127.347	50.2854	Great Horned Owl	-122.719	38.5499	Pine Siskin	-128.746	55.6855	Acorn Woodpecker	-121.01
Acorn Woodpecker	-120.828	39.5602	Says Phoebe	-120.164	43.9679	American Dipper	-119.804	37.7473	Pygmy Nuthatch	-105.472	40.7597	Ruby-crowned Kinglete	-134.878	60.5995	Hutton's Vireo	-121.01	39.0687	Red-winged Blackbird	-123.178	49.6867	Yellow-breasted Chat	-120.069	34.4663	Hutton's Vireo	-121.01	39.0687	shorteOwl	-120.664	43.165	Swainson's Thrush	-134.87	67.341	Barn Swallow	-123.258	49.2627	American Crow	-122.458	47.3451	Cedar Waxwing	-127.319	55.0022	Great Horned Owl	-122.709	39.1844	Pine Siskin	-128.701	54.0014	Acorn Woodpecker	-120.828
Acorn Woodpecker	-122.719	38.5499	Says Phoebe	-120.158	48.2517	American Dipper	-119.794	37.4619	Pygmy Nuthatch	-105.85	39.6667	Ruby-crowned Kinglete	-134.87	67.341	Hutton's Vireo	-120.828	39.5602	Red-winged Blackbird	-123.178	46.2604	Yellow-breasted Chat	-120.026	45.4002	Hutton's Vireo	-120.828	39.5602	shorteOwl	-120.636	56.5867	Swainson's Thrush	-134.766	58.4424	Barn Swallow	-123.242	49.4744	American Crow	-122.455	44.6045	Cedar Waxwing	-126.793	54.3606	Great Horned Owl	-122.702	45.2946	Pine Siskin	-128.582	54.3717	Acorn Woodpecker	-122.719
Acorn Woodpecker	-121.84	38.7939	Says Phoebe	-120.15	51.3167	American Dipper	-119.73	49.5976	Pygmy Nuthatch	-108.349	38.2657	Ruby-crowned Kinglete	-134.766	58.4424	Hutton's Vireo	-122.719	38.5499	Red-winged Blackbird	-123.099	47.1305	Yellow-breasted Chat	-119.879	47.3152	Hutton's Vireo	-122.719	38.5499	shorteOwl	-120.57	46.9554	Swainson's Thrush	-134.737	60.586	Barn Swallow	-123.238	43.8372	American Crow	-122.445	45.6868	Cedar Waxwing	-126.527	52.3875	Great Horned Owl	-122.633	41.7402	Pine Siskin	-128.493	61.98	Acorn Woodpecker	-121.84
Acorn Woodpecker	-120.447	38.7694	Says Phoebe	-120.122	44.6692	American Dipper	-119.63	37.3671	Pygmy Nuthatch	-105.229	38.3674	Ruby-crowned Kinglete	-134.736	60.586	Hutton's Vireo	-120.447	38.7694	Red-winged Blackbird	-123.073	40.4904	Yellow-breasted Chat	-119.875	45.0714	Hutton's Vireo	-120.447	38.7694	shorteOwl	-120.531	35.8087	Swainson's Thrush	-134.66	60.0018	Barn Swallow	-123.225	39.2649	American Crow	-122.416	46.8066	Cedar Waxwing	-125.694	49.0427	Great Horned Owl	-122.626	48.4961	Pine Siskin	-127.98	50.6806	Acorn Woodpecker	-120.447
Acorn Woodpecker	-121.677	37.2522	Says Phoebe	-120.108	40.4933	American Dipper	-119.314	34.3571	Pygmy Nuthatch	-107.184	37.2329	Ruby-crowned Kinglete	-134.66	60.0018	Hutton's Vireo	-121.677	37.2522	Red-winged Blackbird	-123.07	51.7948	Yellow-breasted Chat	-119.806	48.0936	Hutton's Vireo	-121.677	37.2522	shorteOwl	-120.46	46.39	Swainson's Thrush	-134.628	58.2514	Barn Swallow	-123.214	42.9709	American Crow	-122.409	51.9559	Cedar Waxwing	-125.495	50.1826	Great Horned Owl	-122.613	39.1628	Pine Siskin	-127.886	55.1583	Acorn Woodpecker	-121.677
Acorn Woodpecker	-120.645	37.9835	Says Phoebe	-120.089	50.5746	American Dipper	-119.241	44.2169	Pygmy Nuthatch	-106.192	37.0594	Ruby-crowned Kinglete	-134.628	58.2514	Hutton's Vireo	-120.645	37.9835	Red-winged Blackbird	-123.064	42.222	Yellow-breasted Chat	-119.794	37.4619	Hutton's Vireo	-120.645	37.9835	shorteOwl	-120.4	56.363	Swainson's Thrush	-134.242	56.7078	Barn Swallow	-123.208	55.4508	American Crow	-122.401	49.9288	Cedar Waxwing	-125.255	49.6057	Great Horned Owl	-122.591	37.9851	Pine Siskin	-127.877	50.7039	Acorn Woodpecker	-120.645
Acorn Woodpecker	-119.701	37.1201	Says Phoebe	-120.083	45.6458	American Dipper	-119.161	37.2556	Pygmy Nuthatch	-104.605	37.1142	Ruby-crowned Kinglete	-134.242	56.7078	Hutton's Vireo	-119.701	37.1201	Red-winged Blackbird	-123.048	38.3408	Yellow-breasted Chat	-119.73	49.5976	Hutton's Vireo	-119.701	37.1201	shorteOwl	-120.375	41.7333	Swainson's Thrush	-133.985	60.3397	Barn Swallow	-123.178	49.6867	American Crow	-122.382	40.5165	Cedar Waxwing	-125.241	50.0264	Great Horned Owl	-122.575	42.7382	Pine Siskin	-127.319	55.0022	Acorn Woodpecker	-119.701
Acorn Woodpecker	-123.048	38.3408	Says Phoebe	-120.069	34.4663	American Dipper	-119.086	50.8158	Pygmy Nuthatch	-105.428	40.5692	Ruby-crowned Kinglete	-133.985	60.3397	Hutton's Vireo	-123.048	38.3408	Red-winged Blackbird	-123.034	40.6589	Yellow-breasted Chat	-119.674	42.6189	Hutton's Vireo	-123.048	38.3408	shorteOwl	-120.337	41.2351	Swainson's Thrush	-133.957	62.1715	Barn Swallow	-123.178	46.2604	American Crow	-122.35	52.1243	Cedar Waxwing	-125.241	50.0264	Great Horned Owl	-122.563	41.9024	Pine Siskin	-127.319	55.0022	Acorn Woodpecker	-123.048
Acorn Woodpecker	-122.157	37.2115	Says Phoebe	-120.026	45.4002	American Dipper	-119.078	49.4459	Pygmy Nuthatch	-107.263	38.4648	Ruby-crowned Kinglete	-133.957	62.1715	Hutton's Vireo	-122.157	37.2115	Red-winged Blackbird	-123.034	54.988	Yellow-breasted Chat	-119.663	48.7556	Hutton's Vireo	-122.157	37.2115	shorteOwl	-120.25	45.9667	Swainson's Thrush	-133.795	60.0003	Barn Swallow	-123.099	47.1305	American Crow	-122.345	46.0084	Cedar Waxwing	-125.203	49.5778	Great Horned Owl	-122.559	43.9075	Pine Siskin	-126.835	65.2934	Acorn Woodpecker	-122.157
Acorn Woodpecker	-121.423	36.2574	Says Phoebe	-119.99	46.06	American Dipper	-119.048	48.2242	Pygmy Nuthatch	-106.107	38.4481	Ruby-crowned Kinglete	-133.795	60.0003	Hutton's Vireo	-121.423	36.2574	Red-winged Blackbird	-123.021	45.225	Yellow-breasted Chat	-119.631	47.664	Hutton's Vireo	-121.423	36.2574	shorteOwl	-120.172	41.5296	Swainson's Thrush	-133.762	67.4588	Barn Swallow	-123.07	51.7948	American Crow	-122.335	48.1632	Cedar Waxwing	-125.188	49.4755	Great Horned Owl	-122.537	42.1116	Pine Siskin	-126.793	54.3606	Acorn Woodpecker	-121.423
Acorn Woodpecker	-119.304	36.08	Says Phoebe	-119.956	45.6178	American Dipper	-118.909	44.978	Pygmy Nuthatch	-105.779	38.6441	Ruby-crowned Kinglete	-133.762	67.4588	Hutton's Vireo	-121.824	41.2528	Red-winged Blackbird	-123.005	41.8223	Yellow-breasted Chat	-119.628	43.7011	Hutton's Vireo	-121.824	41.2528	shorteOwl	-120.164	43.9679	Swainson's Thrush	-133.493	68.089	Barn Swallow	-123.064	42.222	American Crow	-122.322	40.6725	Cedar Waxwing	-125.16	50.0228	Great Horned Owl	-122.52	41.5209	Pine Siskin	-126.527	52.3875	Acorn Woodpecker	-119.304
Acorn Woodpecker	-122.633	41.7402	Says Phoebe	-119.879	47.3152	American Dipper	-118.909	36.8189	Pygmy Nuthatch	-108.761	37.84	Ruby-crowned Kinglete	-133.493	68.0885	Hutton's Vireo	-123.84	40.9701	Red-winged Blackbird	-122.961	53.6536	Yellow-breasted Chat	-119.526	49.2575	Hutton's Vireo	-123.84	40.9701	shorteOwl	-120.108	40.4933	Swainson's Thrush	-133.295	60.4895	Barn Swallow	-123.048	38.3408	American Crow	-122.306	40.352	Cedar Waxwing	-125.126	49.5135	Great Horned Owl	-122.519	47.1863	Pine Siskin	-126.156	50.35	Acorn Woodpecker	-122.633
Acorn Woodpecker	-121.824	41.2528	Says Phoebe	-119.875	45.0714	American Dipper	-118.899	36.0801	Pygmy Nuthatch	-106.653	37.649	Ruby-crowned Kinglete	-133.295	60.4895	Hutton's Vireo	-121.57	40.8188	Red-winged Blackbird	-122.959	44.9709	Yellow-breasted Chat	-119.512	36.6993	Hutton's Vireo	-121.57	40.8188	shorteOwl	-120.083	45.6458	Swainson's Thrush	-133.266	62.2818	Barn Swallow	-123.034	40.6589	American Crow	-122.3	47.9221	Cedar Waxwing	-125.098	49.6424	Great Horned Owl	-122.514	38.3795	Pine Siskin	-126.117	49.6791	Acorn Woodpecker	-121.824
Acorn Woodpecker	-123.84	40.9701	Says Phoebe	-119.846	39.0037	American Dipper	-118.85	35.8909	Pygmy Nuthatch	-104.775	37.6177	Ruby-crowned Kinglete	-133.266	62.2818	Hutton's Vireo	-122.514	38.3795	Red-winged Blackbird	-122.958	50.1438	Yellow-breasted Chat	-119.448	46.3685	Hutton's Vireo	-122.514	38.3795	shorteOwl	-120.026	45.4002	Swainson's Thrush	-133.085	55.5557	Barn Swallow	-123.034	54.988	American Crow	-122.292	40.8738	Cedar Waxwing	-125.089	52.2575	Great Horned Owl	-122.511	38.3796	Pine Siskin	-125.419	54.4132	Acorn Woodpecker	-123.84
Acorn Woodpecker	-122.514	38.3795	Says Phoebe	-119.846	39.0037	American Dipper	-118.777	49.7098	Pygmy Nuthatch	-105.979	40.3126	Ruby-crowned Kinglete	-133.085	55.5557	Hutton's Vireo	-121.733	37.665	Red-winged Blackbird	-122.941	39.5233	Yellow-breasted Chat	-119.414	45.7988	Hutton's Vireo	-121.733	37.665	shorteOwl	-119.99	46.06	Swainson's Thrush	-133.078	56.2075	Barn Swallow	-123.021	45.225	American Crow	-122.287	45.497	Cedar Waxwing	-124.901	53.5981	Great Horned Owl	-122.471	37.6849	Pine Siskin	-125.407	52.5103	Acorn Woodpecker	-122.514
Acorn Woodpecker	-121.733	37.665	Says Phoebe	-119.83	41.4882	American Dipper	-118.772	50.2116	Pygmy Nuthatch	-105.296	40.0206	Ruby-crowned Kinglete	-133.078	56.2075	Hutton's Vireo	-119.161	37.2556	Red-winged Blackbird	-122.916	58.8424	Yellow-breasted Chat	-119.411	46.3916	Hutton's Vireo	-119.161	37.2556	shorteOwl	-119.956	45.6178	Swainson's Thrush	-133.04	61.2044	Barn Swallow	-123.005	41.8223	American Crow	-122.256	50.4318	Cedar Waxwing	-124.836	49.2615	Great Horned Owl	-122.455	44.6045	Pine Siskin	-125.255	49.6057	Acorn Woodpecker	-121.733
Acorn Woodpecker	-120.401	37.1417	Says Phoebe	-119.824	38.7755	American Dipper	-118.702	48.2295	Pygmy Nuthatch	-104.738	39	Ruby-crowned Kinglete	-133.04	61.2044	Hutton's Vireo	-123.227	39.1635	Red-winged Blackbird	-122.884	50.2113	Yellow-breasted Chat	-119.368	46.9125	Hutton's Vireo	-123.227	39.1635	shorteOwl	-119.875	45.0714	Swainson's Thrush	-132.913	56.8076	Barn Swallow	-122.961	53.6536	American Crow	-122.256	45.2552	Cedar Waxwing	-124.832	54.0872	Great Horned Owl	-122.445	45.6868	Pine Siskin	-125.241	50.0264	Acorn Woodpecker	-120.401
Acorn Woodpecker	-119.161	37.2556	Says Phoebe	-119.806	48.0936	American Dipper	-118.588	44.1329	Pygmy Nuthatch	-108.537	38.2701	Ruby-crowned Kinglete	-132.913	56.8076	Hutton's Vireo	-120.81	39.0227	Red-winged Blackbird	-122.87	45.791	Yellow-breasted Chat	-119.314	34.3571	Hutton's Vireo	-120.81	39.0227	shorteOwl	-119.806	48.0936	Swainson's Thrush	-132.911	60.2336	Barn Swallow	-122.959	44.9709	American Crow	-122.24	38.9787	Cedar Waxwing	-124.832	54.0872	Great Horned Owl	-122.416	46.8066	Pine Siskin	-125.241	50.0264	Acorn Woodpecker	-119.161
Acorn Woodpecker	-123.227	39.1635	Says Phoebe	-119.78	40.2637	American Dipper	-118.475	49.0417	Pygmy Nuthatch	-105.514	38.1502	Ruby-crowned Kinglete	-132.911	60.2336	Hutton's Vireo	-116.48	32.9241	Red-winged Blackbird	-122.869	46.7261	Yellow-breasted Chat	-119.305	36.6316	Hutton's Vireo	-116.48	32.9241	shorteOwl	-119.78	40.2637	Swainson's Thrush	-132.767	56.3501	Barn Swallow	-122.958	50.1438	American Crow	-122.239	39.7633	Cedar Waxwing	-124.815	48.8721	Great Horned Owl	-122.382	40.5165	Pine Siskin	-125.203	49.5778	Acorn Woodpecker	-123.227
Acorn Woodpecker	-117.342	33.3069	Says Phoebe	-119.73	35.0932	American Dipper	-118.401	44.9134	Pygmy Nuthatch	-108.474	37.4432	Ruby-crowned Kinglete	-132.767	56.3501	Hutton's Vireo	-121.158	36.7498	Red-winged Blackbird	-122.867	38.0454	Yellow-breasted Chat	-119.28	49.1074	Hutton's Vireo	-121.158	36.7498	shorteOwl	-119.73	35.0932	Swainson's Thrush	-132.766	56.7395	Barn Swallow	-122.941	39.5233	American Crow	-122.228	37.1651	Cedar Waxwing	-124.73	55.7995	Great Horned Owl	-122.345	46.0084	Pine Siskin	-125.188	49.4755	Acorn Woodpecker	-117.342
Acorn Woodpecker	-116.48	32.9241	Says Phoebe	-119.73	49.5976	American Dipper	-118.226	44.4809	Pygmy Nuthatch	-106.256	37.8392	Ruby-crowned Kinglete	-132.766	56.7395	Hutton's Vireo	-116.798	33.5014	Red-winged Blackbird	-122.86	40.1803	Yellow-breasted Chat	-119.272	48.723	Hutton's Vireo	-116.798	33.5014	shorteOwl	-119.73	49.5976	Swainson's Thrush	-132.75	55.6333	Barn Swallow	-122.916	58.8424	American Crow	-122.224	50.7898	Cedar Waxwing	-124.392	51.4896	Great Horned Owl	-122.335	48.1632	Pine Siskin	-125.126	49.5135	Acorn Woodpecker	-116.48
Acorn Woodpecker	-121.158	36.7498	Says Phoebe	-119.697	43.339	American Dipper	-118.216	45.1632	Pygmy Nuthatch	-105.232	37.9411	Ruby-crowned Kinglete	-132.626	55.6882	Hutton's Vireo	-121.281	36.8243	Red-winged Blackbird	-122.816	53.9421	Yellow-breasted Chat	-119.241	44.2169	Hutton's Vireo	-121.281	36.8243	shorteOwl	-119.674	42.6189	Swainson's Thrush	-132.626	55.6882	Barn Swallow	-122.884	50.2113	American Crow	-122.224	45.4256	Cedar Waxwing	-124.368	51.9825	Great Horned Owl	-122.322	40.6725	Pine Siskin	-125.098	49.6424	Acorn Woodpecker	-121.158
Acorn Woodpecker	-116.798	33.5014	Says Phoebe	-119.674	42.6189	American Dipper	-118.14	49.7772	Pygmy Nuthatch	-104.585	37.3389	Ruby-crowned Kinglete	-132.543	55.8443	Hutton's Vireo	-122.511	38.3796	Red-winged Blackbird	-122.795	42.5331	Yellow-breasted Chat	-119.194	38.1752	Hutton's Vireo	-122.511	38.3796	shorteOwl	-119.67	41.8336	Swainson's Thrush	-132.499	61.926	Barn Swallow	-122.87	45.791	American Crow	-122.174	47.9782	Cedar Waxwing	-124.357	49.2509	Great Horned Owl	-122.317	41.1492	Pine Siskin	-125.089	52.2575	Acorn Woodpecker	-116.798
Acorn Woodpecker	-121.281	36.8243	Says Phoebe	-119.67	41.8336	American Dipper	-118.004	37.4158	Pygmy Nuthatch	-106.179	39.1306	Ruby-crowned Kinglete	-132.499	61.926	Hutton's Vireo	-116.887	34.081	Red-winged Blackbird	-122.794	46.7202	Yellow-breasted Chat	-119.161	37.2556	Hutton's Vireo	-116.887	34.081	shorteOwl	-119.631	47.664	Swainson's Thrush	-132.38	56.4599	Barn Swallow	-122.869	46.7261	American Crow	-122.157	37.2115	Cedar Waxwing	-124.328	42.587	Great Horned Owl	-122.306	40.352	Pine Siskin	-124.901	53.5981	Acorn Woodpecker	-121.281
Acorn Woodpecker	-122.511	38.3796	Says Phoebe	-119.663	48.7556	American Dipper	-117.97	44.5021	Pygmy Nuthatch	-105.763	40.432	Ruby-crowned Kinglete	-132.38	56.4599	Hutton's Vireo	-122.228	37.1651	Red-winged Blackbird	-122.788	45.3837	Yellow-breasted Chat	-119.12	41.7723	Hutton's Vireo	-122.228	37.1651	shorteOwl	-119.588	42.578	Swainson's Thrush	-132.117	53.2505	Barn Swallow	-122.869	46.7261	American Crow	-122.146	37.8184	Cedar Waxwing	-124.294	47.3475	Great Horned Owl	-122.292	40.8738	Pine Siskin	-124.836	49.2615	Acorn Woodpecker	-122.511
Acorn Woodpecker	-121.733	37.665	Says Phoebe	-119.631	47.664	American Dipper	-117.943	49.3713	Pygmy Nuthatch	-116.556	46.4533	Ruby-crowned Kinglete	-131.857	56.6468	Hutton's Vireo	-118.85	35.8909	Red-winged Blackbird	-122.771	44.7117	Yellow-breasted Chat	-119.113	44.4172	Hutton's Vireo	-118.85	35.8909	shorteOwl	-119.559	45.9162	Swainson's Thrush	-132.057	54.0309	Barn Swallow	-122.867	38.0454	American Crow	-122.143	48.9734	Cedar Waxwing	-124.272	48.2533	Great Horned Owl	-122.289	44.2953	Pine Siskin	-124.832	54.0872	Acorn Woodpecker	-121.733
Acorn Woodpecker	-116.887	34.081	Says Phoebe	-119.628	43.7011	American Dipper	-117.762	51.1808	Pygmy Nuthatch	-114.907	43.8977	Ruby-crowned Kinglete	-131.521	55.3269	Hutton's Vireo	-120.68	38.3539	Red-winged Blackbird	-122.719	38.5499	Yellow-breasted Chat	-119.045	34.7383	Hutton's Vireo	-120.68	38.3539	shorteOwl	-119.478	42.0148	Swainson's Thrush	-132	56	Barn Swallow	-122.86	40.1803	American Crow	-122.136	41.2323	Cedar Waxwing	-124.247	42.254	Great Horned Owl	-122.256	50.4318	Pine Siskin	-124.832	54.0872	Acorn Woodpecker	-116.887
Acorn Woodpecker	-122.228	37.1651	Says Phoebe	-119.618	34.7072	American Dipper	-117.637	52.7314	Pygmy Nuthatch	-116.849	48.4798	Ruby-crowned Kinglete	-131.274	62.6251	Hutton's Vireo	-124.054	41.8021	Red-winged Blackbird	-122.709	39.1844	Yellow-breasted Chat	-118.992	36.2678	Hutton's Vireo	-124.054	41.8021	shorteOwl	-119.414	45.7988	Swainson's Thrush	-131.857	56.6468	Barn Swallow	-122.816	53.9421	American Crow	-122.068	52.1495	Cedar Waxwing	-124.198	43.5202	Great Horned Owl	-122.256	45.2552	Pine Siskin	-124.815	48.8721	Acorn Woodpecker	-122.228
Acorn Woodpecker	-118.85	35.8909	Says Phoebe	-119.588	42.578	American Dipper	-117.555	48.4552	Pygmy Nuthatch	-116.839	46.447	Ruby-crowned Kinglete	-130.822	61.7087	Hutton's Vireo	-123.532	41.3035	Red-winged Blackbird	-122.708	42.5805	Yellow-breasted Chat	-118.989	42.6558	Hutton's Vireo	-123.532	41.3035	shorteOwl	-119.369	46.9125	Swainson's Thrush	-131.793	53.208	Barn Swallow	-122.795	42.5331	American Crow	-122.065	39.5508	Cedar Waxwing	-124.197	43.5183	Great Horned Owl	-122.24	38.9787	Pine Siskin	-124.73	55.7995	Acorn Woodpecker	-118.85
Acorn Woodpecker	-121.525	38.1232	Says Phoebe	-119.559	45.9162	American Dipper	-117.518	52.4877	Pygmy Nuthatch	-115.361	43.4135	Ruby-crowned Kinglete	-130.452	62.96	Hutton's Vireo	-122.317	41.1492	Red-winged Blackbird	-122.702	45.2946	Yellow-breasted Chat	-118.91	45.2238	Hutton's Vireo	-122.317	41.1492	shorteOwl	-119.345	46.9701	Swainson's Thrush	-131.793	53.208	Barn Swallow	-122.794	46.7202	American Crow	-122.05	41.4001	Cedar Waxwing	-124.179	49.7831	Great Horned Owl	-122.239	39.7633	Pine Siskin	-124.392	51.4896	Acorn Woodpecker	-121.525
Acorn Woodpecker	-120.68	38.3539	Says Phoebe	-119.557	34.8188	American Dipper	-117.451	45.946	Pygmy Nuthatch	-115.033	48.3572	Ruby-crowned Kinglete	-130.406	60.0866	Hutton's Vireo	-122.636	40.7169	Red-winged Blackbird	-122.69	49.2441	Yellow-breasted Chat	-118.9	41.3172	Hutton's Vireo	-122.636	40.7169	shorteOwl	-119.305	41.5905	Swainson's Thrush	-131.521	55.3269	Barn Swallow	-122.788	45.3837	American Crow	-122.021	47.6639	Cedar Waxwing	-124.179	49.7831	Great Horned Owl	-122.228	44.474	Pine Siskin	-124.368	51.9825	Acorn Woodpecker	-120.68
Acorn Woodpecker	-116.767	34.2881	Says Phoebe	-119.549	39.7695	American Dipper	-117.342	52.9846	Pygmy Nuthatch	-114.462	48.108	Ruby-crowned Kinglete	-130.22	57.5021	Hutton's Vireo	-122.86	40.1803	Red-winged Blackbird	-122.69	49.2312	Yellow-breasted Chat	-118.899	36.0801	Hutton's Vireo	-122.86	40.1803	shorteOwl	-119.272	48.723	Swainson's Thrush	-131.274	62.6251	Barn Swallow	-122.771	44.7117	American Crow	-122.011	41.8224	Cedar Waxwing	-124.164	40.5281	Great Horned Owl	-122.174	47.9782	Pine Siskin	-124.357	49.2509	Acorn Woodpecker	-116.767
Acorn Woodpecker	-124.054	41.8021	Says Phoebe	-119.531	43.8508	American Dipper	-117.272	48.3856	Pygmy Nuthatch	-115.104	47.2997	Ruby-crowned Kinglete	-130.032	63.2447	Hutton's Vireo	-121.038	39.9494	Red-winged Blackbird	-122.652	54.3429	Yellow-breasted Chat	-118.894	47.7717	Hutton's Vireo	-121.038	39.9494	shorteOwl	-119.258	47.0872	Swainson's Thrush	-130.822	61.7087	Barn Swallow	-122.719	38.5499	American Crow	-121.985	47.7444	Cedar Waxwing	-124.147	49.5193	Great Horned Owl	-122.157	37.2115	Pine Siskin	-124.328	42.587	Acorn Woodpecker	-124.054
Acorn Woodpecker	-123.532	41.3035	Says Phoebe	-119.526	49.2575	American Dipper	-117.206	50.038	Pygmy Nuthatch	-113.949	47.1825	Ruby-crowned Kinglete	-130.016	55.9157	Hutton's Vireo	-120.826	39.0192	Red-winged Blackbird	-122.639	40.028	Yellow-breasted Chat	-118.868	42.9577	Hutton's Vireo	-120.826	39.0192	shorteOwl	-119.218	55.1415	Swainson's Thrush	-130.406	60.0866	Barn Swallow	-122.709	39.1844	American Crow	-121.981	53.0389	Cedar Waxwing	-124.142	41.6956	Great Horned Owl	-122.146	37.8184	Pine Siskin	-124.294	47.3475	Acorn Woodpecker	-123.532
Acorn Woodpecker	-122.618	41.0054	Says Phoebe	-119.508	46.6871	American Dipper	-117.188	48.8474	Pygmy Nuthatch	-114.463	46.9175	Ruby-crowned Kinglete	-129.863	58.1	Hutton's Vireo	-120.573	38.7397	Red-winged Blackbird	-122.636	40.7169	Yellow-breasted Chat	-118.85	35.8909	Hutton's Vireo	-120.573	38.7397	shorteOwl	-119.087	50.2662	Swainson's Thrush	-130.22	57.5021	Barn Swallow	-122.708	42.5805	American Crow	-121.981	46.2536	Cedar Waxwing	-124.123	40.2432	Great Horned Owl	-122.143	48.9734	Pine Siskin	-124.272	48.2533	Acorn Woodpecker	-122.618
Acorn Woodpecker	-123.483	40.8031	Says Phoebe	-119.478	42.0148	American Dipper	-117.084	43.6716	Pygmy Nuthatch	-109.547	45.7252	Ruby-crowned Kinglete	-129.742	59.2205	Hutton's Vireo	-120.724	38.7996	Red-winged Blackbird	-122.633	41.7402	Yellow-breasted Chat	-118.845	35.8163	Hutton's Vireo	-120.724	38.7996	shorteOwl	-119.076	46.7666	Swainson's Thrush	-130.032	63.2447	Barn Swallow	-122.702	45.2946	American Crow	-121.979	51.4132	Cedar Waxwing	-124.099	49.1942	Great Horned Owl	-122.136	41.2323	Pine Siskin	-124.247	42.254	Acorn Woodpecker	-123.483
Acorn Woodpecker	-122.636	40.7169	Says Phoebe	-119.448	46.3685	American Dipper	-117.064	34.2453	Pygmy Nuthatch	-114.394	47.0312	Ruby-crowned Kinglete	-129.554	60.2036	Hutton's Vireo	-120.197	37.7104	Red-winged Blackbird	-122.626	48.4961	Yellow-breasted Chat	-118.826	46.4295	Hutton's Vireo	-120.197	37.7104	shorteOwl	-119.051	55.4615	Swainson's Thrush	-130.016	55.9157	Barn Swallow	-122.69	49.2441	American Crow	-121.974	49.0483	Cedar Waxwing	-124.097	41.2624	Great Horned Owl	-122.065	39.5508	Pine Siskin	-124.198	43.5202	Acorn Woodpecker	-122.636
Acorn Woodpecker	-122.86	40.1803	Says Phoebe	-119.446	46.3716	American Dipper	-116.987	51.3219	Pygmy Nuthatch	-114.135	47.6602	Ruby-crowned Kinglete	-129.296	54.3331	Hutton's Vireo	-119.794	37.4619	Red-winged Blackbird	-122.618	41.0054	Yellow-breasted Chat	-118.75	45.6794	Hutton's Vireo	-119.794	37.4619	shorteOwl	-119.018	47.8445	Swainson's Thrush	-129.863	58.1	Barn Swallow	-122.69	49.2312	American Crow	-121.922	45.0787	Cedar Waxwing	-124.078	46.2694	Great Horned Owl	-122.05	41.4001	Pine Siskin	-124.197	43.5183	Acorn Woodpecker	-122.86
Acorn Woodpecker	-121.579	40.9621	Says Phoebe	-119.427	44.8231	American Dipper	-116.951	44.9103	Pygmy Nuthatch	-113.834	46.0502	Ruby-crowned Kinglete	-129.284	56.1048	Hutton's Vireo	-123.898	41.7046	Red-winged Blackbird	-122.613	39.1628	Yellow-breasted Chat	-118.702	48.2295	Hutton's Vireo	-123.898	41.7046	shorteOwl	-119.016	43.2106	Swainson's Thrush	-129.742	59.2205	Barn Swallow	-122.652	54.3429	American Crow	-121.918	46.7412	Cedar Waxwing	-124.077	43.2153	Great Horned Owl	-122.011	41.8224	Pine Siskin	-124.179	49.7831	Acorn Woodpecker	-121.579
Acorn Woodpecker	-120.996	40.0402	Says Phoebe	-119.411	46.3916	American Dipper	-116.893	34.0814	Pygmy Nuthatch	-114.447	45.7462	Ruby-crowned Kinglete	-129.233	60.9026	Hutton's Vireo	-123.082	41.0823	Red-winged Blackbird	-122.591	37.9851	Yellow-breasted Chat	-118.655	36.4664	Hutton's Vireo	-123.082	41.0823	shorteOwl	-119.016	42.9546	Swainson's Thrush	-129.554	60.2036	Barn Swallow	-122.639	40.028	American Crow	-121.916	40.3357	Cedar Waxwing	-124.058	48.8231	Great Horned Owl	-121.974	49.0483	Pine Siskin	-124.179	49.7831	Acorn Woodpecker	-120.996
Acorn Woodpecker	-121.038	39.9494	Says Phoebe	-119.383	39.9433	American Dipper	-116.78	45.7219	Pygmy Nuthatch	-114.172	46.3311	Ruby-crowned Kinglete	-129.069	59.9644	Hutton's Vireo	-123.073	40.4904	Red-winged Blackbird	-122.575	42.7382	Yellow-breasted Chat	-118.649	42.3477	Hutton's Vireo	-123.073	40.4904	shorteOwl	-119.015	42.9542	Swainson's Thrush	-129.296	54.3331	Barn Swallow	-122.633	41.7402	American Crow	-121.908	56.0303	Cedar Waxwing	-124.055	48.4223	Great Horned Owl	-121.916	40.3357	Pine Siskin	-124.164	40.5281	Acorn Woodpecker	-121.038
Acorn Woodpecker	-120.826	39.0192	Says Phoebe	-119.369	46.9125	American Dipper	-116.661	49.2998	Pygmy Nuthatch	-103.584	42.6072	Ruby-crowned Kinglete	-128.85	55.7715	Hutton's Vireo	-122.613	39.1628	Red-winged Blackbird	-122.563	41.9024	Yellow-breasted Chat	-118.634	42.0024	Hutton's Vireo	-122.613	39.1628	shorteOwl	-118.894	47.7717	Swainson's Thrush	-129.284	56.1048	Barn Swallow	-122.626	48.4961	American Crow	-121.903	48.8336	Cedar Waxwing	-124.04	41.4662	Great Horned Owl	-121.908	56.0303	Pine Siskin	-124.147	49.5193	Acorn Woodpecker	-120.826
Acorn Woodpecker	-120.724	38.7996	Says Phoebe	-119.368	46.9125	American Dipper	-116.397	48.5818	Pygmy Nuthatch	-102.915	42.7519	Ruby-crowned Kinglete	-128.846	54.8294	Hutton's Vireo	-120.038	38.17	Red-winged Blackbird	-122.559	43.9075	Yellow-breasted Chat	-118.54	48.0542	Hutton's Vireo	-120.038	38.17	shorteOwl	-118.868	42.9577	Swainson's Thrush	-129.233	60.9026	Barn Swallow	-122.618	41.0054	American Crow	-121.847	48.534	Cedar Waxwing	-123.962	40.4151	Great Horned Owl	-121.892	41.9999	Pine Siskin	-124.142	41.6956	Acorn Woodpecker	-120.724
Acorn Woodpecker	-120.197	37.7104	Says Phoebe	-119.349	35.0586	American Dipper	-116.331	47.5467	Pygmy Nuthatch	-106.336	36.52	Ruby-crowned Kinglete	-128.746	55.6855	Hutton's Vireo	-123.605	40.888	Red-winged Blackbird	-122.552	39.3826	Yellow-breasted Chat	-118.395	34.6686	Hutton's Vireo	-123.605	40.888	shorteOwl	-118.826	46.4295	Swainson's Thrush	-129.069	59.9644	Barn Swallow	-122.591	37.9851	American Crow	-121.84	38.7939	Cedar Waxwing	-123.94	44.2359	Great Horned Owl	-121.84	38.7939	Pine Siskin	-124.123	40.2432	Acorn Woodpecker	-120.197
Acorn Woodpecker	-119.794	37.4619	Says Phoebe	-119.345	46.9701	American Dipper	-116.132	47.8845	Pygmy Nuthatch	-105.798	36.0798	Ruby-crowned Kinglete	-128.701	54.0014	Hutton's Vireo	-122.552	39.3826	Red-winged Blackbird	-122.537	42.1117	Yellow-breasted Chat	-118.368	46.2373	Hutton's Vireo	-122.552	39.3826	shorteOwl	-118.806	46.822	Swainson's Thrush	-128.85	55.7715	Barn Swallow	-122.575	42.7382	American Crow	-121.829	50.8809	Cedar Waxwing	-123.913	46.6155	Great Horned Owl	-121.824	41.2528	Pine Siskin	-124.099	49.1942	Acorn Woodpecker	-119.794
Acorn Woodpecker	-118.121	36.0106	Says Phoebe	-119.321	50.6737	American Dipper	-116.056	50.6328	Pygmy Nuthatch	-105.676	35.5743	Ruby-crowned Kinglete	-128.582	54.3717	Hutton's Vireo	-120.568	39.0696	Red-winged Blackbird	-122.537	42.1116	Yellow-breasted Chat	-118.207	35.5495	Hutton's Vireo	-120.568	39.0696	shorteOwl	-118.75	45.6794	Swainson's Thrush	-128.846	54.8294	Barn Swallow	-122.563	41.9024	American Crow	-121.824	41.2528	Cedar Waxwing	-123.903	44.2326	Great Horned Owl	-121.813	46.0845	Pine Siskin	-124.097	41.2624	Acorn Woodpecker	-118.121
Acorn Woodpecker	-118.449	35.7946	Says Phoebe	-119.305	41.5905	American Dipper	-116.041	44.5814	Pygmy Nuthatch	-108.45	34.6384	Ruby-crowned Kinglete	-128.493	61.98	Hutton's Vireo	-122.52	41.5209	Red-winged Blackbird	-122.535	49.184	Yellow-breasted Chat	-118.145	46.2645	Hutton's Vireo	-122.52	41.5209	shorteOwl	-118.687	47.1305	Swainson's Thrush	-128.746	55.6855	Barn Swallow	-122.559	43.9075	American Crow	-121.805	42.374	Cedar Waxwing	-123.888	47.4028	Great Horned Owl	-121.805	42.374	Pine Siskin	-124.078	46.2694	Acorn Woodpecker	-118.449
Acorn Woodpecker	-118.291	35.6924	Says Phoebe	-119.305	36.6316	American Dipper	-116.023	47.2503	Pygmy Nuthatch	-105.858	34.0561	Ruby-crowned Kinglete	-127.98	50.6806	Hutton's Vireo	-123.819	41.8824	Red-winged Blackbird	-122.52	41.5209	Yellow-breasted Chat	-118.116	48.6757	Hutton's Vireo	-123.819	41.8824	shorteOwl	-118.651	46.8233	Swainson's Thrush	-128.582	54.3717	Barn Swallow	-122.537	42.1117	American Crow	-121.757	47.4552	Cedar Waxwing	-123.856	44.4276	Great Horned Owl	-121.794	44.4919	Pine Siskin	-124.058	48.8231	Acorn Woodpecker	-118.291
Acorn Woodpecker	-119.618	34.7072	Says Phoebe	-119.28	49.1074	American Dipper	-115.952	41.789	Pygmy Nuthatch	-107.322	33.7495	Ruby-crowned Kinglete	-127.886	55.1583	Hutton's Vireo	-123.64	40.623	Red-winged Blackbird	-122.519	47.1863	Yellow-breasted Chat	-118.099	36.5075	Hutton's Vireo	-123.64	40.623	shorteOwl	-118.649	42.3477	Swainson's Thrush	-128.493	61.98	Barn Swallow	-122.537	42.1116	American Crow	-121.752	38.0879	Cedar Waxwing	-123.852	58.6605	Great Horned Owl	-121.781	44.497	Pine Siskin	-124.055	48.4223	Acorn Woodpecker	-119.618
Acorn Woodpecker	-123.073	40.4904	Says Phoebe	-119.272	48.723	American Dipper	-115.951	43.7258	Pygmy Nuthatch	-105.849	33.6892	Ruby-crowned Kinglete	-127.877	50.7039	Hutton's Vireo	-124.097	41.2624	Red-winged Blackbird	-122.514	38.3795	Yellow-breasted Chat	-118.078	35.7336	Hutton's Vireo	-124.097	41.2624	shorteOwl	-118.59	43.5866	Swainson's Thrush	-127.886	55.1583	Barn Swallow	-122.535	49.184	American Crow	-121.75	47.1644	Cedar Waxwing	-123.84	40.9701	Great Horned Owl	-121.774	43.2756	Pine Siskin	-124.054	41.8021	Acorn Woodpecker	-123.073
Acorn Woodpecker	-122.613	39.1628	Says Phoebe	-119.258	47.0872	American Dipper	-115.948	45.3421	Pygmy Nuthatch	-105.746	32.9576	Ruby-crowned Kinglete	-127.347	50.2854	Hutton's Vireo	-120.779	36.3579	Red-winged Blackbird	-122.511	38.3796	Yellow-breasted Chat	-118.004	37.4158	Hutton's Vireo	-120.779	36.3579	shorteOwl	-118.582	43.2474	Swainson's Thrush	-127.877	50.7039	Barn Swallow	-122.535	49.184	American Crow	-121.743	53.734	Cedar Waxwing	-123.819	41.8824	Great Horned Owl	-121.752	38.0879	Pine Siskin	-124.025	42.7852	Acorn Woodpecker	-122.613
Acorn Woodpecker	-120.038	38.17	Says Phoebe	-119.255	39.3029	American Dipper	-115.811	47.2505	Pygmy Nuthatch	-105.299	36.4299	Ruby-crowned Kinglete	-127.319	55.0022	Hutton's Vireo	-124.04	41.4662	Red-winged Blackbird	-122.472	48.5375	Yellow-breasted Chat	-117.99	47.8874	Hutton's Vireo	-124.04	41.4662	shorteOwl	-118.582	43.2474	Swainson's Thrush	-127.347	50.2854	Barn Swallow	-122.52	41.5209	American Crow	-121.734	39.2754	Cedar Waxwing	-123.803	44.5509	Great Horned Owl	-121.734	39.2754	Pine Siskin	-123.962	40.4151	Acorn Woodpecker	-120.038
Acorn Woodpecker	-123.605	40.888	Says Phoebe	-119.241	44.2169	American Dipper	-115.797	46.4725	Pygmy Nuthatch	-108.911	35.2922	Ruby-crowned Kinglete	-127.319	55.0022	Hutton's Vireo	-123.64	40.623	Red-winged Blackbird	-122.471	37.6849	Yellow-breasted Chat	-117.97	44.5021	Hutton's Vireo	-123.64	40.623	shorteOwl	-118.457	55.8403	Swainson's Thrush	-127.319	55.0022	Barn Swallow	-122.519	47.1863	American Crow	-121.733	37.665	Cedar Waxwing	-123.696	44.9615	Great Horned Owl	-121.733	37.665	Pine Siskin	-123.954	58.6668	Acorn Woodpecker	-123.605
Acorn Woodpecker	-122.552	39.3826	Says Phoebe	-119.218	55.1415	American Dipper	-115.681	45.8118	Pygmy Nuthatch	-107.443	35.4463	Ruby-crowned Kinglete	-126.835	65.2934	Hutton's Vireo	-108.188	33.9263	Red-winged Blackbird	-122.461	53.9714	Yellow-breasted Chat	-117.941	34.5209	Hutton's Vireo	-108.188	33.9263	shorteOwl	-118.368	46.2373	Swainson's Thrush	-127.319	55.0022	Barn Swallow	-122.514	38.3795	American Crow	-121.733	37.665	Cedar Waxwing	-123.689	42.4225	Great Horned Owl	-121.733	37.665	Pine Siskin	-123.913	46.6155	Acorn Woodpecker	-122.552
Acorn Woodpecker	-121.733	37.6651	Says Phoebe	-119.194	38.1752	American Dipper	-115.545	47.8265	Pygmy Nuthatch	-106.779	35.7466	Ruby-crowned Kinglete	-126.793	54.3606	Hutton's Vireo	-108.791	33.6441	Red-winged Blackbird	-122.458	47.3451	Yellow-breasted Chat	-117.928	47.7306	Hutton's Vireo	-108.791	33.6441	shorteOwl	-118.164	47.135	Swainson's Thrush	-126.835	65.2933	Barn Swallow	-122.511	38.3796	American Crow	-121.733	37.6651	Cedar Waxwing	-123.65	47.0096	Great Horned Owl	-121.733	37.6651	Pine Siskin	-123.898	41.7046	Acorn Woodpecker	-121.733
Acorn Woodpecker	-120.568	39.0696	Says Phoebe	-119.164	35.1801	American Dipper	-115.493	44.9601	Pygmy Nuthatch	-105.336	35.6605	Ruby-crowned Kinglete	-126.527	52.3875	Hutton's Vireo	-107.627	32.92	Red-winged Blackbird	-122.455	44.6045	Yellow-breasted Chat	-117.821	56.2761	Hutton's Vireo	-107.627	32.92	shorteOwl	-118.145	47.3399	Swainson's Thrush	-126.792	54.3606	Barn Swallow	-122.472	48.5375	American Crow	-121.704	39.9935	Cedar Waxwing	-123.64	40.623	Great Horned Owl	-121.704	39.9935	Pine Siskin	-123.888	47.4028	Acorn Woodpecker	-120.568
Acorn Woodpecker	-122.563	41.9024	Says Phoebe	-119.161	37.2556	American Dipper	-115.436	45.8257	Pygmy Nuthatch	-108.791	33.6441	Ruby-crowned Kinglete	-126.156	50.35	Hutton's Vireo	-123.315	45.7638	Red-winged Blackbird	-122.445	45.6868	Yellow-breasted Chat	-117.777	48.2906	Hutton's Vireo	-123.315	45.7638	shorteOwl	-118.14	49.7772	Swainson's Thrush	-126.527	52.3876	Barn Swallow	-122.471	37.6849	American Crow	-121.696	36.4531	Cedar Waxwing	-123.634	44.5127	Great Horned Owl	-121.696	36.4531	Pine Siskin	-123.852	58.6605	Acorn Woodpecker	-122.563
Acorn Woodpecker	-122.52	41.5209	Says Phoebe	-119.12	41.7723	American Dipper	-115.419	41.9347	Pygmy Nuthatch	-107.22	33.5104	Ruby-crowned Kinglete	-126.117	49.6791	Hutton's Vireo	-122.788	45.3837	Red-winged Blackbird	-122.416	46.8066	Yellow-breasted Chat	-117.734	47.0761	Hutton's Vireo	-122.788	45.3837	shorteOwl	-117.928	47.7306	Swainson's Thrush	-126.156	50.35	Barn Swallow	-122.461	53.9714	American Crow	-121.677	37.2522	Cedar Waxwing	-123.607	45.3325	Great Horned Owl	-121.677	37.2522	Pine Siskin	-123.84	40.9701	Acorn Woodpecker	-122.52
Acorn Woodpecker	-123.819	41.8824	Says Phoebe	-119.113	44.4172	American Dipper	-115.412	46.0761	Pygmy Nuthatch	-107.627	32.92	Ruby-crowned Kinglete	-125.495	50.1826	Hutton's Vireo	-123.803	44.5509	Red-winged Blackbird	-122.409	51.9559	Yellow-breasted Chat	-117.677	46.3341	Hutton's Vireo	-123.803	44.5509	shorteOwl	-117.826	55.7814	Swainson's Thrush	-126.117	49.6791	Barn Swallow	-122.458	47.3451	American Crow	-121.612	50.7893	Cedar Waxwing	-123.604	40.1733	Great Horned Owl	-121.669	43.5641	Pine Siskin	-123.819	41.8824	Acorn Woodpecker	-123.819
Acorn Woodpecker	-120.779	36.3579	Says Phoebe	-119.087	50.2662	American Dipper	-115.407	51.6617	Pygmy Nuthatch	-105.573	32.5688	Ruby-crowned Kinglete	-125.419	54.4132	Hutton's Vireo	-122.228	44.474	Red-winged Blackbird	-122.382	40.5165	Yellow-breasted Chat	-117.579	33.6408	Hutton's Vireo	-122.228	44.474	shorteOwl	-117.814	43.2878	Swainson's Thrush	-125.658	64.9035	Barn Swallow	-122.455	44.6045	American Crow	-121.609	39.4979	Cedar Waxwing	-123.599	48.7853	Great Horned Owl	-121.609	39.4979	Pine Siskin	-123.803	44.5509	Acorn Woodpecker	-120.779
Acorn Woodpecker	-123.64	40.623	Says Phoebe	-119.086	50.8158	American Dipper	-115.361	43.4135	Pygmy Nuthatch	-108.124	35.2667	Ruby-crowned Kinglete	-125.407	52.5103	Hutton's Vireo	-123.504	43.3663	Red-winged Blackbird	-122.35	52.1243	Yellow-breasted Chat	-117.555	48.4552	Hutton's Vireo	-123.504	43.3663	shorteOwl	-117.734	47.0761	Swainson's Thrush	-125.419	54.4132	Barn Swallow	-122.445	45.6868	American Crow	-121.591	55.5777	Cedar Waxwing	-123.589	43.6488	Great Horned Owl	-121.57	40.8188	Pine Siskin	-123.802	41.2018	Acorn Woodpecker	-123.64
Acorn Woodpecker	-108.45	34.6384	Says Phoebe	-119.078	49.4459	American Dipper	-115.174	47.6497	Pygmy Nuthatch	-105.817	34.05	Ruby-crowned Kinglete	-125.241	50.0264	Hutton's Vireo	-122.559	43.9075	Red-winged Blackbird	-122.346	43.2981	Yellow-breasted Chat	-117.524	44.8297	Hutton's Vireo	-122.559	43.9075	shorteOwl	-117.589	46.467	Swainson's Thrush	-125.407	52.5103	Barn Swallow	-122.416	46.8066	American Crow	-121.582	50.2422	Cedar Waxwing	-123.585	38.8036	Great Horned Owl	-121.525	38.1232	Pine Siskin	-123.697	51.5629	Acorn Woodpecker	-108.45
Acorn Woodpecker	-108.188	33.9263	Says Phoebe	-119.076	46.7666	American Dipper	-115.139	50.6917	Pygmy Nuthatch	-106.9	36.6192	Ruby-crowned Kinglete	-125.241	50.0264	Hutton's Vireo	-123.214	42.9709	Red-winged Blackbird	-122.345	46.0084	Yellow-breasted Chat	-117.466	39.0044	Hutton's Vireo	-123.214	42.9709	shorteOwl	-117.524	44.8297	Swainson's Thrush	-125.255	49.6057	Barn Swallow	-122.409	51.9559	American Crow	-121.57	40.8188	Cedar Waxwing	-123.584	46.0496	Great Horned Owl	-121.522	44.3919	Pine Siskin	-123.689	42.4225	Acorn Woodpecker	-108.188
Acorn Woodpecker	-107.322	33.7495	Says Phoebe	-119.048	48.2242	American Dipper	-115.104	47.2997	Pygmy Nuthatch	-105.292	36.335	Ruby-crowned Kinglete	-125.188	49.4755	Hutton's Vireo	-122.708	42.5805	Red-winged Blackbird	-122.335	48.1632	Yellow-breasted Chat	-117.451	45.946	Hutton's Vireo	-122.708	42.5805	shorteOwl	-117.451	45.946	Swainson's Thrush	-125.251	49.6058	Barn Swallow	-122.401	49.9288	American Crow	-121.555	46.4025	Cedar Waxwing	-123.582	39.1612	Great Horned Owl	-121.483	45.5378	Pine Siskin	-123.64	40.623	Acorn Woodpecker	-107.322
Acorn Woodpecker	-105.849	33.6892	Says Phoebe	-119.046	46.7666	American Dipper	-115.098	44.4572	Pygmy Nuthatch	-107.443	35.4463	Ruby-crowned Kinglete	-125.16	50.0228	Hutton's Vireo	-123.261	44.7202	Red-winged Blackbird	-122.322	40.6725	Yellow-breasted Chat	-117.45	41.4177	Hutton's Vireo	-123.261	44.7202	shorteOwl	-117.206	45.2809	Swainson's Thrush	-125.242	50.0248	Barn Swallow	-122.382	40.5165	American Crow	-121.525	38.1232	Cedar Waxwing	-123.548	48.7493	Great Horned Owl	-121.426	40.4941	Pine Siskin	-123.64	40.623	Acorn Woodpecker	-105.849
Acorn Woodpecker	-105.746	32.9576	Says Phoebe	-119.045	34.7383	American Dipper	-115.091	51.0952	Pygmy Nuthatch	-121.922	45.0787	Ruby-crowned Kinglete	-125.098	49.6424	Hutton's Vireo	-122.771	44.7117	Red-winged Blackbird	-122.306	40.352	Yellow-breasted Chat	-117.393	33.238	Hutton's Vireo	-122.771	44.7117	shorteOwl	-117.194	38.8932	Swainson's Thrush	-125.241	50.0262	Barn Swallow	-122.35	52.1243	American Crow	-121.522	44.3919	Cedar Waxwing	-123.538	41.3028	Great Horned Owl	-121.423	36.2574	Pine Siskin	-123.607	45.3325	Acorn Woodpecker	-105.746
Acorn Woodpecker	-108.911	35.2922	Says Phoebe	-119.018	47.8445	American Dipper	-115.075	50.9855	Pygmy Nuthatch	-118.91	45.2238	Ruby-crowned Kinglete	-125.089	52.2575	Hutton's Vireo	-123.021	45.225	Red-winged Blackbird	-122.3	47.9221	Yellow-breasted Chat	-117.342	33.3069	Hutton's Vireo	-123.021	45.225	shorteOwl	-117.175	42.5262	Swainson's Thrush	-125.188	49.4508	Barn Swallow	-122.346	43.2981	American Crow	-121.502	46.0495	Cedar Waxwing	-123.525	52.2551	Great Horned Owl	-121.39	46.6387	Pine Siskin	-123.606	42.2792	Acorn Woodpecker	-108.911
Acorn Woodpecker	-107.443	35.4463	Says Phoebe	-119.016	43.2106	American Dipper	-115.033	48.3572	Pygmy Nuthatch	-117.275	45.6547	Ruby-crowned Kinglete	-124.901	53.5981	Hutton's Vireo	-122.256	45.2552	Red-winged Blackbird	-122.289	44.2953	Yellow-breasted Chat	-117.293	46.2739	Hutton's Vireo	-122.256	45.2552	shorteOwl	-117.147	34.8508	Swainson's Thrush	-125.16	50.0228	Barn Swallow	-122.345	46.0084	American Crow	-121.499	47.8578	Cedar Waxwing	-123.513	49.4068	Great Horned Owl	-121.38	45.222	Pine Siskin	-123.605	40.888	Acorn Woodpecker	-107.443
Acorn Woodpecker	-108.791	33.6441	Says Phoebe	-119.016	42.9546	American Dipper	-114.907	43.8977	Pygmy Nuthatch	-121.274	44.1598	Ruby-crowned Kinglete	-124.832	54.0872	Hutton's Vireo	-123.584	46.0496	Red-winged Blackbird	-122.287	45.497	Yellow-breasted Chat	-117.272	48.3856	Hutton's Vireo	-123.584	46.0496	shorteOwl	-117.115	45.4307	Swainson's Thrush	-125.098	49.6424	Barn Swallow	-122.335	48.1632	American Crow	-121.487	42.2676	Cedar Waxwing	-123.504	43.3663	Great Horned Owl	-121.353	45.8331	Pine Siskin	-123.604	40.1733	Acorn Woodpecker	-108.791
Acorn Woodpecker	-107.22	33.5104	Says Phoebe	-119.015	42.9542	American Dipper	-114.811	46.9079	Pygmy Nuthatch	-120.445	44.499	Ruby-crowned Kinglete	-124.832	54.0872	Hutton's Vireo	-123.589	43.6488	Red-winged Blackbird	-122.256	45.2552	Yellow-breasted Chat	-117.206	45.2809	Hutton's Vireo	-123.589	43.6488	shorteOwl	-117.093	39.2077	Swainson's Thrush	-125.089	52.2575	Barn Swallow	-122.322	40.6725	American Crow	-121.483	45.5378	Cedar Waxwing	-123.499	47.9694	Great Horned Owl	-121.281	36.8243	Pine Siskin	-123.599	48.7853	Acorn Woodpecker	-107.22
Acorn Woodpecker	-107.627	32.92	Says Phoebe	-118.989	42.6558	American Dipper	-114.734	44.2712	Pygmy Nuthatch	-118.588	44.1329	Ruby-crowned Kinglete	-124.73	55.7995	Hutton's Vireo	-122.346	43.2981	Red-winged Blackbird	-122.24	38.9787	Yellow-breasted Chat	-117.188	44.7984	Hutton's Vireo	-122.346	43.2981	shorteOwl	-117.084	43.3302	Swainson's Thrush	-124.869	53.5871	Barn Swallow	-122.306	40.352	American Crow	-121.471	48.1712	Cedar Waxwing	-123.485	39.6878	Great Horned Owl	-121.274	44.1598	Pine Siskin	-123.599	48.7574	Acorn Woodpecker	-107.627
Acorn Woodpecker	-105.817	34.05	Says Phoebe	-118.967	48.85	American Dipper	-114.732	49.2938	Pygmy Nuthatch	-121.669	43.5641	Ruby-crowned Kinglete	-124.392	51.4896	Hutton's Vireo	-124.247	42.254	Red-winged Blackbird	-122.239	39.7633	Yellow-breasted Chat	-117.187	40.1686	Hutton's Vireo	-124.247	42.254	shorteOwl	-117.084	43.6716	Swainson's Thrush	-124.836	49.2616	Barn Swallow	-122.3	47.9221	American Crow	-121.465	51.9789	Cedar Waxwing	-123.47	46.5431	Great Horned Owl	-121.266	43.1653	Pine Siskin	-123.589	43.6488	Acorn Woodpecker	-105.817
Acorn Woodpecker	-106.9	36.6192	Says Phoebe	-118.91	45.2238	American Dipper	-114.587	49.6325	Pygmy Nuthatch	-121.805	42.374	Ruby-crowned Kinglete	-124.368	51.9825	Hutton's Vireo	-123.689	42.4225	Red-winged Blackbird	-122.228	44.474	Yellow-breasted Chat	-117.175	42.5262	Hutton's Vireo	-123.689	42.4225	shorteOwl	-117.056	46.3417	Swainson's Thrush	-124.831	54.0871	Barn Swallow	-122.292	40.8738	American Crow	-121.459	38.496	Cedar Waxwing	-123.443	46.9562	Great Horned Owl	-121.257	41.6709	Pine Siskin	-123.585	38.8036	Acorn Woodpecker	-106.9
Acorn Woodpecker	-123.504	43.3663	Says Phoebe	-118.9	41.3172	American Dipper	-114.542	46.6398	Pygmy Nuthatch	-120.793	42.6689	Ruby-crowned Kinglete	-124.247	42.254	Hutton's Vireo	-122.537	42.1116	Red-winged Blackbird	-122.228	37.1651	Yellow-breasted Chat	-117.147	34.8508	Hutton's Vireo	-122.537	42.1116	shorteOwl	-116.839	46.447	Swainson's Thrush	-124.831	54.0871	Barn Swallow	-122.287	45.497	American Crow	-121.438	48.5203	Cedar Waxwing	-123.403	45.0083	Great Horned Owl	-121.257	41.1014	Pine Siskin	-123.584	46.0496	Acorn Woodpecker	-123.504
Acorn Woodpecker	-123.214	42.9709	Says Phoebe	-118.899	36.0801	American Dipper	-114.463	46.9175	Pygmy Nuthatch	-120.625	44.1792	Ruby-crowned Kinglete	-124.197	43.5183	Hutton's Vireo	-124.198	43.5202	Red-winged Blackbird	-122.174	47.9782	Yellow-breasted Chat	-117.121	33.9285	Hutton's Vireo	-124.198	43.5202	shorteOwl	-116.59	41.2264	Swainson's Thrush	-124.815	48.8721	Barn Swallow	-122.256	50.4318	American Crow	-121.423	36.2574	Cedar Waxwing	-123.386	48.1128	Great Horned Owl	-121.238	61.4449	Pine Siskin	-123.582	39.1612	Acorn Woodpecker	-123.214
Acorn Woodpecker	-122.708	42.5805	Says Phoebe	-118.894	47.7717	American Dipper	-114.447	45.7462	Pygmy Nuthatch	-121.781	44.497	Ruby-crowned Kinglete	-124.179	49.7831	Hutton's Vireo	-122.795	42.5331	Red-winged Blackbird	-122.157	37.2115	Yellow-breasted Chat	-117.119	32.5435	Hutton's Vireo	-122.795	42.5331	shorteOwl	-116.586	40.0803	Swainson's Thrush	-124.73	55.7995	Barn Swallow	-122.256	45.2552	American Crow	-121.39	46.6387	Cedar Waxwing	-123.368	46.0241	Great Horned Owl	-121.175	36.7624	Pine Siskin	-123.548	48.7493	Acorn Woodpecker	-122.708
Acorn Woodpecker	-123.261	44.7202	Says Phoebe	-118.849	44.0018	American Dipper	-114.425	50.4805	Pygmy Nuthatch	-119.113	44.4172	Ruby-crowned Kinglete	-124.164	40.5281	Hutton's Vireo	-123.368	46.0241	Red-winged Blackbird	-122.146	37.8184	Yellow-breasted Chat	-117.115	45.4307	Hutton's Vireo	-123.368	46.0241	shorteOwl	-116.509	44.1957	Swainson's Thrush	-124.392	51.4896	Barn Swallow	-122.24	38.9787	American Crow	-121.385	52.4733	Cedar Waxwing	-123.35	48.4046	Great Horned Owl	-121.158	36.7498	Pine Siskin	-123.538	41.3028	Acorn Woodpecker	-123.261
Acorn Woodpecker	-123.021	45.225	Says Phoebe	-118.826	46.4295	American Dipper	-114.394	47.0312	Pygmy Nuthatch	-121.805	43.9851	Ruby-crowned Kinglete	-124.142	41.6956	Hutton's Vireo	-122.537	42.1117	Red-winged Blackbird	-122.143	48.9734	Yellow-breasted Chat	-117.103	41.8823	Hutton's Vireo	-122.537	42.1117	shorteOwl	-116.496	61.9318	Swainson's Thrush	-124.368	51.9825	Barn Swallow	-122.239	39.7633	American Crow	-121.38	45.222	Cedar Waxwing	-123.315	45.7638	Great Horned Owl	-121.099	50.0226	Pine Siskin	-123.532	41.3035	Acorn Woodpecker	-123.021
Acorn Woodpecker	-123.589	43.6488	Says Phoebe	-118.806	46.822	American Dipper	-114.279	42.3312	Pygmy Nuthatch	-119.628	43.7011	Ruby-crowned Kinglete	-124.099	49.1942	Hutton's Vireo	-123.607	45.3325	Red-winged Blackbird	-122.136	41.2323	Yellow-breasted Chat	-117.093	39.2077	Hutton's Vireo	-123.607	45.3325	shorteOwl	-116.403	38.878	Swainson's Thrush	-124.357	49.2509	Barn Swallow	-122.228	37.1651	American Crow	-121.353	45.8331	Cedar Waxwing	-123.292	43.1277	Great Horned Owl	-121.07	38.8993	Pine Siskin	-123.525	52.2551	Acorn Woodpecker	-123.589
Acorn Woodpecker	-124.247	42.254	Says Phoebe	-118.772	50.2116	American Dipper	-114.193	48.6987	Pygmy Nuthatch	-121.017	42.4414	Ruby-crowned Kinglete	-124.097	41.2624	Hutton's Vireo	-122.702	45.2946	Red-winged Blackbird	-122.068	52.1495	Yellow-breasted Chat	-117.084	43.6716	Hutton's Vireo	-122.702	45.2946	shorteOwl	-116.112	45.8813	Swainson's Thrush	-124.328	42.587	Barn Swallow	-122.224	50.7898	American Crow	-121.338	52.8975	Cedar Waxwing	-123.261	44.7202	Great Horned Owl	-121.069	41.819	Pine Siskin	-123.513	49.4068	Acorn Woodpecker	-124.247
Acorn Woodpecker	-123.689	42.4225	Says Phoebe	-118.755	38.6443	American Dipper	-114.174	44.6127	Pygmy Nuthatch	-120.445	44.4991	Ruby-crowned Kinglete	-124.077	43.2153	Hutton's Vireo	-123.856	44.4276	Red-winged Blackbird	-122.065	39.5508	Yellow-breasted Chat	-117.056	46.3417	Hutton's Vireo	-123.856	44.4276	shorteOwl	-116.096	43.4553	Swainson's Thrush	-124.294	47.3475	Barn Swallow	-122.174	47.9782	American Crow	-121.325	61.8326	Cedar Waxwing	-123.258	49.2627	Great Horned Owl	-121.064	35.9223	Pine Siskin	-123.504	43.3663	Acorn Woodpecker	-123.689
Acorn Woodpecker	-122.537	42.1116	Says Phoebe	-118.75	45.6794	American Dipper	-114.045	49.0201	Pygmy Nuthatch	-121.833	43.5938	Ruby-crowned Kinglete	-124.058	48.8231	Hutton's Vireo	-122.289	44.2953	Red-winged Blackbird	-122.05	41.4001	Yellow-breasted Chat	-117.016	32.9696	Hutton's Vireo	-122.289	44.2953	shorteOwl	-115.718	42.7919	Swainson's Thrush	-124.272	48.2533	Barn Swallow	-122.157	37.2115	American Crow	-121.281	36.8243	Cedar Waxwing	-123.242	49.4744	Great Horned Owl	-121.059	44.6283	Pine Siskin	-123.499	47.9694	Acorn Woodpecker	-122.537
Acorn Woodpecker	-122.795	42.5331	Says Phoebe	-118.743	50.4406	American Dipper	-114.012	45.0778	Pygmy Nuthatch	-120.562	44.3417	Ruby-crowned Kinglete	-124.055	48.4223	Hutton's Vireo	-124.077	43.2153	Red-winged Blackbird	-122.021	47.6639	Yellow-breasted Chat	-116.994	42.6439	Hutton's Vireo	-124.077	43.2153	shorteOwl	-115.632	40.0935	Swainson's Thrush	-124.247	42.254	Barn Swallow	-122.146	37.8184	American Crow	-121.281	36.8243	Cedar Waxwing	-123.238	43.8372	Great Horned Owl	-121.05	41.6092	Pine Siskin	-123.488	41.3813	Acorn Woodpecker	-122.795
Acorn Woodpecker	-122.537	42.1117	Says Phoebe	-118.726	39.402	American Dipper	-113.952	45.8507	Pygmy Nuthatch	-121.794	44.4919	Ruby-crowned Kinglete	-124.025	42.7852	Hutton's Vireo	-123.292	43.1277	Red-winged Blackbird	-122.011	41.8224	Yellow-breasted Chat	-116.951	44.9103	Hutton's Vireo	-123.292	43.1277	shorteOwl	-115.612	53.7736	Swainson's Thrush	-124.198	43.5202	Barn Swallow	-122.143	48.9734	American Crow	-121.274	44.1598	Cedar Waxwing	-123.225	39.2649	Great Horned Owl	-121.036	38.7202	Pine Siskin	-123.485	39.6878	Acorn Woodpecker	-122.537
Acorn Woodpecker	-122.702	45.2946	Says Phoebe	-118.702	48.2295	American Dipper	-113.949	47.1825	Pygmy Nuthatch	-121.017	42.39	Ruby-crowned Kinglete	-123.852	58.6605	Hutton's Vireo	-122.306	43.6398	Red-winged Blackbird	-121.985	47.7444	Yellow-breasted Chat	-116.839	46.447	Hutton's Vireo	-122.306	43.6398	shorteOwl	-115.434	32.8472	Swainson's Thrush	-124.197	43.5183	Barn Swallow	-122.136	41.2323	American Crow	-121.257	41.6709	Cedar Waxwing	-123.214	42.9709	Great Horned Owl	-121.017	42.39	Pine Siskin	-123.483	40.8031	Acorn Woodpecker	-122.702
Acorn Woodpecker	-123.064	42.222	Says Phoebe	-118.687	47.1305	American Dipper	-113.834	46.0502	Pygmy Nuthatch	-121.38	45.222	Ruby-crowned Kinglete	-123.84	40.9701	Hutton's Vireo	-124.025	42.7852	Red-winged Blackbird	-121.981	53.0389	Yellow-breasted Chat	-116.801	33.3989	Hutton's Vireo	-124.025	42.7852	shorteOwl	-115.385	55.258	Swainson's Thrush	-124.181	49.6498	Barn Swallow	-122.068	52.1495	American Crow	-121.257	41.1014	Cedar Waxwing	-123.208	55.4508	Great Horned Owl	-121.01	39.0687	Pine Siskin	-123.47	46.5431	Acorn Woodpecker	-123.064
Acorn Woodpecker	-123.403	45.0083	Says Phoebe	-118.655	37.6376	American Dipper	-113.831	46.575	Pygmy Nuthatch	-117.451	45.946	Ruby-crowned Kinglete	-123.803	44.5509	Hutton's Vireo	-123.064	42.222	Red-winged Blackbird	-121.981	46.2536	Yellow-breasted Chat	-116.786	33.1991	Hutton's Vireo	-123.064	42.222	shorteOwl	-115.266	53.8027	Swainson's Thrush	-124.179	49.7831	Barn Swallow	-122.065	39.5508	American Crow	-121.247	47.9344	Cedar Waxwing	-123.178	49.6867	Great Horned Owl	-120.95	50.1343	Pine Siskin	-123.443	46.9562	Acorn Woodpecker	-123.403
Acorn Woodpecker	-123.606	42.2792	Says Phoebe	-118.655	36.4664	American Dipper	-113.668	46.7237	Pygmy Nuthatch	-120.121	44.4617	Ruby-crowned Kinglete	-123.697	51.5629	Hutton's Vireo	-122.422	42.4935	Red-winged Blackbird	-121.979	51.4132	Yellow-breasted Chat	-116.78	45.7219	Hutton's Vireo	-122.422	42.4935	shorteOwl	-115.212	42.9539	Swainson's Thrush	-124.164	40.5281	Barn Swallow	-122.05	41.4001	American Crow	-121.238	61.4449	Cedar Waxwing	-123.178	46.2604	Great Horned Owl	-120.936	42.1561	Pine Siskin	-123.386	48.1128	Acorn Woodpecker	-123.606
Acorn Woodpecker	-122.575	42.7382	Says Phoebe	-118.651	46.8233	American Dipper	-113.531	48.6916	Pygmy Nuthatch	-119.928	44.5221	Ruby-crowned Kinglete	-123.689	42.4225	Hutton's Vireo	-123.403	45.0083	Red-winged Blackbird	-121.974	49.0483	Yellow-breasted Chat	-116.762	36.9072	Hutton's Vireo	-123.403	45.0083	shorteOwl	-115.185	42.9095	Swainson's Thrush	-124.142	41.6956	Barn Swallow	-122.021	47.6639	American Crow	-121.212	48.7004	Cedar Waxwing	-123.099	47.1305	Great Horned Owl	-120.925	38.7688	Pine Siskin	-123.368	46.0241	Acorn Woodpecker	-122.575
Acorn Woodpecker	-104.239	30.8932	Says Phoebe	-118.649	42.3477	American Dipper	-113.237	47.0307	Pygmy Nuthatch	-121.266	43.1653	Ruby-crowned Kinglete	-123.65	47.0096	Hutton's Vireo	-123.94	44.2359	Red-winged Blackbird	-121.918	46.7412	Yellow-breasted Chat	-116.639	42.8131	Hutton's Vireo	-123.94	44.2359	shorteOwl	-115.098	44.4572	Swainson's Thrush	-124.123	40.2432	Barn Swallow	-122.011	41.8224	American Crow	-121.205	48.7003	Cedar Waxwing	-123.07	51.7948	Great Horned Owl	-120.888	35.2565	Pine Siskin	-123.35	48.4046	Acorn Woodpecker	-104.239
Acorn Woodpecker	-104.155	30.9388	Says Phoebe	-118.634	42.0024	American Dipper	-112.8	37.414	Pygmy Nuthatch	-120.75	42.345	Ruby-crowned Kinglete	-123.606	42.2792	Hutton's Vireo	-122.959	44.9709	Red-winged Blackbird	-121.916	40.3357	Yellow-breasted Chat	-116.556	46.4533	Hutton's Vireo	-122.959	44.9709	shorteOwl	-115.088	62.5609	Swainson's Thrush	-124.099	49.1942	Barn Swallow	-121.985	47.7444	American Crow	-121.179	48.2356	Cedar Waxwing	-123.064	42.222	Great Horned Owl	-120.861	37.5948	Pine Siskin	-123.316	60.3045	Acorn Woodpecker	-104.155
Acorn Woodpecker	-103.944	30.8111	Says Phoebe	-118.59	43.5866	American Dipper	-112.646	38.2041	Pygmy Nuthatch	-121.522	44.3919	Ruby-crowned Kinglete	-123.589	43.6488	Hutton's Vireo	-123.238	43.8372	Red-winged Blackbird	-121.908	56.0303	Yellow-breasted Chat	-116.509	43.1584	Hutton's Vireo	-123.238	43.8372	shorteOwl	-114.876	43.9111	Swainson's Thrush	-124.097	41.2624	Barn Swallow	-121.981	53.0389	American Crow	-121.175	36.7624	Cedar Waxwing	-123.048	38.3408	Great Horned Owl	-120.855	49.7769	Pine Siskin	-123.315	45.7638	Acorn Woodpecker	-103.944
Acorn Woodpecker	-103.303	29.2683	Says Phoebe	-118.588	44.1329	American Dipper	-112.495	46.6205	Pygmy Nuthatch	-119.427	44.8231	Ruby-crowned Kinglete	-123.585	38.8036	Hutton's Vireo	-122.673	43.2394	Red-winged Blackbird	-121.903	48.8336	Yellow-breasted Chat	-116.509	44.1957	Hutton's Vireo	-122.673	43.2394	shorteOwl	-114.876	43.9111	Swainson's Thrush	-124.078	46.2694	Barn Swallow	-121.979	51.4132	American Crow	-121.166	37.9333	Cedar Waxwing	-123.034	54.988	Great Horned Owl	-120.855	35.6378	Pine Siskin	-123.292	43.1277	Acorn Woodpecker	-103.303
allenhum	-123.005	41.8223	Says Phoebe	-118.582	43.2474	American Dipper	-111.844	37.8218	Pygmy Nuthatch	-118.909	44.978	Ruby-crowned Kinglete	-123.582	39.1612	Hutton's Vireo	-123.606	42.2792	Red-winged Blackbird	-121.892	41.9999	Yellow-breasted Chat	-116.403	38.878	Hutton's Vireo	-123.606	42.2792	shorteOwl	-114.746	37.6959	Swainson's Thrush	-124.077	43.2153	Barn Swallow	-121.974	49.0483	American Crow	-121.166	37.9249	Cedar Waxwing	-123.021	45.225	Great Horned Owl	-120.828	39.5602	Pine Siskin	-123.261	44.7202	allenhum	-123.005
allenhum	-124.142	41.6956	Says Phoebe	-118.582	43.2474	American Dipper	-111.804	41.6273	Pygmy Nuthatch	-121.774	43.2756	Ruby-crowned Kinglete	-123.548	48.7493	Hutton's Vireo	-122.575	42.7382	Red-winged Blackbird	-121.847	48.534	Yellow-breasted Chat	-116.343	36.4907	Hutton's Vireo	-122.575	42.7382	shorteOwl	-114.715	54.1204	Swainson's Thrush	-124.058	48.8231	Barn Swallow	-121.918	46.7412	American Crow	-121.16	37.5141	Cedar Waxwing	-123.005	41.8223	Great Horned Owl	-120.81	39.0227	Pine Siskin	-123.258	49.2627	allenhum	-124.142
allenhum	-124.123	40.2432	Says Phoebe	-118.57	35.7787	American Dipper	-111.794	41.6248	Pygmy Nuthatch	-119.531	43.8508	Ruby-crowned Kinglete	-123.525	52.2551	Hutton's Vireo	-123.634	44.5127	Red-winged Blackbird	-121.84	38.7939	Yellow-breasted Chat	-116.233	32.904	Hutton's Vireo	-123.634	44.5127	shorteOwl	-114.56	38.7946	Swainson's Thrush	-124.055	48.4223	Barn Swallow	-121.908	56.0303	American Crow	-121.158	36.7498	Cedar Waxwing	-122.961	53.6536	Great Horned Owl	-120.793	42.6689	Pine Siskin	-123.242	49.4744	allenhum	-124.123
allenhum	-123.962	40.4151	Says Phoebe	-118.564	34.8405	American Dipper	-111.564	41.576	Pygmy Nuthatch	-118.849	44.0018	Ruby-crowned Kinglete	-123.499	47.9694	Hutton's Vireo	-123.903	44.2326	Red-winged Blackbird	-121.833	43.5938	Yellow-breasted Chat	-116.2	32.612	Hutton's Vireo	-123.903	44.2326	shorteOwl	-114.498	39.2075	Swainson's Thrush	-124.054	41.8021	Barn Swallow	-121.903	48.8336	American Crow	-121.099	50.0226	Cedar Waxwing	-122.959	44.9709	Great Horned Owl	-120.76	39.124	Pine Siskin	-123.238	43.8372	allenhum	-123.962
allenhum	-123.225	39.2649	Says Phoebe	-118.54	48.0542	American Dipper	-111.56	41.8018	Pygmy Nuthatch	-121.832	42.8676	Ruby-crowned Kinglete	-123.488	41.3813	Hutton's Vireo	-123.634	44.5127	Red-winged Blackbird	-121.832	42.8676	Yellow-breasted Chat	-116.193	35.804	Hutton's Vireo	-123.634	44.5127	shorteOwl	-114.478	52.028	Swainson's Thrush	-124.025	42.7852	Barn Swallow	-121.892	41.9999	American Crow	-121.07	38.8993	Cedar Waxwing	-122.958	50.1438	Great Horned Owl	-120.75	42.345	Pine Siskin	-123.227	39.1635	allenhum	-123.225
allenhum	-122.941	39.5233	Says Phoebe	-118.536	43.6935	American Dipper	-111.552	42.931	Pygmy Nuthatch	-120.16	42.0625	Ruby-crowned Kinglete	-123.485	39.6878	Hutton's Vireo	-122.287	45.497	Red-winged Blackbird	-121.829	50.8809	Yellow-breasted Chat	-116.034	45.3899	Hutton's Vireo	-122.287	45.497	shorteOwl	-114.462	48.108	Swainson's Thrush	-123.962	40.4151	Barn Swallow	-121.847	48.534	American Crow	-121.064	35.9223	Cedar Waxwing	-122.884	50.2113	Great Horned Owl	-120.713	41.6797	Pine Siskin	-123.214	42.9709	allenhum	-122.941
allenhum	-123.585	38.8036	Says Phoebe	-118.53	37.8002	American Dipper	-111.524	44.5987	Pygmy Nuthatch	-117.115	45.4307	Ruby-crowned Kinglete	-123.483	40.8031	Hutton's Vireo	-122.49	45.0467	Red-winged Blackbird	-121.824	41.2528	Yellow-breasted Chat	-115.952	41.789	Hutton's Vireo	-122.49	45.0467	shorteOwl	-114.45	51.8314	Swainson's Thrush	-123.954	58.6668	Barn Swallow	-121.84	38.7939	American Crow	-121.038	39.9494	Cedar Waxwing	-122.87	45.791	Great Horned Owl	-120.71	51.387	Pine Siskin	-123.208	55.4508	allenhum	-123.585
allenhum	-122.471	37.6849	Says Phoebe	-118.487	46.2885	American Dipper	-111.443	39.3222	Pygmy Nuthatch	-103.728	43.587	Ruby-crowned Kinglete	-123.47	46.5431	Hutton's Vireo	-123.696	44.9615	Red-winged Blackbird	-121.805	42.374	Yellow-breasted Chat	-115.951	43.7258	Hutton's Vireo	-123.696	44.9615	shorteOwl	-114.41	52.5814	Swainson's Thrush	-123.94	44.2359	Barn Swallow	-121.832	42.8676	American Crow	-121.036	38.7202	Cedar Waxwing	-122.869	46.7261	Great Horned Owl	-120.702	45.4463	Pine Siskin	-123.178	49.6867	allenhum	-122.471
allenhum	-121.166	37.9249	Says Phoebe	-118.475	49.0417	American Dipper	-111.328	41.3279	Pygmy Nuthatch	-103.897	44.1027	Ruby-crowned Kinglete	-123.386	48.1128	Hutton's Vireo	-122.455	44.6045	Red-winged Blackbird	-121.805	43.9851	Yellow-breasted Chat	-115.901	41.0705	Hutton's Vireo	-122.455	44.6045	shorteOwl	-114.279	42.3312	Swainson's Thrush	-123.913	46.6155	Barn Swallow	-121.829	50.8809	American Crow	-121.017	42.39	Cedar Waxwing	-122.869	46.7261	Great Horned Owl	-120.698	40.5759	Pine Siskin	-123.178	46.2604	allenhum	-121.166
allenhum	-121.175	36.7624	Says Phoebe	-118.472	38.5502	American Dipper	-111.314	40.636	Pygmy Nuthatch	-103.698	44.123	Ruby-crowned Kinglete	-123.316	60.3045	Hutton's Vireo	-122.87	45.791	Red-winged Blackbird	-121.794	44.4919	Yellow-breasted Chat	-115.718	42.7919	Hutton's Vireo	-122.87	45.791	shorteOwl	-114.252	43.4008	Swainson's Thrush	-123.903	44.2326	Barn Swallow	-121.824	41.2528	American Crow	-121.017	42.4414	Cedar Waxwing	-122.816	53.9421	Great Horned Owl	-120.697	47.2434	Pine Siskin	-123.099	47.1305	allenhum	-121.175
allenhum	-120.531	35.8087	Says Phoebe	-118.395	34.6686	American Dipper	-111.259	44.0271	Pygmy Nuthatch	-103.506	43.7261	Ruby-crowned Kinglete	-123.225	39.2649	Hutton's Vireo	-122.224	45.4256	Red-winged Blackbird	-121.781	44.497	Yellow-breasted Chat	-115.628	40.3534	Hutton's Vireo	-122.224	45.4256	shorteOwl	-114.208	50.2702	Swainson's Thrush	-123.898	41.7046	Barn Swallow	-121.805	42.374	American Crow	-121.014	47.2275	Cedar Waxwing	-122.795	42.5331	Great Horned Owl	-120.692	50.2829	Pine Siskin	-123.073	40.4904	allenhum	-120.531
allenhum	-120.069	34.4663	Says Phoebe	-118.368	46.2373	American Dipper	-111.187	37.9276	Pygmy Nuthatch	-103.473	43.52	Ruby-crowned Kinglete	-123.214	42.9709	Hutton's Vireo	-103.303	29.2683	Red-winged Blackbird	-121.757	47.4552	Yellow-breasted Chat	-115.612	38.1481	Hutton's Vireo	-103.303	29.2683	shorteOwl	-114.201	47.7185	Swainson's Thrush	-123.888	47.4028	Barn Swallow	-121.805	43.9851	American Crow	-121.01	39.0687	Cedar Waxwing	-122.794	46.7202	Great Horned Owl	-120.68	47.5535	Pine Siskin	-123.07	51.7948	allenhum	-120.069
allenhum	-119.314	34.3571	Says Phoebe	-118.333	40.4793	American Dipper	-111.157	40.2441	Pygmy Nuthatch	-112.8	37.414	Ruby-crowned Kinglete	-123.208	55.4508	Hutton's Vireo	-124.272	48.2533	Red-winged Blackbird	-121.752	38.0879	Yellow-breasted Chat	-115.493	40.1799	Hutton's Vireo	-124.272	48.2533	shorteOwl	-114.135	47.6602	Swainson's Thrush	-123.856	44.4276	Barn Swallow	-121.781	44.497	American Crow	-120.996	40.0402	Cedar Waxwing	-122.788	45.3837	Great Horned Owl	-120.68	38.3539	Pine Siskin	-123.064	42.222	allenhum	-119.314
allenhum	-118.292	33.7909	Says Phoebe	-118.313	40.467	American Dipper	-111.032	43.1752	Pygmy Nuthatch	-109.386	38.4471	Ruby-crowned Kinglete	-123.178	49.6867	Hutton's Vireo	-123.386	48.1128	Red-winged Blackbird	-121.734	39.2754	Yellow-breasted Chat	-115.419	41.9347	Hutton's Vireo	-123.386	48.1128	shorteOwl	-114.089	42.4317	Swainson's Thrush	-123.852	58.6605	Barn Swallow	-121.757	47.4552	American Crow	-120.993	55.9253	Cedar Waxwing	-122.771	44.7117	Great Horned Owl	-120.67	37.2443	Pine Siskin	-123.048	38.3408	allenhum	-118.292
allenhum	-116.801	33.3989	Says Phoebe	-118.292	33.7909	American Dipper	-110.857	43.5441	Pygmy Nuthatch	-112.324	37.4597	Ruby-crowned Kinglete	-123.178	46.2604	Hutton's Vireo	-122.335	48.1632	Red-winged Blackbird	-121.733	37.665	Yellow-breasted Chat	-115.361	43.4135	Hutton's Vireo	-122.335	48.1632	shorteOwl	-114.029	40.4591	Swainson's Thrush	-123.84	40.9701	Barn Swallow	-121.752	38.0879	American Crow	-120.95	50.1343	Cedar Waxwing	-122.708	42.5805	Great Horned Owl	-120.667	38.3755	Pine Siskin	-123.034	40.6589	allenhum	-116.801
allenhum	-116.233	32.904	Says Phoebe	-118.291	35.6924	American Dipper	-110.837	42.4891	Pygmy Nuthatch	-109.383	38.45	Ruby-crowned Kinglete	-123.073	40.4904	Hutton's Vireo	-121.212	48.7004	Red-winged Blackbird	-121.733	37.665	Yellow-breasted Chat	-115.212	42.9539	Hutton's Vireo	-121.212	48.7004	shorteOwl	-113.984	40.0358	Swainson's Thrush	-123.819	41.8824	Barn Swallow	-121.75	47.1644	American Crow	-120.936	42.1561	Cedar Waxwing	-122.702	45.2946	Great Horned Owl	-120.664	43.165	Pine Siskin	-123.034	54.988	allenhum	-116.233
allenhum	-120.519	36.2252	Says Phoebe	-118.226	44.4809	American Dipper	-110.788	45.5761	Pygmy Nuthatch	-112.456	37.3251	Ruby-crowned Kinglete	-123.07	51.7948	Hutton's Vireo	-124.294	47.3475	Red-winged Blackbird	-121.733	37.6651	Yellow-breasted Chat	-115.185	42.9095	Hutton's Vireo	-124.294	47.3475	shorteOwl	-113.916	54.0508	Swainson's Thrush	-123.803	44.5509	Barn Swallow	-121.734	39.2754	American Crow	-120.925	38.7688	Cedar Waxwing	-122.69	49.2441	Great Horned Owl	-120.645	37.9835	Pine Siskin	-123.005	41.8223	allenhum	-120.519
allenhum	-120.888	35.2565	Says Phoebe	-118.207	35.5495	American Dipper	-110.734	44.8808	Pygmy Nuthatch	-112.094	37.6582	Ruby-crowned Kinglete	-123.048	38.3408	Hutton's Vireo	-123.099	47.1305	Red-winged Blackbird	-121.704	39.9935	Yellow-breasted Chat	-115.145	33.0447	Hutton's Vireo	-123.099	47.1305	shorteOwl	-113.891	41.7046	Swainson's Thrush	-123.802	41.2018	Barn Swallow	-121.733	37.665	American Crow	-120.923	42.143	Cedar Waxwing	-122.69	49.2312	Great Horned Owl	-120.64	43.3072	Pine Siskin	-122.961	53.6536	allenhum	-120.888
allenhum	-122.867	38.0454	Says Phoebe	-118.164	47.135	American Dipper	-110.731	40.5508	Pygmy Nuthatch	-118.54	48.0542	Ruby-crowned Kinglete	-123.034	54.988	Hutton's Vireo	-122.021	47.6639	Red-winged Blackbird	-121.696	36.4531	Yellow-breasted Chat	-115.034	37.6076	Hutton's Vireo	-122.021	47.6639	shorteOwl	-113.885	53.687	Swainson's Thrush	-123.697	51.5629	Barn Swallow	-121.733	37.665	American Crow	-120.888	35.2565	Cedar Waxwing	-122.673	43.2394	Great Horned Owl	-120.625	44.1792	Pine Siskin	-122.959	44.9709	allenhum	-122.867
allenhum	-123.802	41.2018	Says Phoebe	-118.149	34.9711	American Dipper	-110.711	43.6525	Pygmy Nuthatch	-117.777	48.2906	Ruby-crowned Kinglete	-123.021	45.225	Hutton's Vireo	-123.178	46.2604	Red-winged Blackbird	-121.688	49.2949	Yellow-breasted Chat	-115.033	48.3572	Hutton's Vireo	-123.178	46.2604	shorteOwl	-113.874	43.3387	Swainson's Thrush	-123.696	44.9615	Barn Swallow	-121.733	37.6651	American Crow	-120.861	37.5948	Cedar Waxwing	-122.652	54.3429	Great Horned Owl	-120.624	40.2018	Pine Siskin	-122.958	50.1438	allenhum	-123.802
allenhum	-124.164	40.5281	Says Phoebe	-118.145	47.3399	American Dipper	-110.496	42.7688	Pygmy Nuthatch	-117.928	47.7306	Ruby-crowned Kinglete	-122.961	53.6536	Hutton's Vireo	-122.345	46.0084	Red-winged Blackbird	-121.677	37.2522	Yellow-breasted Chat	-114.803	39.1599	Hutton's Vireo	-122.345	46.0084	shorteOwl	-113.84	42.21	Swainson's Thrush	-123.689	42.4225	Barn Swallow	-121.704	39.9935	American Crow	-120.855	49.7769	Cedar Waxwing	-122.639	40.028	Great Horned Owl	-120.57	46.9554	Pine Siskin	-122.941	39.5233	allenhum	-124.164
allenhum	-123.582	39.1612	Says Phoebe	-118.145	46.2645	American Dipper	-110.458	44.7719	Pygmy Nuthatch	-121.39	46.6387	Ruby-crowned Kinglete	-122.958	50.1438	Hutton's Vireo	-122.143	48.9734	Red-winged Blackbird	-121.669	43.5641	Yellow-breasted Chat	-114.761	36.5013	Hutton's Vireo	-122.143	48.9734	shorteOwl	-113.831	46.575	Swainson's Thrush	-123.65	47.0096	Barn Swallow	-121.696	36.4531	American Crow	-120.855	35.6378	Cedar Waxwing	-122.633	41.7402	Great Horned Owl	-120.562	44.3417	Pine Siskin	-122.916	58.8424	allenhum	-123.582
allenhum	-122.591	37.9851	Says Phoebe	-118.116	48.6757	American Dipper	-110.416	44.916	Pygmy Nuthatch	-117.056	46.3417	Ruby-crowned Kinglete	-122.941	39.5233	Hutton's Vireo	-123.888	47.4028	Red-winged Blackbird	-121.612	50.7893	Yellow-breasted Chat	-114.734	44.2712	Hutton's Vireo	-123.888	47.4028	shorteOwl	-113.827	50.4263	Swainson's Thrush	-123.634	44.5127	Barn Swallow	-121.688	49.2949	American Crow	-120.828	39.5602	Cedar Waxwing	-122.626	48.4961	Great Horned Owl	-120.545	40.1542	Pine Siskin	-122.87	45.791	allenhum	-122.591
allenhum	-118.374	33.3657	Says Phoebe	-118.099	36.5075	American Dipper	-110.399	40.4807	Pygmy Nuthatch	-121.353	45.8331	Ruby-crowned Kinglete	-122.916	58.8424	Hutton's Vireo	-122.174	47.9782	Red-winged Blackbird	-121.609	39.4979	Yellow-breasted Chat	-114.729	33.4049	Hutton's Vireo	-122.174	47.9782	shorteOwl	-113.772	51.2126	Swainson's Thrush	-123.634	44.5127	Barn Swallow	-121.677	37.2522	American Crow	-120.821	46.5509	Cedar Waxwing	-122.591	37.9851	Great Horned Owl	-120.531	35.8087	Pine Siskin	-122.869	46.7261	allenhum	-118.374
allenhum	-118.557	34.5675	Says Phoebe	-118.078	35.7336	American Dipper	-109.659	41.6551	Pygmy Nuthatch	-120.173	48.5092	Ruby-crowned Kinglete	-122.869	46.7261	Hutton's Vireo	-124.078	46.2694	Red-winged Blackbird	-121.591	55.5777	Yellow-breasted Chat	-114.711	35.7087	Hutton's Vireo	-124.078	46.2694	shorteOwl	-113.732	51.4154	Swainson's Thrush	-123.607	45.3325	Barn Swallow	-121.669	43.5641	American Crow	-120.794	52.0908	Cedar Waxwing	-122.575	42.7382	Great Horned Owl	-120.519	36.2252	Pine Siskin	-122.869	46.7261	allenhum	-118.557
allenhum	-121.696	36.4531	Says Phoebe	-118.022	37.1721	American Dipper	-109.634	43.5337	Pygmy Nuthatch	-119.272	48.723	Ruby-crowned Kinglete	-122.869	46.7261	Hutton's Vireo	-123.443	46.9562	Red-winged Blackbird	-121.579	40.9621	Yellow-breasted Chat	-114.668	33.2314	Hutton's Vireo	-123.443	46.9562	shorteOwl	-113.657	49.2617	Swainson's Thrush	-123.606	42.2792	Barn Swallow	-121.609	39.4979	American Crow	-120.785	36.8795	Cedar Waxwing	-122.563	41.9024	Great Horned Owl	-120.508	35.3184	Pine Siskin	-122.867	38.0454	allenhum	-121.696
allenhum	-120.235	34.7376	Says Phoebe	-118.004	37.4158	American Dipper	-108.139	38.6948	Pygmy Nuthatch	-118.702	48.2295	Ruby-crowned Kinglete	-122.816	53.9421	Hutton's Vireo	-122.794	46.7202	Red-winged Blackbird	-121.576	40.1173	Yellow-breasted Chat	-114.522	37.6097	Hutton's Vireo	-122.794	46.7202	shorteOwl	-113.631	41.9668	Swainson's Thrush	-123.605	40.888	Barn Swallow	-121.576	40.1173	American Crow	-120.713	41.6797	Cedar Waxwing	-122.559	43.9075	Great Horned Owl	-120.501	41.87	Pine Siskin	-122.86	40.1803	allenhum	-120.235
allenhum	-118.655	36.4664	Says Phoebe	-118.004	40.6537	American Dipper	-108.089	37.7802	Pygmy Nuthatch	-117.272	48.3856	Ruby-crowned Kinglete	-122.795	42.5331	Hutton's Vireo	-121.555	46.4025	Red-winged Blackbird	-121.57	40.8188	Yellow-breasted Chat	-114.473	32.8819	Hutton's Vireo	-121.555	46.4025	shorteOwl	-113.589	42.677	Swainson's Thrush	-123.604	40.1733	Barn Swallow	-121.572	49.8336	American Crow	-120.71	51.387	Cedar Waxwing	-122.535	49.184	Great Horned Owl	-120.488	46.6647	Pine Siskin	-122.816	53.9421	allenhum	-118.655
allenhum	-117.677	34.1749	Says Phoebe	-117.99	47.8874	American Dipper	-108.02	37.7907	Pygmy Nuthatch	-121.014	47.2275	Ruby-crowned Kinglete	-122.794	46.7202	Hutton's Vireo	-121.471	48.1712	Red-winged Blackbird	-121.555	46.4025	Yellow-breasted Chat	-114.463	46.9175	Hutton's Vireo	-121.471	48.1712	shorteOwl	-113.57	49.8151	Swainson's Thrush	-123.601	48.787	Barn Swallow	-121.555	46.4025	American Crow	-120.71	51.387	Cedar Waxwing	-122.535	49.184	Great Horned Owl	-120.475	41.0535	Pine Siskin	-122.795	42.5331	allenhum	-117.677
allenhum	-119.577	33.9981	Says Phoebe	-117.97	44.5021	American Dipper	-107.963	38.3058	Pygmy Nuthatch	-120.68	47.5535	Ruby-crowned Kinglete	-122.771	44.7117	Hutton's Vireo	-123.499	47.9694	Red-winged Blackbird	-121.525	38.1232	Yellow-breasted Chat	-114.445	32.8548	Hutton's Vireo	-123.499	47.9694	shorteOwl	-113.563	43.4619	Swainson's Thrush	-123.589	43.6488	Barn Swallow	-121.525	38.1232	American Crow	-120.702	45.4463	Cedar Waxwing	-122.519	47.1863	Great Horned Owl	-120.447	38.7694	Pine Siskin	-122.794	46.7202	allenhum	-119.577
allenhum	-119.669	34.674	Says Phoebe	-117.943	49.3713	American Dipper	-107.822	37.9427	Pygmy Nuthatch	-118.894	47.7717	Ruby-crowned Kinglete	-122.708	42.5805	Hutton's Vireo	-121.757	47.4552	Red-winged Blackbird	-121.522	44.3919	Yellow-breasted Chat	-114.399	32.8333	Hutton's Vireo	-121.757	47.4552	shorteOwl	-113.562	45.0341	Swainson's Thrush	-123.585	38.8036	Barn Swallow	-121.522	44.3919	American Crow	-120.697	47.2434	Cedar Waxwing	-122.514	38.3795	Great Horned Owl	-120.445	44.4991	Pine Siskin	-122.788	45.3837	allenhum	-119.669
allenhum	-123.398	39.5665	Says Phoebe	-117.941	34.5209	American Dipper	-107.742	38.1738	Pygmy Nuthatch	-117.734	47.0761	Ruby-crowned Kinglete	-122.69	49.2312	Hutton's Vireo	-123.913	46.6155	Red-winged Blackbird	-121.499	47.8578	Yellow-breasted Chat	-114.279	42.3312	Hutton's Vireo	-123.913	46.6155	shorteOwl	-113.52	44.7224	Swainson's Thrush	-123.584	46.0496	Barn Swallow	-121.499	47.8578	American Crow	-120.692	50.2829	Cedar Waxwing	-122.49	45.0467	Great Horned Owl	-120.426	39.6154	Pine Siskin	-122.771	44.7117	allenhum	-123.398
allenhum	-123.538	41.3028	Says Phoebe	-117.928	47.7306	American Dipper	-107.692	39.7578	Pygmy Nuthatch	-120.57	46.9554	Ruby-crowned Kinglete	-122.652	54.3429	Hutton's Vireo	-121.918	46.7412	Red-winged Blackbird	-121.487	42.2676	Yellow-breasted Chat	-114.252	43.4008	Hutton's Vireo	-121.918	46.7412	shorteOwl	-113.484	39.6107	Swainson's Thrush	-123.582	39.1612	Barn Swallow	-121.487	42.2676	American Crow	-120.68	47.5535	Cedar Waxwing	-122.472	48.5375	Great Horned Owl	-120.401	37.1417	Pine Siskin	-122.719	38.5499	allenhum	-123.538
allenhum	-122.146	37.8184	Says Phoebe	-117.917	35.0878	American Dipper	-107.648	39.9659	Pygmy Nuthatch	-117.677	46.3341	Ruby-crowned Kinglete	-122.575	42.7382	Hutton's Vireo	-121.179	48.2356	Red-winged Blackbird	-121.483	45.5378	Yellow-breasted Chat	-114.201	47.7185	Hutton's Vireo	-121.179	48.2356	shorteOwl	-113.44	55.486	Swainson's Thrush	-123.548	48.7493	Barn Swallow	-121.483	45.5378	American Crow	-120.68	38.3539	Cedar Waxwing	-122.461	53.9714	Great Horned Owl	-120.365	40.8	Pine Siskin	-122.709	39.1844	allenhum	-122.146
allenhum	-123.488	41.3813	Says Phoebe	-117.886	36.1559	American Dipper	-107.368	39.08	Pygmy Nuthatch	-117.38	47.1741	Ruby-crowned Kinglete	-122.537	42.1116	Hutton's Vireo	-122.3	47.9221	Red-winged Blackbird	-121.471	48.1712	Yellow-breasted Chat	-114.174	44.6127	Hutton's Vireo	-122.3	47.9221	shorteOwl	-113.413	48.8084	Swainson's Thrush	-123.538	41.3028	Barn Swallow	-121.465	51.9789	American Crow	-120.67	37.2443	Cedar Waxwing	-122.458	47.3451	Great Horned Owl	-120.355	47.7507	Pine Siskin	-122.708	42.5805	allenhum	-123.488
allenhum	-123.604	40.1733	Says Phoebe	-117.883	48.8505	American Dipper	-107.263	38.4648	Pygmy Nuthatch	-119.048	48.2242	Ruby-crowned Kinglete	-122.535	49.184	Hutton's Vireo	-123.47	46.5431	Red-winged Blackbird	-121.465	51.9789	Yellow-breasted Chat	-114.135	47.6602	Hutton's Vireo	-123.47	46.5431	shorteOwl	-113.391	50.0193	Swainson's Thrush	-123.532	41.3035	Barn Swallow	-121.459	38.496	American Crow	-120.668	47.7444	Cedar Waxwing	-122.455	44.6045	Great Horned Owl	-120.337	41.2351	Pine Siskin	-122.69	49.2441	allenhum	-123.604
allenhum	-123.485	39.6878	Says Phoebe	-117.821	56.2761	American Dipper	-107.224	37.9857	Pygmy Nuthatch	-118.116	48.6757	Ruby-crowned Kinglete	-122.461	53.9714	Hutton's Vireo	-122.416	46.8066	Red-winged Blackbird	-121.459	38.496	Yellow-breasted Chat	-114.089	42.4317	Hutton's Vireo	-122.416	46.8066	shorteOwl	-113.37	44.233	Swainson's Thrush	-123.525	52.2551	Barn Swallow	-121.438	48.5203	American Crow	-120.667	38.3755	Cedar Waxwing	-122.445	45.6868	Great Horned Owl	-120.25	45.9667	Pine Siskin	-122.69	49.2312	allenhum	-123.485
allenhum	-122.709	39.1844	Says Phoebe	-117.814	43.2878	American Dipper	-107.159	37.9409	Pygmy Nuthatch	-120.668	47.7444	Ruby-crowned Kinglete	-122.445	45.6868	Hutton's Vireo	-121.75	47.1644	Red-winged Blackbird	-121.428	40.4976	Yellow-breasted Chat	-114.073	41.9461	Hutton's Vireo	-121.75	47.1644	shorteOwl	-113.267	39.8792	Swainson's Thrush	-123.513	49.4068	Barn Swallow	-121.423	36.2574	American Crow	-120.664	43.165	Cedar Waxwing	-122.422	42.4935	Great Horned Owl	-120.235	34.7376	Pine Siskin	-122.673	43.2394	allenhum	-122.709
allenhum	-122.719	38.5499	Says Phoebe	-117.8	35.6077	American Dipper	-107.004	37.7793	Pygmy Nuthatch	-117.99	47.8874	Ruby-crowned Kinglete	-122.409	51.9559	Hutton's Vireo	-121.985	47.7444	Red-winged Blackbird	-121.426	40.4941	Yellow-breasted Chat	-114.029	40.4591	Hutton's Vireo	-121.985	47.7444	shorteOwl	-113.18	41.6549	Swainson's Thrush	-123.504	43.3663	Barn Swallow	-121.39	46.6387	American Crow	-120.645	37.9835	Cedar Waxwing	-122.416	46.8066	Great Horned Owl	-120.212	48.3551	Pine Siskin	-122.652	54.3429	allenhum	-122.719
allenhum	-121.677	37.2522	Says Phoebe	-117.777	48.2906	American Dipper	-106.917	38.5921	Pygmy Nuthatch	-121.813	46.0845	Ruby-crowned Kinglete	-122.35	52.1243	Hutton's Vireo	-123.65	47.0096	Red-winged Blackbird	-121.423	36.2574	Yellow-breasted Chat	-113.949	47.1825	Hutton's Vireo	-123.65	47.0096	shorteOwl	-113.158	54.8351	Swainson's Thrush	-123.499	47.9694	Barn Swallow	-121.388	49.0259	American Crow	-120.64	43.3072	Cedar Waxwing	-122.409	51.9559	Great Horned Owl	-120.198	43.8392	Pine Siskin	-122.639	40.028	allenhum	-121.677
allenhum	-123.048	38.3408	Says Phoebe	-117.771	42.2115	American Dipper	-106.838	37.2882	Pygmy Nuthatch	-120.355	47.7507	Ruby-crowned Kinglete	-122.345	46.0084	Hutton's Vireo	-122.869	46.7261	Red-winged Blackbird	-121.39	46.6387	Yellow-breasted Chat	-113.891	41.7046	Hutton's Vireo	-122.869	46.7261	shorteOwl	-113.099	49.9021	Swainson's Thrush	-123.488	41.3813	Barn Swallow	-121.385	52.4733	American Crow	-120.636	46.7887	Cedar Waxwing	-122.401	49.9288	Great Horned Owl	-120.197	37.7104	Pine Siskin	-122.633	41.7402	allenhum	-123.048
allenhum	-122.157	37.2115	Says Phoebe	-117.761	37.2267	American Dipper	-106.837	37.2877	Pygmy Nuthatch	-117.521	47.4051	Ruby-crowned Kinglete	-122.317	41.1492	Hutton's Vireo	-121.288	47.6651	Red-winged Blackbird	-121.388	49.0259	Yellow-breasted Chat	-113.84	42.21	Hutton's Vireo	-121.288	47.6651	shorteOwl	-113.029	50.6015	Swainson's Thrush	-123.485	39.6878	Barn Swallow	-121.353	45.8331	American Crow	-120.636	56.5867	Cedar Waxwing	-122.346	43.2981	Great Horned Owl	-120.177	39.5113	Pine Siskin	-122.626	48.4961	allenhum	-122.157
allenhum	-121.423	36.2574	Says Phoebe	-117.734	47.0761	American Dipper	-106.814	39.379	Pygmy Nuthatch	-117.555	48.4552	Ruby-crowned Kinglete	-122.292	40.8738	Hutton's Vireo	-122.869	46.7261	Red-winged Blackbird	-121.385	52.4733	Yellow-breasted Chat	-113.794	41.8446	Hutton's Vireo	-122.869	46.7261	shorteOwl	-113.009	43.5493	Swainson's Thrush	-123.47	46.5431	Barn Swallow	-121.325	61.8326	American Crow	-120.633	39.7847	Cedar Waxwing	-122.345	46.0084	Great Horned Owl	-120.173	48.5092	Pine Siskin	-122.591	37.9851	allenhum	-121.423
allenhum	-121.824	41.2528	Says Phoebe	-117.677	42.4372	American Dipper	-106.779	35.7466	Pygmy Nuthatch	-106.12	42.8692	Ruby-crowned Kinglete	-122.256	45.2552	Hutton's Vireo	-122.626	48.4961	Red-winged Blackbird	-121.38	45.222	Yellow-breasted Chat	-113.77	37.0691	Hutton's Vireo	-122.626	48.4961	shorteOwl	-112.98	54.5	Swainson's Thrush	-123.443	46.9562	Barn Swallow	-121.281	36.8243	American Crow	-120.625	44.1792	Cedar Waxwing	-122.335	48.1632	Great Horned Owl	-120.172	41.5296	Pine Siskin	-122.575	42.7382	allenhum	-121.824
allenhum	-123.84	40.9701	Says Phoebe	-117.672	36.3181	American Dipper	-106.761	39.2438	Pygmy Nuthatch	-106.938	44.3157	Ruby-crowned Kinglete	-122.228	44.474	Hutton's Vireo	-122.458	47.3451	Red-winged Blackbird	-121.353	45.8331	Yellow-breasted Chat	-113.658	37.8963	Hutton's Vireo	-122.458	47.3451	shorteOwl	-112.872	43.5602	Swainson's Thrush	-123.403	45.0083	Barn Swallow	-121.281	36.8243	American Crow	-120.624	40.2018	Cedar Waxwing	-122.306	40.352	Great Horned Owl	-120.164	43.9679	Pine Siskin	-122.559	43.9075	allenhum	-123.84
allenhum	-122.514	38.3795	Says Phoebe	-117.634	37.7555	American Dipper	-106.755	38.5137	Pygmy Nuthatch	-104.135	44.2433	Ruby-crowned Kinglete	-122.224	50.7898	Hutton's Vireo	-121.502	46.0495	Red-winged Blackbird	-121.281	36.8243	Yellow-breasted Chat	-113.631	41.9668	Hutton's Vireo	-121.502	46.0495	shorteOwl	-112.842	43.7432	Swainson's Thrush	-123.386	48.1128	Barn Swallow	-121.274	44.1598	American Crow	-120.619	50.225	Cedar Waxwing	-122.306	43.6398	Great Horned Owl	-120.16	42.0625	Pine Siskin	-122.537	42.1117	allenhum	-122.514
allenhum	-121.733	37.665	Says Phoebe	-117.589	46.467	American Dipper	-106.653	37.649	Pygmy Nuthatch	-110.496	42.7688	Ruby-crowned Kinglete	-122.174	47.9782	Hutton's Vireo	-122.519	47.1863	Red-winged Blackbird	-121.281	36.8243	Yellow-breasted Chat	-113.598	34.2318	Hutton's Vireo	-122.519	47.1863	shorteOwl	-112.782	53.3377	Swainson's Thrush	-123.368	46.0241	Barn Swallow	-121.257	41.6709	American Crow	-120.597	49.1532	Cedar Waxwing	-122.3	47.9221	Great Horned Owl	-120.158	55.4544	Pine Siskin	-122.537	42.1116	allenhum	-121.733
allenhum	-123.227	39.1635	Says Phoebe	-117.579	33.6408	American Dipper	-106.558	39.954	Pygmy Nuthatch	-110.837	42.4891	Ruby-crowned Kinglete	-122.136	41.2323	bellvireo	-120.67	37.2443	Red-winged Blackbird	-121.274	44.1598	Yellow-breasted Chat	-113.562	45.0341	label	longitude	latitude	shorteOwl	-112.776	41.8927	Swainson's Thrush	-123.35	48.4046	Barn Swallow	-121.257	41.1014	American Crow	-120.573	38.7397	Cedar Waxwing	-122.287	45.497	Great Horned Owl	-120.15	51.3167	Pine Siskin	-122.535	49.184	allenhum	-123.227
allenhum	-117.342	33.3069	Says Phoebe	-117.574	36.7127	American Dipper	-106.431	38.7474	Pygmy Nuthatch	-105.889	42.4363	Ruby-crowned Kinglete	-122.068	52.1495	bellvireo	-120.519	36.2252	Red-winged Blackbird	-121.257	41.1014	Yellow-breasted Chat	-113.548	37.6617	oaktitmou	-123.005	41.8223	shorteOwl	-112.732	43.1104	Swainson's Thrush	-123.316	60.3045	Barn Swallow	-121.238	61.4449	American Crow	-120.57	46.9554	Cedar Waxwing	-122.256	50.4318	Great Horned Owl	-120.121	44.4617	Pine Siskin	-122.52	41.5209	allenhum	-117.342
allenhum	-121.281	36.8243	Says Phoebe	-117.555	48.4552	American Dipper	-106.409	39.153	Pygmy Nuthatch	-105.297	42.2169	Ruby-crowned Kinglete	-122.021	47.6639	bellvireo	-120.508	35.3184	Red-winged Blackbird	-121.238	61.4449	Yellow-breasted Chat	-113.52	44.7224	oaktitmou	-121.257	41.1014	shorteOwl	-112.703	53.9343	Swainson's Thrush	-123.315	45.7638	Barn Swallow	-121.212	48.7004	American Crow	-120.568	46.9124	Cedar Waxwing	-122.256	45.2552	Great Horned Owl	-120.108	40.4933	Pine Siskin	-122.519	47.1863	allenhum	-121.281
allenhum	-122.511	38.3796	Says Phoebe	-117.524	44.8297	American Dipper	-106.221	39.5443	Red-breasted Sapsucker	-123.599	48.7853	Ruby-crowned Kinglete	-121.981	53.0389	bellvireo	-119.305	36.6316	Red-winged Blackbird	-121.212	48.7004	Yellow-breasted Chat	-113.376	35.5542	oaktitmou	-124.142	41.6956	shorteOwl	-112.653	40.7464	Swainson's Thrush	-123.292	43.1277	Barn Swallow	-121.205	48.7003	American Crow	-120.568	39.0696	Cedar Waxwing	-122.228	44.474	Great Horned Owl	-120.089	50.5746	Pine Siskin	-122.514	38.3795	allenhum	-122.511
allenhum	-122.228	37.1651	Says Phoebe	-117.521	47.4051	American Dipper	-106.192	37.0594	Red-breasted Sapsucker	-124.055	48.4223	Ruby-crowned Kinglete	-121.979	51.4132	bellvireo	-117.393	33.238	Red-winged Blackbird	-121.179	48.2356	Yellow-breasted Chat	-113.37	44.233	oaktitmou	-123.962	40.4151	shorteOwl	-112.651	49.3842	Swainson's Thrush	-123.261	44.7202	Barn Swallow	-121.175	36.7624	American Crow	-120.562	44.3417	Cedar Waxwing	-122.224	50.7898	Great Horned Owl	-120.083	45.6458	Pine Siskin	-122.49	45.0467	allenhum	-122.228
allenhum	-118.292	33.7909	Says Phoebe	-117.466	39.0044	American Dipper	-106.146	41.0613	Red-breasted Sapsucker	-116.661	49.2998	Ruby-crowned Kinglete	-121.974	49.0483	bellvireo	-117.342	33.3069	Red-winged Blackbird	-121.175	36.7624	Yellow-breasted Chat	-113.237	47.0305	oaktitmou	-122.306	40.352	shorteOwl	-112.65	43.5216	Swainson's Thrush	-123.258	49.2627	Barn Swallow	-121.166	37.9333	American Crow	-120.531	35.8087	Cedar Waxwing	-122.224	45.4256	Great Horned Owl	-120.069	34.4663	Pine Siskin	-122.472	48.5375	allenhum	-118.292
allenhum	-116.767	34.2881	Says Phoebe	-117.451	45.946	American Dipper	-106.107	38.4481	Red-breasted Sapsucker	-119.078	49.4459	Ruby-crowned Kinglete	-121.922	45.0787	bellvireo	-117.214	36.5382	Red-winged Blackbird	-121.166	37.9333	Yellow-breasted Chat	-112.957	32.0267	oaktitmou	-123.225	39.2649	shorteOwl	-112.647	51.7782	Swainson's Thrush	-123.242	49.4744	Barn Swallow	-121.166	37.9249	American Crow	-120.519	36.2252	Cedar Waxwing	-122.174	47.9782	Great Horned Owl	-120.038	38.17	Pine Siskin	-122.471	37.6849	allenhum	-116.767
allenhum	-124.054	41.8021	Says Phoebe	-117.45	41.4177	American Dipper	-106.008	40.1799	Red-breasted Sapsucker	-120.597	49.1532	Ruby-crowned Kinglete	-121.918	46.7412	bellvireo	-117.121	33.9285	Red-winged Blackbird	-121.166	37.9249	Yellow-breasted Chat	-112.787	32.3326	oaktitmou	-122.941	39.5233	shorteOwl	-112.642	45.3791	Swainson's Thrush	-123.238	43.8372	Barn Swallow	-121.16	37.5141	American Crow	-120.508	35.3184	Cedar Waxwing	-122.143	48.9734	Great Horned Owl	-120.026	45.4002	Pine Siskin	-122.461	53.9714	allenhum	-124.054
allenhum	-123.532	41.3035	Says Phoebe	-117.393	33.238	American Dipper	-105.979	40.3126	Red-breasted Sapsucker	-121.688	49.2949	Ruby-crowned Kinglete	-121.908	56.0303	bellvireo	-117.119	32.5435	Red-winged Blackbird	-121.16	37.5141	Yellow-breasted Chat	-112.732	43.1104	oaktitmou	-121.734	39.2754	shorteOwl	-112.637	43.5493	Swainson's Thrush	-123.227	39.1635	Barn Swallow	-121.158	36.7498	American Crow	-120.488	46.6647	Cedar Waxwing	-122.068	52.1495	Great Horned Owl	-119.99	46.06	Pine Siskin	-122.458	47.3451	allenhum	-123.532
allenhum	-123.483	40.8031	Says Phoebe	-117.38	47.1741	American Dipper	-105.908	40.8716	Red-breasted Sapsucker	-122.535	49.184	Ruby-crowned Kinglete	-121.903	48.8336	bellvireo	-117.016	32.9696	Red-winged Blackbird	-121.158	36.7498	Yellow-breasted Chat	-112.677	33.334	oaktitmou	-123.585	38.8036	shorteOwl	-112.577	39.3743	Swainson's Thrush	-123.225	39.2649	Barn Swallow	-121.099	50.0226	American Crow	-120.475	41.0535	Cedar Waxwing	-122.021	47.6639	Great Horned Owl	-119.928	44.5221	Pine Siskin	-122.455	44.6045	allenhum	-123.483
allenhum	-119.618	34.7072	Says Phoebe	-117.342	33.3069	American Dipper	-105.85	39.6667	Red-breasted Sapsucker	-123.513	49.4068	Ruby-crowned Kinglete	-121.833	43.5938	bellvireo	-116.851	36.4373	Red-winged Blackbird	-121.099	50.0226	Yellow-breasted Chat	-112.646	38.2041	oaktitmou	-122.24	38.9787	shorteOwl	-112.495	41.2588	Swainson's Thrush	-123.214	42.9709	Barn Swallow	-121.07	38.8993	American Crow	-120.46	46.39	Cedar Waxwing	-122.011	41.8224	Great Horned Owl	-119.879	47.3152	Pine Siskin	-122.445	45.6868	allenhum	-119.618
allenhum	-123.898	41.7046	Says Phoebe	-117.342	35.818	American Dipper	-105.798	36.0798	Red-breasted Sapsucker	-124.836	49.2615	Ruby-crowned Kinglete	-121.829	50.8809	bellvireo	-116.801	33.3989	Red-winged Blackbird	-121.07	38.8993	Yellow-breasted Chat	-112.642	45.3791	oaktitmou	-121.752	38.0879	shorteOwl	-112.481	40.5999	Swainson's Thrush	-123.208	55.4508	Barn Swallow	-121.069	41.819	American Crow	-120.445	44.499	Cedar Waxwing	-121.985	47.7444	Great Horned Owl	-119.875	45.0714	Pine Siskin	-122.422	42.4935	allenhum	-123.898
allenhum	-123.073	40.4904	Says Phoebe	-117.293	46.2739	American Dipper	-105.763	40.432	Red-breasted Sapsucker	-125.188	49.4755	Ruby-crowned Kinglete	-121.824	41.2528	bellvireo	-116.786	33.1991	Red-winged Blackbird	-121.069	41.819	Yellow-breasted Chat	-112.619	34.7734	oaktitmou	-120.212	38.3563	shorteOwl	-112.459	40.0123	Swainson's Thrush	-123.178	49.6867	Barn Swallow	-121.064	35.9223	American Crow	-120.426	39.6154	Cedar Waxwing	-121.981	53.0389	Great Horned Owl	-119.846	61.1448	Pine Siskin	-122.416	46.8066	allenhum	-123.073
allenhum	-123.605	40.888	Says Phoebe	-117.275	45.649	American Dipper	-105.746	32.9576	Red-breasted Sapsucker	-122.224	50.7898	Ruby-crowned Kinglete	-121.805	43.9851	bellvireo	-116.677	32.9845	Red-winged Blackbird	-121.064	35.9223	Yellow-breasted Chat	-112.564	45.3056	oaktitmou	-122.471	37.6849	shorteOwl	-112.412	47.3061	Swainson's Thrush	-123.178	46.2604	Barn Swallow	-121.059	44.6283	American Crow	-120.401	37.1417	Cedar Waxwing	-121.979	51.4132	Great Horned Owl	-119.846	39.0037	Pine Siskin	-122.409	51.9559	allenhum	-123.605
allenhum	-120.545	40.1542	Says Phoebe	-117.272	48.3856	American Dipper	-105.524	39.8235	Red-breasted Sapsucker	-125.241	50.0264	Ruby-crowned Kinglete	-121.781	44.497	bellvireo	-116.343	36.4907	Red-winged Blackbird	-121.063	49.0025	Yellow-breasted Chat	-112.519	42.8548	oaktitmou	-121.166	37.9249	shorteOwl	-112.397	49.09	Swainson's Thrush	-123.099	47.1305	Barn Swallow	-121.05	41.6092	American Crow	-120.4	56.363	Cedar Waxwing	-121.974	49.0483	Great Horned Owl	-119.846	39.0037	Pine Siskin	-122.35	52.1243	allenhum	-120.545
allenhum	-123.819	41.8824	Says Phoebe	-117.257	49.1468	American Dipper	-105.428	40.5692	Red-breasted Sapsucker	-126.156	50.35	Ruby-crowned Kinglete	-121.774	43.2756	bellvireo	-116.233	32.904	Red-winged Blackbird	-121.059	44.6283	Yellow-breasted Chat	-112.456	37.3251	oaktitmou	-120.861	37.5948	shorteOwl	-112.396	43.8124	Swainson's Thrush	-123.073	40.4904	Barn Swallow	-121.038	39.9494	American Crow	-120.39	49.0391	Cedar Waxwing	-121.918	46.7412	Great Horned Owl	-119.824	38.7755	Pine Siskin	-122.346	43.2981	allenhum	-123.819
allenhum	-123.64	40.623	Says Phoebe	-117.214	36.5382	American Dipper	-105.416	39.0801	Red-breasted Sapsucker	-127.877	50.7039	Ruby-crowned Kinglete	-121.743	53.734	bellvireo	-116.193	35.804	Red-winged Blackbird	-121.05	41.6092	Yellow-breasted Chat	-112.433	34.6437	oaktitmou	-119.63	37.3671	shorteOwl	-112.392	42.4988	Swainson's Thrush	-123.07	51.7948	Barn Swallow	-121.036	38.7202	American Crow	-120.375	41.7333	Cedar Waxwing	-121.908	56.0303	Great Horned Owl	-119.806	48.0936	Pine Siskin	-122.345	46.0084	allenhum	-123.64
allenhum	-124.097	41.2624	Says Phoebe	-117.206	45.2809	American Dipper	-105.336	35.6605	Red-breasted Sapsucker	-120.71	51.387	Ruby-crowned Kinglete	-121.688	49.2949	bellvireo	-115.647	34.9755	Red-winged Blackbird	-121.038	39.9494	Yellow-breasted Chat	-112.392	42.4988	oaktitmou	-121.175	36.7624	shorteOwl	-112.339	52.1721	Swainson's Thrush	-123.064	42.222	Barn Swallow	-121.017	42.39	American Crow	-120.355	47.7507	Cedar Waxwing	-121.903	48.8336	Great Horned Owl	-119.794	37.4619	Pine Siskin	-122.335	48.1632	allenhum	-124.097
allenhum	-124.04	41.4662	Says Phoebe	-117.194	38.8932	American Dipper	-105.299	36.4299	Red-breasted Sapsucker	-121.979	51.4132	Ruby-crowned Kinglete	-121.669	43.5641	bellvireo	-115.034	37.6076	Red-winged Blackbird	-121.036	38.7202	Yellow-breasted Chat	-112.228	39.355	oaktitmou	-119.44	36.7712	shorteOwl	-112.331	51.1833	Swainson's Thrush	-123.048	38.3408	Barn Swallow	-121.017	42.4414	American Crow	-120.355	47.7506	Cedar Waxwing	-121.892	41.9999	Great Horned Owl	-119.78	40.2637	Pine Siskin	-122.317	41.1492	allenhum	-124.04
allenhum	-123.64	40.623	Says Phoebe	-117.188	44.7984	American Dipper	-105.292	36.335	Red-breasted Sapsucker	-121.338	52.8975	Ruby-crowned Kinglete	-121.612	50.7893	bellvireo	-114.711	35.7087	Red-winged Blackbird	-121.017	42.39	Yellow-breasted Chat	-112.094	37.6582	oaktitmou	-118.992	36.2678	shorteOwl	-112.325	48.9577	Swainson's Thrush	-123.034	54.988	Barn Swallow	-121.014	47.2275	American Crow	-120.337	41.2351	Cedar Waxwing	-121.847	48.534	Great Horned Owl	-119.73	35.0932	Pine Siskin	-122.306	40.352	allenhum	-123.64
allenhum	-124.247	42.254	Says Phoebe	-117.187	40.1686	American Dipper	-105.279	39.221	Red-breasted Sapsucker	-125.407	52.5103	Ruby-crowned Kinglete	-121.591	55.5777	bellvireo	-114.582	35.1227	Red-winged Blackbird	-121.017	42.4414	Yellow-breasted Chat	-112.084	41.5821	oaktitmou	-120.531	35.8087	shorteOwl	-112.27	49.3483	Swainson's Thrush	-123.021	45.225	Barn Swallow	-121.01	39.0687	American Crow	-120.305	36.3127	Cedar Waxwing	-121.829	50.8809	Great Horned Owl	-119.73	49.5976	Pine Siskin	-122.306	43.6398	allenhum	-124.247
audwarbred	Longitude	Latitude	Says Phoebe	-117.175	42.5262	American Dipper	-105.039	40.5091	Red-breasted Sapsucker	-126.527	52.3875	Ruby-crowned Kinglete	-121.582	50.2422	bellvireo	-114.522	37.6097	Red-winged Blackbird	-121.014	47.2275	Yellow-breasted Chat	-112.064	39.6605	oaktitmou	-118.078	35.7336	shorteOwl	-112.269	39.4992	Swainson's Thrush	-123.005	41.8223	Barn Swallow	-120.996	40.0402	American Crow	-120.303	48.5323	Cedar Waxwing	-121.824	41.2528	Great Horned Owl	-119.701	37.1201	Pine Siskin	-122.3	47.9221	label	longitude
audwarbred	-119.124	50.6286	Says Phoebe	-117.147	34.8508	blphoebe	-124.328	42.587	Red-breasted Sapsucker	-121.981	53.0389	Ruby-crowned Kinglete	-121.576	40.1173	bellvireo	-114.483	34.986	Red-winged Blackbird	-121.01	39.0687	Yellow-breasted Chat	-111.954	39.9004	oaktitmou	-120.069	34.4663	shorteOwl	-112.256	44.2385	Swainson's Thrush	-122.961	53.6536	Barn Swallow	-120.993	55.9253	American Crow	-120.293	49.1322	Cedar Waxwing	-121.805	42.374	Great Horned Owl	-119.674	42.6189	Pine Siskin	-122.292	40.8738	Dark-eyed Junco	-165.312
audwarbred	-119.35	50.3667	Says Phoebe	-117.121	33.9285	blphoebe	-124.247	42.254	Red-breasted Sapsucker	-122.461	53.9714	Ruby-crowned Kinglete	-121.57	40.8188	bellvireo	-114.399	32.8333	Red-winged Blackbird	-120.996	40.0402	Yellow-breasted Chat	-111.954	42.0021	oaktitmou	-119.314	34.3571	shorteOwl	-112.228	39.355	Swainson's Thrush	-122.959	44.9709	Barn Swallow	-120.95	50.1343	American Crow	-120.261	36.6541	Cedar Waxwing	-121.794	44.4919	Great Horned Owl	-119.67	41.8336	Pine Siskin	-122.289	44.2953	Dark-eyed Junco	-163.169
audwarbred	-121.971	41.644	Says Phoebe	-117.119	32.5435	blphoebe	-124.198	43.5202	Red-breasted Sapsucker	-124.901	53.5981	Ruby-crowned Kinglete	-121.555	46.4025	bellvireo	-113.77	37.0691	Red-winged Blackbird	-120.993	55.9253	Yellow-breasted Chat	-111.866	50.9358	oaktitmou	-119.332	34.8339	shorteOwl	-112.206	41.893	Swainson's Thrush	-122.958	50.1438	Barn Swallow	-120.936	42.1561	American Crow	-120.25	45.9667	Cedar Waxwing	-121.781	44.497	Great Horned Owl	-119.669	34.674	Pine Siskin	-122.287	45.497	Dark-eyed Junco	-161.603
audwarbred	-120.95	39.0928	Says Phoebe	-117.115	45.4307	blphoebe	-124.164	40.5281	Red-breasted Sapsucker	-123.034	54.988	Ruby-crowned Kinglete	-121.522	44.3919	bellvireo	-113.598	34.2318	Red-winged Blackbird	-120.95	50.1343	Yellow-breasted Chat	-111.844	37.8218	oaktitmou	-116.801	33.3989	shorteOwl	-112.174	50.9215	Swainson's Thrush	-122.941	39.5233	Barn Swallow	-120.925	38.7688	American Crow	-120.235	34.7376	Cedar Waxwing	-121.757	47.4552	Great Horned Owl	-119.663	48.7556	Pine Siskin	-122.256	50.4318	Dark-eyed Junco	-161.029
audwarbred	-115.768	49.5	Says Phoebe	-117.103	41.8823	blphoebe	-124.142	41.6956	Red-breasted Sapsucker	-124.832	54.0872	Ruby-crowned Kinglete	-121.471	48.1712	bellvireo	-113.541	32.9286	Red-winged Blackbird	-120.936	42.1561	Yellow-breasted Chat	-111.794	41.6248	oaktitmou	-121.281	36.8243	shorteOwl	-112.15	49.6113	Swainson's Thrush	-122.916	58.8424	Barn Swallow	-120.923	42.143	American Crow	-120.224	49.4013	Cedar Waxwing	-121.75	47.1644	Great Horned Owl	-119.631	47.664	Pine Siskin	-122.256	45.2552	Dark-eyed Junco	-160.692
audwarbred	-110.705	32.4304	Says Phoebe	-117.093	39.2077	blphoebe	-124.123	40.2432	Red-breasted Sapsucker	-125.419	54.4132	Ruby-crowned Kinglete	-121.465	51.9789	bellvireo	-113.376	35.5542	Red-winged Blackbird	-120.925	38.7688	Yellow-breasted Chat	-111.764	45.9146	oaktitmou	-120.519	36.2252	shorteOwl	-112.148	53.105	Swainson's Thrush	-122.87	45.791	Barn Swallow	-120.888	35.2565	American Crow	-120.215	44.5976	Cedar Waxwing	-121.743	53.734	Great Horned Owl	-119.63	37.3671	Pine Siskin	-122.228	44.474	Dark-eyed Junco	-159.809
audwarbred	-105.414	36.3073	Says Phoebe	-117.084	43.3302	blphoebe	-124.097	41.2624	Red-breasted Sapsucker	-126.793	54.3606	Ruby-crowned Kinglete	-121.426	40.4941	bellvireo	-112.957	32.0267	Red-winged Blackbird	-120.923	42.143	Yellow-breasted Chat	-111.741	38.9148	oaktitmou	-119.305	36.6316	shorteOwl	-112.131	51.9544	Swainson's Thrush	-122.869	46.7261	Barn Swallow	-120.861	37.5948	American Crow	-120.212	48.3551	Cedar Waxwing	-121.688	49.2949	Great Horned Owl	-119.628	43.7011	Pine Siskin	-122.228	37.1651	Dark-eyed Junco	-158.621
audwarbred	-121.315	43.7201	Says Phoebe	-117.084	43.6716	blphoebe	-124.077	43.2153	Red-breasted Sapsucker	-128.582	54.3717	Ruby-crowned Kinglete	-121.39	46.6387	bellvireo	-112.932	32.401	Red-winged Blackbird	-120.888	35.2565	Yellow-breasted Chat	-111.719	42.9613	oaktitmou	-118.899	36.0801	shorteOwl	-112.095	40.0722	Swainson's Thrush	-122.869	46.7261	Barn Swallow	-120.855	49.7769	American Crow	-120.177	39.5113	Cedar Waxwing	-121.612	50.7893	Great Horned Owl	-119.618	34.7072	Pine Siskin	-122.224	50.7898	Dark-eyed Junco	-158.527
audwarbred	-120.427	44.4707	Says Phoebe	-117.064	34.2453	blphoebe	-124.054	41.8021	Red-breasted Sapsucker	-129.296	54.3331	Ruby-crowned Kinglete	-121.385	52.4733	bellvireo	-112.87	32.4655	Red-winged Blackbird	-120.861	37.5948	Yellow-breasted Chat	-111.665	37.7695	oaktitmou	-120.888	35.2565	shorteOwl	-112.084	41.5821	Swainson's Thrush	-122.867	38.0454	Barn Swallow	-120.855	35.6378	American Crow	-120.173	48.5092	Cedar Waxwing	-121.591	55.5777	Great Horned Owl	-119.557	34.8188	Pine Siskin	-122.224	45.4256	Dark-eyed Junco	-158.078
audwarbred	-122.912	44.2039	Says Phoebe	-117.056	46.3417	blphoebe	-124.04	41.4662	Red-breasted Sapsucker	-123.208	55.4508	Ruby-crowned Kinglete	-121.38	45.222	bellvireo	-112.827	32.3559	Red-winged Blackbird	-120.855	49.7769	Yellow-breasted Chat	-111.64	33.8177	oaktitmou	-116.829	34.3334	shorteOwl	-112.064	39.6605	Swainson's Thrush	-122.816	53.9421	Barn Swallow	-120.836	40.4393	American Crow	-120.172	41.5296	Cedar Waxwing	-121.584	41.5341	Great Horned Owl	-119.531	43.8508	Pine Siskin	-122.174	47.9782	Dark-eyed Junco	-157.844
audwarbred	-116.952	36.0898	Says Phoebe	-117.005	34.6236	blphoebe	-123.962	40.4151	Red-breasted Sapsucker	-127.886	55.1583	Ruby-crowned Kinglete	-121.353	45.8331	bellvireo	-112.8	31.9572	Red-winged Blackbird	-120.855	35.6378	Yellow-breasted Chat	-111.564	41.576	oaktitmou	-122.867	38.0454	shorteOwl	-112.051	47.027	Swainson's Thrush	-122.795	42.5331	Barn Swallow	-120.828	39.5602	American Crow	-120.158	55.4544	Cedar Waxwing	-121.582	50.2422	Great Horned Owl	-119.526	49.2575	Pine Siskin	-122.157	37.2115	Dark-eyed Junco	-157.029
audwarbred	-116.946	39.2454	Says Phoebe	-116.994	42.6439	blphoebe	-123.84	40.9701	Red-breasted Sapsucker	-128.85	55.7715	Ruby-crowned Kinglete	-121.338	52.8975	bellvireo	-112.787	32.3326	Red-winged Blackbird	-120.836	40.4393	Yellow-breasted Chat	-111.524	44.5987	oaktitmou	-121.07	38.8993	shorteOwl	-112.044	51.3289	Swainson's Thrush	-122.794	46.7202	Barn Swallow	-120.826	39.0192	American Crow	-120.158	48.2517	Cedar Waxwing	-121.572	49.8336	Great Horned Owl	-119.512	36.6993	Pine Siskin	-122.146	37.8184	Dark-eyed Junco	-157
audwarbred	-114.23	39.0949	Says Phoebe	-116.987	51.3219	blphoebe	-123.802	41.2018	Red-breasted Sapsucker	-129.284	56.1048	Ruby-crowned Kinglete	-121.325	61.8326	bellvireo	-112.677	33.334	Red-winged Blackbird	-120.821	46.5509	Yellow-breasted Chat	-111.518	38.3097	oaktitmou	-122.292	40.8738	shorteOwl	-112.026	44.5869	Swainson's Thrush	-122.788	45.3837	Barn Swallow	-120.821	46.5509	American Crow	-120.15	51.3167	Cedar Waxwing	-121.555	46.4025	Great Horned Owl	-119.508	46.6871	Pine Siskin	-122.143	48.9734	Dark-eyed Junco	-156.966
audwarbred	-114.219	38.8566	Says Phoebe	-116.946	34.4585	blphoebe	-123.689	42.4225	Red-breasted Sapsucker	-123.599	48.7574	Ruby-crowned Kinglete	-121.266	43.1653	bellvireo	-112.619	34.7734	Red-winged Blackbird	-120.793	42.6689	Yellow-breasted Chat	-111.41	49.8732	oaktitmou	-120.633	39.7847	shorteOwl	-112.02	50.3028	Swainson's Thrush	-122.771	44.7117	Barn Swallow	-120.794	52.0908	American Crow	-120.149	49.7203	Cedar Waxwing	-121.525	38.1232	Great Horned Owl	-119.478	42.0148	Pine Siskin	-122.136	41.2323	Dark-eyed Junco	-156.459
audwarbred	-120.244	41.4602	Says Phoebe	-116.916	35.3018	blphoebe	-123.606	42.2792	Red-breasted Sapsucker	-125.126	49.5135	Ruby-crowned Kinglete	-121.238	61.4449	bellvireo	-112.272	33.7035	Red-winged Blackbird	-120.785	36.8795	Yellow-breasted Chat	-111.379	33.0385	oaktitmou	-121.704	39.9935	shorteOwl	-112.02	50.3028	Swainson's Thrush	-122.719	38.5499	Barn Swallow	-120.793	42.6689	American Crow	-120.139	39.7978	Cedar Waxwing	-121.499	47.8578	Great Horned Owl	-119.448	46.3685	Pine Siskin	-122.068	52.1495	Dark-eyed Junco	-155.791
audwarbred	-118.169	37.5337	Says Phoebe	-116.851	36.4373	blphoebe	-123.604	40.1733	Red-breasted Sapsucker	-116.056	50.6328	Ruby-crowned Kinglete	-121.179	48.2356	bellvireo	-112.262	32.1764	Red-winged Blackbird	-120.75	42.345	Yellow-breasted Chat	-111.354	38.474	oaktitmou	-122.239	39.7633	shorteOwl	-111.984	50.1523	Swainson's Thrush	-122.709	39.1844	Barn Swallow	-120.785	36.8795	American Crow	-120.122	44.6692	Cedar Waxwing	-121.487	42.2676	Great Horned Owl	-119.44	36.7712	Pine Siskin	-122.05	41.4001	Dark-eyed Junco	-155.619
audwarbred	-110.729	32.4528	Says Phoebe	-116.849	48.4798	blphoebe	-123.589	43.6488	Red-breasted Sapsucker	-125.241	50.0264	Ruby-crowned Kinglete	-121.099	50.0226	bellvireo	-111.64	33.8177	Red-winged Blackbird	-120.724	38.7996	Yellow-breasted Chat	-111.339	41.7238	oaktitmou	-123.582	39.1612	shorteOwl	-111.954	39.9004	Swainson's Thrush	-122.708	42.5805	Barn Swallow	-120.76	39.124	American Crow	-120.108	40.4933	Cedar Waxwing	-121.483	45.5378	Great Horned Owl	-119.427	44.8231	Pine Siskin	-122.021	47.6639	Dark-eyed Junco	-155.589
audwarbred	-119.136	50.5508	Says Phoebe	-116.839	46.447	blphoebe	-123.585	38.8036	Red-breasted Sapsucker	-124.832	54.0872	Ruby-crowned Kinglete	-121.038	39.9494	bellvireo	-111.434	34.8492	Red-winged Blackbird	-120.713	41.6797	Yellow-breasted Chat	-111.329	32.5731	oaktitmou	-119.824	38.7755	shorteOwl	-111.954	42.0021	Swainson's Thrush	-122.702	45.2946	Barn Swallow	-120.75	42.345	American Crow	-120.089	50.5746	Cedar Waxwing	-121.471	48.1712	Great Horned Owl	-119.414	45.7988	Pine Siskin	-122.011	41.8224	Dark-eyed Junco	-155.524
audwarbred	-103.337	43.6758	Says Phoebe	-116.801	33.3989	blphoebe	-123.582	39.1612	Red-breasted Sapsucker	-132.057	54.0309	Ruby-crowned Kinglete	-121.017	42.4414	bellvireo	-111.387	36.1624	Red-winged Blackbird	-120.71	51.387	Yellow-breasted Chat	-111.329	32.5731	oaktitmou	-122.591	37.9851	shorteOwl	-111.919	46.1235	Swainson's Thrush	-122.69	49.2312	Barn Swallow	-120.724	38.7996	American Crow	-120.083	45.6458	Cedar Waxwing	-121.465	51.9789	Great Horned Owl	-119.411	46.3916	Pine Siskin	-121.985	47.7444	Dark-eyed Junco	-152.95
audwarbred	-118.992	37.6272	Says Phoebe	-116.799	33.5005	blphoebe	-123.538	41.3028	Red-breasted Sapsucker	-132.117	53.2505	Ruby-crowned Kinglete	-121.014	47.2275	bellvireo	-111.384	33.0156	Red-winged Blackbird	-120.702	45.4463	Yellow-breasted Chat	-111.328	41.3279	oaktitmou	-117.016	32.9696	shorteOwl	-111.849	50.5639	Swainson's Thrush	-122.688	49.2462	Barn Swallow	-120.713	41.6797	American Crow	-120.079	53.279	Cedar Waxwing	-121.438	48.5203	Great Horned Owl	-119.369	46.9125	Pine Siskin	-121.981	53.0389	Dark-eyed Junco	-152.118
audwarbred	-120.338	41.2343	Says Phoebe	-116.798	33.5014	blphoebe	-123.532	41.3035	Red-breasted Sapsucker	-131.864	53.2373	Ruby-crowned Kinglete	-120.993	55.9253	bellvireo	-111.379	33.0385	Red-winged Blackbird	-120.698	40.5759	Yellow-breasted Chat	-111.294	41.8245	oaktitmou	-120.291	38.5563	shorteOwl	-111.814	51.9976	Swainson's Thrush	-122.652	54.3429	Barn Swallow	-120.71	51.387	American Crow	-120.069	34.4663	Cedar Waxwing	-121.39	46.6387	Great Horned Owl	-119.368	46.9125	Pine Siskin	-121.981	46.2536	Dark-eyed Junco	-151.942
audwarbred	-105.939	40.0861	Says Phoebe	-116.786	33.1991	blphoebe	-123.504	43.3663	Red-breasted Sapsucker	-124.815	48.8721	Ruby-crowned Kinglete	-120.95	50.1343	bellvireo	-111.333	32.9583	Red-winged Blackbird	-120.697	47.2434	Yellow-breasted Chat	-111.265	39.5919	oaktitmou	-122.382	40.5165	shorteOwl	-111.764	45.9146	Swainson's Thrush	-122.639	40.028	Barn Swallow	-120.71	51.387	American Crow	-120.026	45.4002	Cedar Waxwing	-121.388	49.0259	Great Horned Owl	-119.345	46.9701	Pine Siskin	-121.979	51.4132	Dark-eyed Junco	-151.796
audwarbred	-120.318	39.3176	Says Phoebe	-116.78	45.7219	blphoebe	-123.485	39.6878	Red-breasted Sapsucker	-118.475	49.0417	Ruby-crowned Kinglete	-120.936	42.1561	bellvireo	-111.329	32.5731	Red-winged Blackbird	-120.692	50.2829	Yellow-breasted Chat	-111.259	44.0271	oaktitmou	-121.036	38.7202	shorteOwl	-111.764	45.9146	Swainson's Thrush	-122.626	48.4961	Barn Swallow	-120.702	45.4463	American Crow	-119.99	46.06	Cedar Waxwing	-121.385	52.4733	Great Horned Owl	-119.332	34.8339	Pine Siskin	-121.974	49.0483	Dark-eyed Junco	-151.561
audwarbred	-120.546	39.3035	Says Phoebe	-116.762	36.9072	blphoebe	-123.398	39.5665	Red-breasted Sapsucker	-121.974	49.0483	Ruby-crowned Kinglete	-120.855	49.7769	bellvireo	-111.329	32.5731	Red-winged Blackbird	-120.68	47.5535	Yellow-breasted Chat	-111.217	33.022	oaktitmou	-118.557	34.5675	shorteOwl	-111.719	42.9613	Swainson's Thrush	-122.618	41.0054	Barn Swallow	-120.698	40.5759	American Crow	-119.976	55.2579	Cedar Waxwing	-121.38	45.222	Great Horned Owl	-119.33	34.8339	Pine Siskin	-121.922	45.0787	Dark-eyed Junco	-151.333
audwarbred	-117.683	45.1009	Says Phoebe	-116.677	32.9845	blphoebe	-123.227	39.1635	Red-breasted Sapsucker	-123.258	49.2627	Ruby-crowned Kinglete	-120.836	40.4393	bellvireo	-111.217	33.022	Red-winged Blackbird	-120.68	38.3539	Yellow-breasted Chat	-111.187	37.9276	oaktitmou	-118.105	34.2581	shorteOwl	-111.703	47.5423	Swainson's Thrush	-122.591	37.9851	Barn Swallow	-120.697	47.2434	American Crow	-119.879	47.3152	Cedar Waxwing	-121.353	45.8331	Great Horned Owl	-119.314	34.3571	Pine Siskin	-121.918	46.7412	Dark-eyed Junco	-151.276
audwarbred	-116.816	34.1686	Says Phoebe	-116.661	49.2998	blphoebe	-123.225	39.2649	Red-breasted Sapsucker	-124.179	49.7831	Ruby-crowned Kinglete	-120.826	39.0192	bellvireo	-111.067	31.712	Red-winged Blackbird	-120.67	37.2443	Yellow-breasted Chat	-111.163	41.5242	oaktitmou	-117.579	33.6408	shorteOwl	-111.622	48.8712	Swainson's Thrush	-122.575	42.7382	Barn Swallow	-120.692	50.2829	American Crow	-119.875	45.0714	Cedar Waxwing	-121.338	52.8975	Great Horned Owl	-119.305	36.6316	Pine Siskin	-121.916	40.3357	Dark-eyed Junco	-150.787
audwarbred	-115.284	36.6299	Says Phoebe	-116.639	42.8131	blphoebe	-123.073	40.4904	Red-breasted Sapsucker	-115.844	50.6492	Ruby-crowned Kinglete	-120.81	39.0227	bellvireo	-111.065	31.3874	Red-winged Blackbird	-120.668	47.7444	Yellow-breasted Chat	-111.157	40.2441	oaktitmou	-116.786	33.1991	shorteOwl	-111.526	53.7156	Swainson's Thrush	-122.563	41.9024	Barn Swallow	-120.68	47.5535	American Crow	-119.846	39.0037	Cedar Waxwing	-121.288	47.6651	Great Horned Owl	-119.296	35.4779	Pine Siskin	-121.908	56.0303	Dark-eyed Junco	-150.632
audwarbred	-120.345	41.4362	Says Phoebe	-116.59	41.2264	blphoebe	-123.064	42.222	Red-breasted Sapsucker	-120.619	50.225	Ruby-crowned Kinglete	-120.794	52.0908	bellvireo	-110.946	33.5656	Red-winged Blackbird	-120.667	38.3755	Yellow-breasted Chat	-111.129	38.2837	oaktitmou	-116.671	33.6681	shorteOwl	-111.517	49.7564	Swainson's Thrush	-122.559	43.9075	Barn Swallow	-120.68	38.3539	American Crow	-119.846	39.0037	Cedar Waxwing	-121.274	44.1598	Great Horned Owl	-119.28	49.1074	Pine Siskin	-121.903	48.8336	Dark-eyed Junco	-150.613
audwarbred	-118.335	36.7738	Says Phoebe	-116.586	40.0803	blphoebe	-123.048	38.3408	Red-breasted Sapsucker	-121.829	50.8809	Ruby-crowned Kinglete	-120.793	42.6689	bellvireo	-110.945	31.9576	Red-winged Blackbird	-120.664	43.165	Yellow-breasted Chat	-111.067	31.712	oaktitmou	-121.696	36.4531	shorteOwl	-111.517	51.7655	Swainson's Thrush	-122.537	42.1116	Barn Swallow	-120.67	37.2443	American Crow	-119.836	38.3432	Cedar Waxwing	-121.257	41.1014	Great Horned Owl	-119.272	48.723	Pine Siskin	-121.892	41.9999	Dark-eyed Junco	-150.566
audwarbred	-118.73	41.6617	Says Phoebe	-116.556	46.4533	blphoebe	-123.034	40.6589	Red-breasted Sapsucker	-122.958	50.1438	Ruby-crowned Kinglete	-120.76	39.124	bellvireo	-110.905	33.8114	Red-winged Blackbird	-120.645	37.9835	Yellow-breasted Chat	-111.065	31.3874	oaktitmou	-118.57	35.7787	shorteOwl	-111.476	51.4161	Swainson's Thrush	-122.535	49.184	Barn Swallow	-120.668	47.7444	American Crow	-119.836	36.5471	Cedar Waxwing	-121.238	61.4449	Great Horned Owl	-119.258	47.0872	Pine Siskin	-121.833	43.5938	Dark-eyed Junco	-150.29
audwarbred	-115.292	30.7943	Says Phoebe	-116.509	43.1584	blphoebe	-123.005	41.8223	Red-breasted Sapsucker	-125.495	50.1826	Ruby-crowned Kinglete	-120.75	42.345	bellvireo	-110.795	31.5176	Red-winged Blackbird	-120.64	43.3072	Yellow-breasted Chat	-111.032	43.1752	oaktitmou	-117.691	34.3864	shorteOwl	-111.47	48.6823	Swainson's Thrush	-122.52	41.5209	Barn Swallow	-120.667	38.3755	American Crow	-119.824	38.7755	Cedar Waxwing	-121.212	48.7004	Great Horned Owl	-119.241	44.2169	Pine Siskin	-121.832	42.8676	Dark-eyed Junco	-150.275
audwarbred	-115.406	40.6501	Says Phoebe	-116.509	44.1957	blphoebe	-122.941	39.5233	Red-breasted Sapsucker	-125.089	52.2575	Ruby-crowned Kinglete	-120.71	51.387	bellvireo	-110.529	33.1755	Red-winged Blackbird	-120.636	46.7887	Yellow-breasted Chat	-110.946	33.5656	oaktitmou	-117.941	34.5209	shorteOwl	-111.41	49.8732	Swainson's Thrush	-122.52	43.0945	Barn Swallow	-120.664	43.165	American Crow	-119.82	56.195	Cedar Waxwing	-121.205	48.7003	Great Horned Owl	-119.222	38.2593	Pine Siskin	-121.829	50.8809	Dark-eyed Junco	-150.237
audwarbred	-122.942	41.2607	Says Phoebe	-116.5	36.051	blphoebe	-122.867	38.0454	Red-breasted Sapsucker	-122.816	53.9421	Ruby-crowned Kinglete	-120.71	51.387	bellvireo	-110.505	32.5434	Red-winged Blackbird	-120.636	56.5867	Yellow-breasted Chat	-110.945	31.9576	oaktitmou	-116.893	34.0814	shorteOwl	-111.339	41.7238	Swainson's Thrush	-122.519	47.1863	Barn Swallow	-120.645	37.9835	American Crow	-119.806	48.0936	Cedar Waxwing	-121.179	48.2356	Great Horned Owl	-119.218	55.1415	Pine Siskin	-121.824	41.2528	Dark-eyed Junco	-150.14
audwarbred	-116.428	33.5238	Says Phoebe	-116.404	53.5992	blphoebe	-122.86	40.1803	Red-breasted Sapsucker	-122.961	53.6536	Ruby-crowned Kinglete	-120.698	40.5759	bellvireo	-110.303	32.0343	Red-winged Blackbird	-120.633	39.7847	Yellow-breasted Chat	-110.896	47.5054	oaktitmou	-120.235	34.7376	shorteOwl	-111.294	41.8245	Swainson's Thrush	-122.517	49.1833	Barn Swallow	-120.64	43.3072	American Crow	-119.804	37.7473	Cedar Waxwing	-121.099	50.0226	Great Horned Owl	-119.194	38.1752	Pine Siskin	-121.813	46.0845	Dark-eyed Junco	-150.048
audwarbred	-124.801	49.2497	Says Phoebe	-116.403	38.878	blphoebe	-122.795	42.5331	Red-breasted Sapsucker	-122.652	54.3429	Ruby-crowned Kinglete	-120.697	47.2434	bellvireo	-110.215	33.1788	Red-winged Blackbird	-120.625	44.1792	Yellow-breasted Chat	-110.893	40.4607	oaktitmou	-118.655	36.4664	shorteOwl	-111.263	47.4942	Swainson's Thrush	-122.514	38.3795	Barn Swallow	-120.636	46.7887	American Crow	-119.78	40.2637	Cedar Waxwing	-121.07	38.8993	Great Horned Owl	-119.113	44.4172	Pine Siskin	-121.805	42.374	Dark-eyed Junco	-149.843
audwarbred	-117.174	51.3	Says Phoebe	-116.397	48.5818	blphoebe	-122.719	38.5499	Red-breasted Sapsucker	-127.319	55.0022	Ruby-crowned Kinglete	-120.692	50.2829	bellvireo	-109.915	31.9197	Red-winged Blackbird	-120.624	40.2018	Yellow-breasted Chat	-110.795	31.5176	oaktitmou	-119.045	34.7383	shorteOwl	-111.202	41.2756	Swainson's Thrush	-122.511	38.3796	Barn Swallow	-120.636	56.5867	American Crow	-119.73	49.5976	Cedar Waxwing	-121.063	49.0025	Great Horned Owl	-119.087	50.2662	Pine Siskin	-121.805	43.9851	Dark-eyed Junco	-149.842
audwarbred	-116.84	34.2435	Says Phoebe	-116.387	39.5518	blphoebe	-122.709	39.1844	Red-breasted Sapsucker	-128.846	54.8294	Ruby-crowned Kinglete	-120.68	47.5535	bellvireo	-109.738	31.7587	Red-winged Blackbird	-120.619	50.225	Yellow-breasted Chat	-110.767	34.7	oaktitmou	-117.41	33.6484	shorteOwl	-111.201	51.5755	Swainson's Thrush	-122.49	45.0467	Barn Swallow	-120.633	39.7847	American Crow	-119.701	37.1201	Cedar Waxwing	-121.014	47.2275	Great Horned Owl	-119.048	48.2242	Pine Siskin	-121.794	44.4919	Dark-eyed Junco	-149.83
audwarbred	-120.162	39.0892	Says Phoebe	-116.343	36.4907	blphoebe	-122.702	45.2946	Red-breasted Sapsucker	-128.746	55.6855	Ruby-crowned Kinglete	-120.667	38.3755	bellvireo	-109.695	31.8182	Red-winged Blackbird	-120.597	49.1532	Yellow-breasted Chat	-110.765	41.2729	oaktitmou	-117.393	33.238	shorteOwl	-111.201	43.8248	Swainson's Thrush	-122.472	48.5375	Barn Swallow	-120.625	44.1792	American Crow	-119.697	43.339	Cedar Waxwing	-120.993	55.9253	Great Horned Owl	-119.045	34.7383	Pine Siskin	-121.781	44.497	Dark-eyed Junco	-149.779
audwarbred	-119.967	38.9457	Says Phoebe	-116.233	32.904	blphoebe	-122.639	40.028	Red-breasted Sapsucker	-131.793	53.208	Ruby-crowned Kinglete	-120.636	56.5867	bellvireo	-109.473	31.6464	Red-winged Blackbird	-120.57	46.9554	Yellow-breasted Chat	-110.731	40.5509	oaktitmou	-116.472	32.8906	shorteOwl	-111.191	51.2706	Swainson's Thrush	-122.471	37.6849	Barn Swallow	-120.624	40.2018	American Crow	-119.674	42.6189	Cedar Waxwing	-120.95	50.1343	Great Horned Owl	-119.018	47.8445	Pine Siskin	-121.774	43.2756	Dark-eyed Junco	-149.715
audwarbred	-127.668	55.5822	Says Phoebe	-116.2	32.612	blphoebe	-122.633	41.7402	Red-breasted Sapsucker	-121.063	49.0025	Ruby-crowned Kinglete	-120.625	44.1792	bellvireo	-109.226	31.6065	Red-winged Blackbird	-120.568	46.9124	Yellow-breasted Chat	-110.712	37.5757	oaktitmou	-116.677	32.9845	shorteOwl	-111.179	41.2613	Swainson's Thrush	-122.461	53.9714	Barn Swallow	-120.619	50.225	American Crow	-119.671	53.0839	Cedar Waxwing	-120.925	38.7688	Great Horned Owl	-119.017	37.7768	Pine Siskin	-121.757	47.4552	Dark-eyed Junco	-149.688
audwarbred	-120.298	41.5588	Says Phoebe	-116.193	35.804	blphoebe	-122.613	39.1628	Red-breasted Sapsucker	-124.179	49.7831	Ruby-crowned Kinglete	-120.624	40.2018	bellvireo	-109.201	31.9825	Red-winged Blackbird	-120.562	44.3417	Yellow-breasted Chat	-110.712	38.3729	oaktitmou	-120.855	35.6378	shorteOwl	-111.157	40.2441	Swainson's Thrush	-122.458	47.3451	Barn Swallow	-120.597	49.1532	American Crow	-119.669	34.674	Cedar Waxwing	-120.855	49.7769	Great Horned Owl	-119.016	43.2106	Pine Siskin	-121.75	47.1644	Dark-eyed Junco	-149.553
audwarbred	-115.217	41.8404	Says Phoebe	-116.163	34.0138	blphoebe	-122.591	37.9851	Red-breasted Sapsucker	-127.98	50.6806	Ruby-crowned Kinglete	-120.619	50.225	bellvireo	-108.994	31.928	Red-winged Blackbird	-120.545	40.1542	Yellow-breasted Chat	-110.691	49.2613	oaktitmou	-116.799	33.5005	shorteOwl	-111.113	50.9214	Swainson's Thrush	-122.455	44.6045	Barn Swallow	-120.57	46.9554	American Crow	-119.663	48.7556	Cedar Waxwing	-120.826	39.0192	Great Horned Owl	-119.015	42.9542	Pine Siskin	-121.743	53.734	Dark-eyed Junco	-149.544
audwarbred	-115.364	41.8609	Says Phoebe	-116.096	43.4553	blphoebe	-122.563	41.9024	Red-breasted Sapsucker	-136.596	59.7891	Ruby-crowned Kinglete	-120.597	49.1532	bellvireo	-108.727	32.3972	Red-winged Blackbird	-120.531	35.8087	Yellow-breasted Chat	-110.665	39.0823	oaktitmou	-119.512	36.6993	shorteOwl	-111.109	52.6677	Swainson's Thrush	-122.445	45.6868	Barn Swallow	-120.568	46.9124	American Crow	-119.628	43.7011	Cedar Waxwing	-120.75	42.345	Great Horned Owl	-118.992	36.2678	Pine Siskin	-121.704	39.9935	Dark-eyed Junco	-149.442
audwarbred	-114.281	38.969	Says Phoebe	-116.041	44.5814	blphoebe	-122.552	39.3826	Red-breasted Sapsucker	-128.701	54.0014	Ruby-crowned Kinglete	-120.573	38.7397	bellvireo	-108.319	31.9176	Red-winged Blackbird	-120.519	36.2252	Yellow-breasted Chat	-110.628	39.6723	oaktitmou	-118.207	35.5495	shorteOwl	-111.078	51.3287	Swainson's Thrush	-122.422	42.4935	Barn Swallow	-120.568	39.0696	American Crow	-119.618	34.7072	Cedar Waxwing	-120.71	51.387	Great Horned Owl	-118.989	42.6558	Pine Siskin	-121.688	49.2949	Dark-eyed Junco	-149.434
audwarbred	-123.558	40.6094	Says Phoebe	-116.034	45.3899	blphoebe	-122.52	41.5209	Red-breasted Sapsucker	-123.548	48.7493	Ruby-crowned Kinglete	-120.57	46.9554	bellvireo	-108.107	32.3245	Red-winged Blackbird	-120.508	35.3184	Yellow-breasted Chat	-110.628	39.6723	oaktitmou	-117.677	34.1749	shorteOwl	-111.076	52.2011	Swainson's Thrush	-122.416	46.8066	Barn Swallow	-120.562	44.3417	American Crow	-119.559	45.9162	Cedar Waxwing	-120.71	51.387	Great Horned Owl	-118.967	48.85	Pine Siskin	-121.669	43.5641	Dark-eyed Junco	-149.371
audwarbred	-122.358	44.7551	Says Phoebe	-115.927	33.925	blphoebe	-122.514	38.3795	Red-breasted Sapsucker	-124.058	48.8231	Ruby-crowned Kinglete	-120.562	44.3417	bellvireo	-107.627	32.92	Red-winged Blackbird	-120.501	41.87	Yellow-breasted Chat	-110.561	39.5973	oaktitmou	-117.064	34.2453	shorteOwl	-110.919	51.4445	Swainson's Thrush	-122.409	51.9562	Barn Swallow	-120.545	40.1542	American Crow	-119.531	43.8508	Cedar Waxwing	-120.697	47.2434	Great Horned Owl	-118.91	45.2238	Pine Siskin	-121.612	50.7893	Dark-eyed Junco	-149.35
audwarbred	-121.78	44.7689	Says Phoebe	-115.901	41.0705	blphoebe	-122.511	38.3796	Red-breasted Sapsucker	-121.388	49.0259	Ruby-crowned Kinglete	-120.519	36.2252	bellvireo	-107.57	31.836	Red-winged Blackbird	-120.488	46.6647	Yellow-breasted Chat	-110.539	41.7724	oaktitmou	-116.163	34.0138	shorteOwl	-110.896	47.5054	Swainson's Thrush	-122.35	52.1243	Barn Swallow	-120.531	35.8087	American Crow	-119.526	49.2575	Cedar Waxwing	-120.692	50.2829	Great Horned Owl	-118.909	36.8189	Pine Siskin	-121.591	55.5777	Dark-eyed Junco	-149.291
audwarbred	-120.097	42.0431	Says Phoebe	-115.874	50.2393	blphoebe	-122.471	37.6849	Red-breasted Sapsucker	-122.535	49.184	Ruby-crowned Kinglete	-120.475	41.0535	bellvireo	-107.03	33.1786	Red-winged Blackbird	-120.475	41.0535	Yellow-breasted Chat	-110.529	33.1755	oaktitmou	-118.909	36.8189	shorteOwl	-110.889	49.8779	Swainson's Thrush	-122.346	43.2981	Barn Swallow	-120.519	36.2252	American Crow	-119.512	36.6993	Cedar Waxwing	-120.68	47.5535	Great Horned Owl	-118.894	47.7717	Pine Siskin	-121.584	41.5341	Dark-eyed Junco	-149
audwarbred	-112.167	36.5832	Says Phoebe	-115.802	33.6739	blphoebe	-122.382	40.5165	Red-breasted Sapsucker	-123.242	49.4744	Ruby-crowned Kinglete	-120.447	38.7694	bellvireo	-106.95	33.7153	Red-winged Blackbird	-120.46	46.39	Yellow-breasted Chat	-110.505	32.5434	oaktitmou	-118.395	34.6686	shorteOwl	-110.866	53.4967	Swainson's Thrush	-122.345	46.0084	Barn Swallow	-120.508	35.3184	American Crow	-119.448	46.3685	Cedar Waxwing	-120.668	47.7444	Great Horned Owl	-118.868	42.9577	Pine Siskin	-121.582	50.2422	Dark-eyed Junco	-148.86
audwarbred	-112.845	37.6356	Says Phoebe	-115.714	33.453	blphoebe	-122.322	40.6725	Red-breasted Sapsucker	-124.099	49.1942	Ruby-crowned Kinglete	-120.445	44.4991	bellvireo	-105.551	31.0025	Red-winged Blackbird	-120.447	38.7694	Yellow-breasted Chat	-110.496	42.7688	oaktitmou	-119.557	34.8188	shorteOwl	-110.845	49.9322	Swainson's Thrush	-122.335	48.1632	Barn Swallow	-120.501	41.87	American Crow	-119.44	36.7712	Cedar Waxwing	-120.636	56.5867	Great Horned Owl	-118.85	35.8909	Pine Siskin	-121.576	40.1173	Dark-eyed Junco	-148.752
audwarbred	-109.491	33.9295	Says Phoebe	-115.703	35.4737	blphoebe	-122.306	40.352	Red-breasted Sapsucker	-125.255	49.6057	Ruby-crowned Kinglete	-120.445	44.499	bellvireo	-105.551	31.0025	Red-winged Blackbird	-120.445	44.4991	Yellow-breasted Chat	-110.399	40.4807	oaktitmou	-119.669	34.674	shorteOwl	-110.813	47.3463	Swainson's Thrush	-122.306	43.6398	Barn Swallow	-120.488	46.6647	American Crow	-119.435	51.4158	Cedar Waxwing	-120.625	44.1792	Great Horned Owl	-118.849	44.0018	Pine Siskin	-121.572	49.8336	Dark-eyed Junco	-148.655
audwarbred	-118.967	37.633	Says Phoebe	-115.65	49.6485	blphoebe	-122.292	40.8738	Red-breasted Sapsucker	-119.086	50.8158	Ruby-crowned Kinglete	-120.426	39.6154	bellvireo	-105.334	31.2076	Red-winged Blackbird	-120.445	44.499	Yellow-breasted Chat	-110.378	34.6116	oaktitmou	-116.2	32.612	shorteOwl	-110.796	51.0089	Swainson's Thrush	-122.3	47.9221	Barn Swallow	-120.475	41.0535	American Crow	-119.427	44.8231	Cedar Waxwing	-120.624	40.2018	Great Horned Owl	-118.845	35.8163	Pine Siskin	-121.57	40.8188	Dark-eyed Junco	-148.418
audwarbred	-119.968	38.9314	Says Phoebe	-115.647	34.9755	blphoebe	-122.24	38.9787	Red-breasted Sapsucker	-121.612	50.7893	Ruby-crowned Kinglete	-120.4	56.363	bellvireo	-104.976	31.7555	Red-winged Blackbird	-120.426	39.6154	Yellow-breasted Chat	-110.303	32.0343	oaktitmou	-120.508	35.3184	shorteOwl	-110.711	43.6525	Swainson's Thrush	-122.292	40.8738	Barn Swallow	-120.46	46.39	American Crow	-119.414	45.7988	Cedar Waxwing	-120.619	50.225	Great Horned Owl	-118.826	46.4295	Pine Siskin	-121.555	46.4025	Dark-eyed Junco	-147.944
audwarbred	-115.22	36.6355	Says Phoebe	-115.632	40.0935	blphoebe	-122.239	39.7633	Red-breasted Sapsucker	-122.256	50.4318	Ruby-crowned Kinglete	-120.39	49.0391	bellvireo	-104.827	33.0896	Red-winged Blackbird	-120.401	37.1417	Yellow-breasted Chat	-110.275	49.5381	oaktitmou	-118.845	35.8163	shorteOwl	-110.691	49.2613	Swainson's Thrush	-122.289	44.2953	Barn Swallow	-120.447	38.7694	American Crow	-119.411	46.3916	Cedar Waxwing	-120.597	49.1532	Great Horned Owl	-118.806	46.822	Pine Siskin	-121.522	44.3919	Dark-eyed Junco	-147.942
audwarbred	-116.828	34.1197	Says Phoebe	-115.628	40.3534	blphoebe	-122.228	37.1651	Red-breasted Sapsucker	-125.16	50.0228	Ruby-crowned Kinglete	-120.355	47.7507	bellvireo	-104.697	32.2457	Red-winged Blackbird	-120.4	56.363	Yellow-breasted Chat	-110.264	41.2657	oaktitmou	-119.33	34.8339	shorteOwl	-110.682	49.8622	Swainson's Thrush	-122.287	45.497	Barn Swallow	-120.445	44.4991	American Crow	-119.391	51.0367	Cedar Waxwing	-120.57	46.9554	Great Horned Owl	-118.75	45.6794	Pine Siskin	-121.502	46.0495	Dark-eyed Junco	-147.667
audwarbred	-117.163	39.2554	Says Phoebe	-115.612	38.1481	blphoebe	-122.157	37.2115	Red-breasted Sapsucker	-121.743	53.734	Ruby-crowned Kinglete	-120.355	47.7506	bellvireo	-104.475	33.5037	Red-winged Blackbird	-120.375	41.7333	Yellow-breasted Chat	-110.215	33.1788	oaktitmou	-122.065	39.5508	shorteOwl	-110.681	49.5235	Swainson's Thrush	-122.256	45.2552	Barn Swallow	-120.445	44.499	American Crow	-119.383	39.9433	Cedar Waxwing	-120.568	46.9124	Great Horned Owl	-118.743	50.4406	Pine Siskin	-121.483	45.5378	Dark-eyed Junco	-147.541
audwarbred	-118.869	37.8727	Says Phoebe	-115.536	32.9417	blphoebe	-122.146	37.8184	Red-breasted Sapsucker	-121.572	49.8336	Ruby-crowned Kinglete	-120.337	41.2351	bellvireo	-104.453	30.0746	Red-winged Blackbird	-120.365	40.8	Yellow-breasted Chat	-110.167	38.9815	oaktitmou	-121.459	38.496	shorteOwl	-110.651	52.4631	Swainson's Thrush	-122.255	50.4319	Barn Swallow	-120.426	39.6154	American Crow	-119.368	46.9125	Cedar Waxwing	-120.501	41.87	Great Horned Owl	-118.726	39.402	Pine Siskin	-121.471	48.1712	Dark-eyed Junco	-147.176
audwarbred	-117.536	41.6845	Says Phoebe	-115.493	40.1799	blphoebe	-122.136	41.2323	Red-breasted Sapsucker	-122.401	49.9288	Ruby-crowned Kinglete	-120.303	48.5323	bellvireo	-104.396	32.6558	Red-winged Blackbird	-120.355	47.7507	Yellow-breasted Chat	-110.161	42.0738	oaktitmou	-120.925	38.7688	shorteOwl	-110.563	49.1015	Swainson's Thrush	-122.228	44.474	Barn Swallow	-120.401	37.1417	American Crow	-119.349	35.0586	Cedar Waxwing	-120.488	46.6647	Great Horned Owl	-118.702	48.2295	Pine Siskin	-121.465	51.9789	Dark-eyed Junco	-146.995
audwarbred	-106.24	45.3017	Says Phoebe	-115.49	34.5109	blphoebe	-122.065	39.5508	Red-breasted Sapsucker	-124.147	49.5193	Ruby-crowned Kinglete	-120.293	49.1322	bellvireo	-104.375	35.6553	Red-winged Blackbird	-120.355	47.7506	Yellow-breasted Chat	-110.052	46.3296	oaktitmou	-121.16	37.5141	shorteOwl	-110.563	49.1015	Swainson's Thrush	-122.228	37.1651	Barn Swallow	-120.4	56.363	American Crow	-119.345	46.9701	Cedar Waxwing	-120.46	46.39	Great Horned Owl	-118.655	36.4664	Pine Siskin	-121.438	48.5203	Dark-eyed Junco	-146.728
audwarbred	-121.787	44.8069	Says Phoebe	-115.485	33.2201	blphoebe	-122.011	41.8224	Red-breasted Sapsucker	-125.203	49.5778	Ruby-crowned Kinglete	-120.291	38.5563	bellvireo	-104.375	29.5705	Red-winged Blackbird	-120.337	41.2351	Yellow-breasted Chat	-109.817	41.15	oaktitmou	-119.804	37.7473	shorteOwl	-110.561	39.5973	Swainson's Thrush	-122.224	50.7898	Barn Swallow	-120.375	41.7333	American Crow	-119.321	50.6737	Cedar Waxwing	-120.445	44.499	Great Horned Owl	-118.649	42.3477	Pine Siskin	-121.428	40.4976	Dark-eyed Junco	-146.516
audwarbred	-120.782	40.5485	Says Phoebe	-115.429	35.5408	blphoebe	-121.916	40.3357	Red-breasted Sapsucker	-119.526	49.2575	Ruby-crowned Kinglete	-120.235	34.7376	bellvireo	-104.229	29.9668	Red-winged Blackbird	-120.305	36.3127	Yellow-breasted Chat	-109.75	49.668	oaktitmou	-120.667	38.3755	shorteOwl	-110.458	44.7719	Swainson's Thrush	-122.224	45.4256	Barn Swallow	-120.365	40.8	American Crow	-119.314	34.3571	Cedar Waxwing	-120.4	56.363	Great Horned Owl	-118.59	43.5866	Pine Siskin	-121.426	40.4941	Dark-eyed Junco	-146.251
audwarbred	-119.039	53.9733	Says Phoebe	-115.412	35.1744	blphoebe	-121.892	41.9999	Red-breasted Sapsucker	-123.178	49.6867	Ruby-crowned Kinglete	-120.224	49.4013	bellvireo	-104.199	31.841	Red-winged Blackbird	-120.293	49.1322	Yellow-breasted Chat	-109.741	39.5488	oaktitmou	-121.609	39.4979	shorteOwl	-110.421	42.8302	Swainson's Thrush	-122.174	47.9782	Barn Swallow	-120.355	47.7507	American Crow	-119.305	36.6316	Cedar Waxwing	-120.39	49.0391	Great Horned Owl	-118.588	44.1329	Pine Siskin	-121.39	46.6387	Dark-eyed Junco	-146.077
audwarbred	-122.209	47.6815	Says Phoebe	-115.361	43.4135	blphoebe	-121.84	38.7939	Red-breasted Sapsucker	-124.357	49.2509	Ruby-crowned Kinglete	-120.212	38.3563	bellvireo	-104.155	30.9388	Red-winged Blackbird	-120.261	36.6541	Yellow-breasted Chat	-109.726	44.9304	oaktitmou	-123.398	39.5665	shorteOwl	-110.416	44.916	Swainson's Thrush	-122.157	37.2115	Barn Swallow	-120.355	47.7506	American Crow	-119.304	36.08	Cedar Waxwing	-120.375	41.7333	Great Horned Owl	-118.582	43.2474	Pine Siskin	-121.388	49.0259	Dark-eyed Junco	-146.061
audwarbred	-118.066	34.2266	Says Phoebe	-115.276	36.9478	blphoebe	-121.752	38.0879	Red-breasted Sapsucker	-125.098	49.6424	Ruby-crowned Kinglete	-120.212	48.3551	bellvireo	-104.026	30.0401	Red-winged Blackbird	-120.25	45.9667	Yellow-breasted Chat	-109.695	31.8182	oaktitmou	-121.916	40.3357	shorteOwl	-110.38	51.4453	Swainson's Thrush	-122.146	37.8184	Barn Swallow	-120.337	41.2351	American Crow	-119.296	35.4779	Cedar Waxwing	-120.355	47.7507	Great Horned Owl	-118.582	43.2474	Pine Siskin	-121.385	52.4733	Dark-eyed Junco	-146.06
audwarbred	-120.634	39.5658	Says Phoebe	-115.271	39.3621	blphoebe	-121.734	39.2754	Red-breasted Sapsucker	-120.149	49.7203	Ruby-crowned Kinglete	-120.177	39.5113	Cassin's Vireo	-135.351	59.5294	Red-winged Blackbird	-120.235	34.7376	Yellow-breasted Chat	-109.666	46.1033	oaktitmou	-122.322	40.6725	shorteOwl	-110.332	48.061	Swainson's Thrush	-122.143	48.9734	Barn Swallow	-120.305	36.3127	American Crow	-119.287	35.4418	Cedar Waxwing	-120.355	47.7506	Great Horned Owl	-118.57	35.7787	Pine Siskin	-121.38	45.222	Dark-eyed Junco	-146.032
audwarbred	-122	49	Says Phoebe	-115.257	36.9885	blphoebe	-121.733	37.665	Red-breasted Sapsucker	-134.628	58.2514	Ruby-crowned Kinglete	-120.173	48.5092	Cassin's Vireo	-134.766	58.4424	Red-winged Blackbird	-120.224	49.4013	Yellow-breasted Chat	-109.659	41.6551	oaktitmou	-123.034	40.6589	shorteOwl	-110.302	48.5631	Swainson's Thrush	-122.136	41.2323	Barn Swallow	-120.303	48.5323	American Crow	-119.28	49.1074	Cedar Waxwing	-120.337	41.2351	Great Horned Owl	-118.557	34.5675	Pine Siskin	-121.353	45.8331	Dark-eyed Junco	-145.917
audwarbred	-114.267	49.3	Says Phoebe	-115.244	34.7336	blphoebe	-121.733	37.665	Red-breasted Sapsucker	-134.766	58.4424	Ruby-crowned Kinglete	-120.16	42.0625	Cassin's Vireo	-130.22	57.5021	Red-winged Blackbird	-120.215	44.5976	Yellow-breasted Chat	-109.617	38.6167	oaktitmou	-121.892	41.9999	shorteOwl	-110.275	49.5381	Swainson's Thrush	-122.067	52.1507	Barn Swallow	-120.293	49.1322	American Crow	-119.272	48.723	Cedar Waxwing	-120.303	48.5323	Great Horned Owl	-118.54	48.0542	Pine Siskin	-121.338	52.8975	Dark-eyed Junco	-145.87
audwarbred	-118.151	49.7833	Says Phoebe	-115.212	42.9539	blphoebe	-121.733	37.6651	Red-breasted Sapsucker	-133.085	55.5557	Ruby-crowned Kinglete	-120.158	55.4544	Cassin's Vireo	-129.296	54.3331	Red-winged Blackbird	-120.212	48.3551	Yellow-breasted Chat	-109.547	45.7252	oaktitmou	-123.538	41.3028	shorteOwl	-110.259	50.7467	Swainson's Thrush	-122.05	41.4001	Barn Swallow	-120.261	36.6541	American Crow	-119.258	47.0872	Cedar Waxwing	-120.293	49.1322	Great Horned Owl	-118.536	43.6935	Pine Siskin	-121.325	61.8326	Dark-eyed Junco	-145.738
audwarbred	-117.396	49.9318	Says Phoebe	-115.209	35.7204	blphoebe	-121.704	39.9935	Red-breasted Sapsucker	-131.521	55.3269	Ruby-crowned Kinglete	-120.158	48.2517	Cassin's Vireo	-128.582	54.3717	Red-winged Blackbird	-120.198	43.8392	Yellow-breasted Chat	-109.532	49.9605	oaktitmou	-122.011	41.8224	shorteOwl	-110.206	64.5443	Swainson's Thrush	-122.021	47.6639	Barn Swallow	-120.25	45.9667	American Crow	-119.255	39.3029	Cedar Waxwing	-120.224	49.4013	Great Horned Owl	-118.487	46.2885	Pine Siskin	-121.274	44.1598	Dark-eyed Junco	-145.728
audwarbred	-105.534	36.325	Says Phoebe	-115.145	33.0447	blphoebe	-121.696	36.4531	Red-breasted Sapsucker	-135.568	59.3364	Ruby-crowned Kinglete	-120.15	51.3167	Cassin's Vireo	-127.98	50.6806	Red-winged Blackbird	-120.197	37.7104	Yellow-breasted Chat	-109.477	38.6822	oaktitmou	-122.136	41.2323	shorteOwl	-110.193	51.3579	Swainson's Thrush	-121.985	47.7444	Barn Swallow	-120.235	34.7376	American Crow	-119.241	44.2169	Cedar Waxwing	-120.212	48.3551	Great Horned Owl	-118.475	49.0417	Pine Siskin	-121.266	43.1653	Dark-eyed Junco	-145.497
audwarbred	-119.968	38.9465	Says Phoebe	-115.104	34.0883	blphoebe	-121.677	37.2522	Red-breasted Sapsucker	-132.75	55.6333	Ruby-crowned Kinglete	-120.149	49.7203	Cassin's Vireo	-127.886	55.1583	Red-winged Blackbird	-120.177	39.5113	Yellow-breasted Chat	-109.473	31.6464	oaktitmou	-122.146	37.8184	shorteOwl	-110.073	50.0043	Swainson's Thrush	-121.981	53.0389	Barn Swallow	-120.224	49.4013	American Crow	-119.218	55.1415	Cedar Waxwing	-120.173	48.5092	Great Horned Owl	-118.457	55.8403	Pine Siskin	-121.257	41.6709	Dark-eyed Junco	-145.373
audwarbred	-120.077	38.8179	Says Phoebe	-115.034	37.6076	blphoebe	-121.609	39.4979	Red-breasted Sapsucker	-132.913	56.8076	Ruby-crowned Kinglete	-120.121	44.4617	Cassin's Vireo	-127.877	50.7039	Red-winged Blackbird	-120.173	48.5092	Yellow-breasted Chat	-109.443	43.4174	oaktitmou	-121.064	35.9223	shorteOwl	-110.052	46.3296	Swainson's Thrush	-121.981	46.2536	Barn Swallow	-120.215	44.5976	American Crow	-119.164	35.1801	Cedar Waxwing	-120.172	41.5296	Great Horned Owl	-118.401	44.9134	Pine Siskin	-121.257	41.1014	Dark-eyed Junco	-145.348
audwarbred	-115.432	41.8734	Says Phoebe	-115.033	48.3572	blphoebe	-121.579	40.9621	Red-breasted Sapsucker	-135.155	57.0174	Ruby-crowned Kinglete	-120.111	54.9689	Cassin's Vireo	-127.319	55.0022	Red-winged Blackbird	-120.172	41.5296	Yellow-breasted Chat	-109.386	38.4471	oaktitmou	-122.05	41.4001	shorteOwl	-109.717	53.6427	Swainson's Thrush	-121.979	51.4132	Barn Swallow	-120.212	38.3563	American Crow	-119.161	37.2556	Cedar Waxwing	-120.158	55.4544	Great Horned Owl	-118.395	34.6686	Pine Siskin	-121.238	61.4449	Dark-eyed Junco	-145.348
audwarbred	-115.208	36.6313	Says Phoebe	-114.907	43.8977	blphoebe	-121.525	38.1232	Red-breasted Sapsucker	-132.626	55.6882	Ruby-crowned Kinglete	-120.089	50.5746	Cassin's Vireo	-126.793	54.3606	Red-winged Blackbird	-120.164	43.9679	Yellow-breasted Chat	-109.383	38.45	oaktitmou	-121.069	41.819	shorteOwl	-109.673	42.8337	Swainson's Thrush	-121.974	49.0483	Barn Swallow	-120.212	48.3551	American Crow	-119.114	52.5265	Cedar Waxwing	-120.158	48.2517	Great Horned Owl	-118.368	46.2373	Pine Siskin	-121.212	48.7004	Dark-eyed Junco	-144.958
audwarbred	-115.657	36.4016	Says Phoebe	-114.802	40.3287	blphoebe	-121.459	38.496	Red-breasted Sapsucker	-139.565	59.444	Ruby-crowned Kinglete	-120.079	53.279	Cassin's Vireo	-126.527	52.3875	Red-winged Blackbird	-120.16	42.0625	Yellow-breasted Chat	-109.337	32.4997	oaktitmou	-123.604	40.1733	shorteOwl	-109.666	46.1033	Swainson's Thrush	-121.922	45.0787	Barn Swallow	-120.198	43.8392	American Crow	-119.113	44.4172	Cedar Waxwing	-120.15	51.3167	Great Horned Owl	-118.249	45.687	Pine Siskin	-121.205	48.7003	Dark-eyed Junco	-144.829
audwarbred	-114.006	38.8746	Says Phoebe	-114.761	36.5013	blphoebe	-121.423	36.2574	Red-breasted Sapsucker	-132.766	56.7395	Ruby-crowned Kinglete	-119.928	44.5221	Cassin's Vireo	-125.495	50.1826	Red-winged Blackbird	-120.158	55.4544	Yellow-breasted Chat	-109.333	38.5833	oaktitmou	-122.639	40.028	shorteOwl	-109.659	41.6551	Swainson's Thrush	-121.918	46.7412	Barn Swallow	-120.173	48.5092	American Crow	-119.087	50.2662	Cedar Waxwing	-120.149	49.7203	Great Horned Owl	-118.226	54.7501	Pine Siskin	-121.179	48.2356	Dark-eyed Junco	-144.731
audwarbred	-119.341	38.6212	Says Phoebe	-114.729	33.4049	blphoebe	-121.281	36.8243	Red-breasted Sapsucker	-132.543	55.8443	Ruby-crowned Kinglete	-119.846	61.1448	Cassin's Vireo	-125.419	54.4132	Red-winged Blackbird	-120.158	48.2517	Yellow-breasted Chat	-109.331	40.3699	oaktitmou	-123.485	39.6878	shorteOwl	-109.532	49.9605	Swainson's Thrush	-121.908	56.0303	Barn Swallow	-120.172	41.5296	American Crow	-119.086	50.8158	Cedar Waxwing	-120.122	44.6692	Great Horned Owl	-118.216	45.1632	Pine Siskin	-121.175	36.7624	Dark-eyed Junco	-144.407
audwarbred	-121.649	44.3625	Says Phoebe	-114.711	35.7087	blphoebe	-121.281	36.8243	Red-breasted Sapsucker	-132.38	56.4599	Ruby-crowned Kinglete	-119.836	38.3432	Cassin's Vireo	-125.407	52.5103	Red-winged Blackbird	-120.15	51.3167	Yellow-breasted Chat	-109.226	37.3927	oaktitmou	-122.709	39.1844	shorteOwl	-109.532	49.9605	Swainson's Thrush	-121.903	48.8336	Barn Swallow	-120.164	43.9679	American Crow	-119.078	49.4459	Cedar Waxwing	-120.111	54.9689	Great Horned Owl	-118.207	35.5495	Pine Siskin	-121.143	40.3052	Dark-eyed Junco	-144.089
audwarbred	-123.145	40.5542	Says Phoebe	-114.668	33.2314	blphoebe	-121.257	41.1014	Red-breasted Sapsucker	-139.022	59.4178	Ruby-crowned Kinglete	-119.824	38.7755	Cassin's Vireo	-125.255	49.6057	Red-winged Blackbird	-120.149	49.7203	Yellow-breasted Chat	-109.206	39.234	oaktitmou	-121.01	39.0687	shorteOwl	-109.531	49.9382	Swainson's Thrush	-121.829	50.8809	Barn Swallow	-120.16	42.0625	American Crow	-119.076	46.7666	Cedar Waxwing	-120.089	50.5746	Great Horned Owl	-118.164	47.135	Pine Siskin	-121.099	50.0226	Dark-eyed Junco	-143.986
audwarbred	-119.589	37.6684	Says Phoebe	-114.667	34.9	blphoebe	-121.175	36.7624	Red-breasted Sapsucker	-135.046	57.9219	Ruby-crowned Kinglete	-119.73	49.5976	Cassin's Vireo	-125.241	50.0264	Red-winged Blackbird	-120.139	39.7978	Yellow-breasted Chat	-109.201	31.9825	oaktitmou	-120.828	39.5602	shorteOwl	-109.521	42.6917	Swainson's Thrush	-121.813	46.0845	Barn Swallow	-120.158	55.4544	American Crow	-119.051	55.4615	Cedar Waxwing	-120.079	53.279	Great Horned Owl	-118.145	47.3399	Pine Siskin	-121.069	41.819	Dark-eyed Junco	-143.889
audwarbred	-123.413	40.4161	Says Phoebe	-114.662	35.8663	blphoebe	-121.166	37.9333	Red-breasted Sapsucker	-133.078	56.2075	Ruby-crowned Kinglete	-119.671	53.0839	Cassin's Vireo	-125.241	50.0264	Red-winged Blackbird	-120.122	44.6692	Yellow-breasted Chat	-109.184	41.5697	oaktitmou	-122.719	38.5499	shorteOwl	-109.51	37.9028	Swainson's Thrush	-121.805	42.374	Barn Swallow	-120.15	51.3167	American Crow	-119.048	48.2242	Cedar Waxwing	-120.069	34.4663	Great Horned Owl	-118.121	36.0106	Pine Siskin	-121.05	41.6092	Dark-eyed Junco	-143.173
audwarbred	-119	38	Says Phoebe	-114.662	35.8664	blphoebe	-121.166	37.9249	Red-breasted Sapsucker	-135.351	59.5294	Ruby-crowned Kinglete	-119.663	48.7556	Cassin's Vireo	-125.203	49.5778	Red-winged Blackbird	-120.111	54.9689	Yellow-breasted Chat	-109.173	37.2109	oaktitmou	-121.84	38.7939	shorteOwl	-109.494	53.6002	Swainson's Thrush	-121.805	43.9851	Barn Swallow	-120.149	49.7203	American Crow	-119.046	46.7666	Cedar Waxwing	-119.976	55.2579	Great Horned Owl	-118.116	48.6757	Pine Siskin	-121.038	39.9494	Dark-eyed Junco	-143.071
audwarbred	-123.356	39.4096	Says Phoebe	-114.623	33.6172	blphoebe	-121.16	37.5141	Red-breasted Sapsucker	-132.767	56.3501	Ruby-crowned Kinglete	-119.63	37.3671	Cassin's Vireo	-125.188	49.4755	Red-winged Blackbird	-120.108	40.4933	Yellow-breasted Chat	-109.171	40.0155	oaktitmou	-121.677	37.2522	shorteOwl	-109.415	47.7874	Swainson's Thrush	-121.794	44.4919	Barn Swallow	-120.139	39.7978	American Crow	-119.018	47.8445	Cedar Waxwing	-119.928	44.5221	Great Horned Owl	-118.105	34.2581	Pine Siskin	-121.017	42.39	Dark-eyed Junco	-142.945
audwarbred	-127.75	55.5	Says Phoebe	-114.582	35.1227	blphoebe	-121.158	36.7498	Red-breasted Sapsucker	-135.06	57.8376	Ruby-crowned Kinglete	-119.531	43.8508	Cassin's Vireo	-125.16	50.0228	Red-winged Blackbird	-120.089	50.5746	Yellow-breasted Chat	-109.148	44.8424	oaktitmou	-120.645	37.9835	shorteOwl	-109.168	51.5039	Swainson's Thrush	-121.781	44.497	Barn Swallow	-120.111	54.9689	American Crow	-119.016	42.9546	Cedar Waxwing	-119.879	47.3152	Great Horned Owl	-118.078	35.7336	Pine Siskin	-121.017	42.4414	Dark-eyed Junco	-142.324
audwarbred	-119.84	37.7487	Says Phoebe	-114.56	38.7946	blphoebe	-121.07	38.8993	Red-breasted Sapsucker	-130.016	55.9157	Ruby-crowned Kinglete	-119.526	49.2575	Cassin's Vireo	-125.098	49.6424	Red-winged Blackbird	-120.083	45.6458	Yellow-breasted Chat	-109.134	44.4668	oaktitmou	-119.701	37.1201	shorteOwl	-109.086	51.8817	Swainson's Thrush	-121.757	47.4552	Barn Swallow	-120.108	40.4933	American Crow	-118.992	36.2678	Cedar Waxwing	-119.806	48.0936	Great Horned Owl	-118.022	37.1721	Pine Siskin	-121.014	47.2275	Dark-eyed Junco	-141.805
audwarbred	-121.73	44.3487	Says Phoebe	-114.522	37.6097	blphoebe	-121.064	35.9223	Red-breasted Sapsucker	-135.348	57.127	Ruby-crowned Kinglete	-119.435	51.4158	Cassin's Vireo	-125.089	52.2575	Red-winged Blackbird	-120.079	53.279	Yellow-breasted Chat	-109.124	39.0819	oaktitmou	-123.048	38.3408	shorteOwl	-109.065	48.2968	Swainson's Thrush	-121.743	53.734	Barn Swallow	-120.089	50.5746	American Crow	-118.989	42.6558	Cedar Waxwing	-119.73	49.5976	Great Horned Owl	-117.99	47.8874	Pine Siskin	-121.01	39.0687	Dark-eyed Junco	-141.411
audwarbred	-115.567	51.1667	Says Phoebe	-114.498	39.2075	blphoebe	-121.038	39.9494	Red-breasted Sapsucker	-132	56	Ruby-crowned Kinglete	-119.414	45.7988	Cassin's Vireo	-124.901	53.5981	Red-winged Blackbird	-120.069	34.4663	Yellow-breasted Chat	-109.107	33.6101	oaktitmou	-122.157	37.2115	shorteOwl	-108.801	47.2706	Swainson's Thrush	-121.696	36.4531	Barn Swallow	-120.083	45.6458	American Crow	-118.967	48.85	Cedar Waxwing	-119.671	53.0839	Great Horned Owl	-117.97	44.5021	Pine Siskin	-120.996	40.0402	Dark-eyed Junco	-141.279
audwarbred	-116.9	34.2167	Says Phoebe	-114.483	34.986	blphoebe	-121.036	38.7202	Red-breasted Sapsucker	-131.857	56.6468	Ruby-crowned Kinglete	-119.391	51.0367	Cassin's Vireo	-124.836	49.2615	Red-winged Blackbird	-120.026	45.4002	Yellow-breasted Chat	-109.106	33.6104	oaktitmou	-121.423	36.2574	shorteOwl	-108.78	45.5642	Swainson's Thrush	-121.688	49.2949	Barn Swallow	-120.069	34.4663	American Crow	-118.91	45.2238	Cedar Waxwing	-119.663	48.7556	Great Horned Owl	-117.941	34.5209	Pine Siskin	-120.993	55.9253	Dark-eyed Junco	-140.583
audwarbred	-120.778	40.6577	Says Phoebe	-114.473	32.8819	blphoebe	-121.01	39.0687	Red-breasted Sapsucker	-134.242	56.7078	Ruby-crowned Kinglete	-119.321	50.6737	Cassin's Vireo	-124.832	54.0872	Red-winged Blackbird	-119.99	46.06	Yellow-breasted Chat	-109.065	48.2968	oaktitmou	-122.633	41.7402	shorteOwl	-108.754	45.205	Swainson's Thrush	-121.677	37.2522	Barn Swallow	-120.038	38.17	American Crow	-118.9	41.3172	Cedar Waxwing	-119.631	47.664	Great Horned Owl	-117.928	47.7306	Pine Siskin	-120.95	50.1343	Dark-eyed Junco	-140.537
audwarbred	-118.05	52.883	Says Phoebe	-114.462	48.108	blphoebe	-120.996	40.0402	Red-breasted Sapsucker	-123.005	41.8223	Ruby-crowned Kinglete	-119.314	34.3571	Cassin's Vireo	-124.832	54.0872	Red-winged Blackbird	-119.976	55.2579	Yellow-breasted Chat	-109.055	40.5888	oaktitmou	-121.824	41.2528	shorteOwl	-108.714	48.3824	Swainson's Thrush	-121.669	43.5641	Barn Swallow	-120.026	45.4002	American Crow	-118.899	36.0801	Cedar Waxwing	-119.526	49.2575	Great Horned Owl	-117.886	36.1559	Pine Siskin	-120.936	42.1561	Dark-eyed Junco	-140.4
audwarbred	-120	49	Says Phoebe	-114.445	32.8548	blphoebe	-120.936	42.1561	Red-breasted Sapsucker	-121.257	41.1014	Ruby-crowned Kinglete	-119.305	36.6316	Cassin's Vireo	-124.73	55.7995	Red-winged Blackbird	-119.956	45.6178	Yellow-breasted Chat	-108.994	31.928	oaktitmou	-122.514	38.3795	shorteOwl	-108.623	42.1795	Swainson's Thrush	-121.612	50.7893	Barn Swallow	-119.99	46.06	American Crow	-118.894	47.7717	Cedar Waxwing	-119.508	46.6871	Great Horned Owl	-117.826	55.7814	Pine Siskin	-120.925	38.7688	Dark-eyed Junco	-139.565
audwarbred	-116.489	51.3965	Says Phoebe	-114.399	32.8333	blphoebe	-120.925	38.7688	Red-breasted Sapsucker	-124.142	41.6956	Ruby-crowned Kinglete	-119.28	49.1074	Cassin's Vireo	-124.392	51.4896	Red-winged Blackbird	-119.928	44.5221	Yellow-breasted Chat	-108.955	39.4433	oaktitmou	-121.733	37.665	shorteOwl	-108.621	44.9693	Swainson's Thrush	-121.591	55.5529	Barn Swallow	-119.976	55.2579	American Crow	-118.878	35.2234	Cedar Waxwing	-119.478	42.0148	Great Horned Owl	-117.821	56.2761	Pine Siskin	-120.888	35.2565	Dark-eyed Junco	-139.439
audwarbred	-119.983	38.9418	Says Phoebe	-114.291	35.8987	blphoebe	-120.888	35.2565	Red-breasted Sapsucker	-124.123	40.2432	Ruby-crowned Kinglete	-119.272	48.723	Cassin's Vireo	-124.368	51.9825	Red-winged Blackbird	-119.879	47.3152	Yellow-breasted Chat	-108.921	36.607	oaktitmou	-120.401	37.1417	shorteOwl	-108.43	41.7026	Swainson's Thrush	-121.582	50.2422	Barn Swallow	-119.956	45.6178	American Crow	-118.868	42.9577	Cedar Waxwing	-119.435	51.4158	Great Horned Owl	-117.777	48.2906	Pine Siskin	-120.855	49.7769	Dark-eyed Junco	-139.337
audwarbred	-117.035	39.3958	Says Phoebe	-114.279	42.3312	blphoebe	-120.861	37.5948	Red-breasted Sapsucker	-123.962	40.4151	Ruby-crowned Kinglete	-119.241	44.2169	Cassin's Vireo	-124.357	49.2509	Red-winged Blackbird	-119.875	45.0714	Yellow-breasted Chat	-108.812	39.4003	oaktitmou	-119.161	37.2556	shorteOwl	-108.359	51.997	Swainson's Thrush	-121.576	40.1173	Barn Swallow	-119.879	47.3152	American Crow	-118.85	35.8909	Cedar Waxwing	-119.411	46.3916	Great Horned Owl	-117.761	37.2267	Pine Siskin	-120.836	40.4393	Dark-eyed Junco	-139.183
audwarbred	-122.067	43.0804	Says Phoebe	-114.252	43.4008	blphoebe	-120.855	35.6378	Red-breasted Sapsucker	-121.426	40.4941	Ruby-crowned Kinglete	-119.218	55.1415	Cassin's Vireo	-124.328	42.587	Red-winged Blackbird	-119.846	39.0037	Yellow-breasted Chat	-108.801	47.2706	oaktitmou	-123.227	39.1635	shorteOwl	-108.352	44.8406	Swainson's Thrush	-121.555	46.4025	Barn Swallow	-119.875	45.0714	American Crow	-118.849	44.0018	Cedar Waxwing	-119.391	51.0367	Great Horned Owl	-117.734	47.0761	Pine Siskin	-120.828	39.5602	Dark-eyed Junco	-139.183
audwarbred	-117.547	37.4107	Says Phoebe	-114.217	33.6562	blphoebe	-120.828	39.5602	Red-breasted Sapsucker	-120.698	40.5759	Ruby-crowned Kinglete	-119.161	37.2556	Cassin's Vireo	-124.294	47.3475	Red-winged Blackbird	-119.846	39.0037	Yellow-breasted Chat	-108.791	33.6441	oaktitmou	-117.342	33.3069	shorteOwl	-108.347	46.9022	Swainson's Thrush	-121.522	44.3919	Barn Swallow	-119.846	61.1448	American Crow	-118.845	35.8163	Cedar Waxwing	-119.368	46.9125	Great Horned Owl	-117.691	34.3864	Pine Siskin	-120.826	39.0192	Dark-eyed Junco	-139.022
audwarbred	-121.766	40.3089	Says Phoebe	-114.213	51.5479	blphoebe	-120.826	39.0192	Red-breasted Sapsucker	-123.225	39.2649	Ruby-crowned Kinglete	-119.114	52.5265	Cassin's Vireo	-124.272	48.2533	Red-winged Blackbird	-119.836	38.3432	Yellow-breasted Chat	-108.78	45.5642	oaktitmou	-116.48	32.9241	shorteOwl	-108.347	46.9022	Swainson's Thrush	-121.502	46.0495	Barn Swallow	-119.846	39.0037	American Crow	-118.826	46.4295	Cedar Waxwing	-119.345	46.9701	Great Horned Owl	-117.677	46.3341	Pine Siskin	-120.81	39.0227	Dark-eyed Junco	-138.717
audwarbred	-127.668	55.2497	Says Phoebe	-114.201	47.7185	blphoebe	-120.785	36.8795	Red-breasted Sapsucker	-122.941	39.5233	Ruby-crowned Kinglete	-119.113	44.4172	Cassin's Vireo	-124.247	42.254	Red-winged Blackbird	-119.836	36.5471	Yellow-breasted Chat	-108.774	43.0252	oaktitmou	-121.158	36.7498	shorteOwl	-108.247	51.0667	Swainson's Thrush	-121.499	47.8578	Barn Swallow	-119.846	39.0037	American Crow	-118.806	46.822	Cedar Waxwing	-119.321	50.6737	Great Horned Owl	-117.677	34.1749	Pine Siskin	-120.794	52.0908	Dark-eyed Junco	-138.517
audwarbred	-115.895	48.3212	Says Phoebe	-114.174	44.6127	blphoebe	-120.779	36.3579	Red-breasted Sapsucker	-120.76	39.124	Ruby-crowned Kinglete	-119.087	50.2662	Cassin's Vireo	-124.198	43.5202	Red-winged Blackbird	-119.83	41.4882	Yellow-breasted Chat	-108.754	40.2044	oaktitmou	-116.798	33.5014	shorteOwl	-108.17	48.0865	Swainson's Thrush	-121.483	45.5378	Barn Swallow	-119.836	36.5471	American Crow	-118.777	49.7098	Cedar Waxwing	-119.305	36.6316	Great Horned Owl	-117.589	46.467	Pine Siskin	-120.793	42.6689	Dark-eyed Junco	-138.515
audwarbred	-115.945	48.2629	Says Phoebe	-114.141	34.2889	blphoebe	-120.724	38.7996	Red-breasted Sapsucker	-123.585	38.8036	Ruby-crowned Kinglete	-119.086	50.8158	Cassin's Vireo	-124.197	43.5183	Red-winged Blackbird	-119.824	38.7755	Yellow-breasted Chat	-108.754	45.205	oaktitmou	-121.281	36.8243	shorteOwl	-108.088	40.7402	Swainson's Thrush	-121.471	48.1712	Barn Swallow	-119.824	38.7755	American Crow	-118.772	50.2116	Cedar Waxwing	-119.28	49.1074	Great Horned Owl	-117.579	33.6408	Pine Siskin	-120.76	39.124	Dark-eyed Junco	-138.35
audwarbred	-123.023	40.2526	Says Phoebe	-114.135	47.6602	blphoebe	-120.68	38.3539	Red-breasted Sapsucker	-120.212	38.3563	Ruby-crowned Kinglete	-119.078	49.4459	Cassin's Vireo	-124.179	49.7831	Red-winged Blackbird	-119.82	56.195	Yellow-breasted Chat	-108.727	32.3972	oaktitmou	-122.511	38.3796	shorteOwl	-108.074	50.9216	Swainson's Thrush	-121.465	51.9789	Barn Swallow	-119.806	48.0936	American Crow	-118.755	38.6443	Cedar Waxwing	-119.272	48.723	Great Horned Owl	-117.524	44.8297	Pine Siskin	-120.75	42.345	Dark-eyed Junco	-138.128
audwarbred	-120.183	39.0333	Says Phoebe	-114.073	41.9461	blphoebe	-120.67	37.2443	Red-breasted Sapsucker	-119.836	38.3432	Ruby-crowned Kinglete	-119.048	48.2242	Cassin's Vireo	-124.179	49.7831	Red-winged Blackbird	-119.806	48.0936	Yellow-breasted Chat	-108.715	43.7079	oaktitmou	-121.733	37.665	shorteOwl	-108.07	50.9215	Swainson's Thrush	-121.438	48.5203	Barn Swallow	-119.804	37.7473	American Crow	-118.75	45.6794	Cedar Waxwing	-119.258	47.0872	Great Horned Owl	-117.521	47.4051	Pine Siskin	-120.724	38.7996	Dark-eyed Junco	-137.967
audwarbred	0	0	Says Phoebe	-114.029	40.4591	blphoebe	-120.667	38.3755	Red-breasted Sapsucker	-119.332	34.8339	Ruby-crowned Kinglete	-118.967	48.85	Cassin's Vireo	-124.164	40.5281	Red-winged Blackbird	-119.804	37.7473	Yellow-breasted Chat	-108.714	48.3824	oaktitmou	-116.887	34.081	shorteOwl	-107.992	49.6401	Swainson's Thrush	-121.426	40.4941	Barn Swallow	-119.794	37.4619	American Crow	-118.743	50.4406	Cedar Waxwing	-119.241	44.2169	Great Horned Owl	-117.45	41.4177	Pine Siskin	-120.713	41.6797	Dark-eyed Junco	-137.883
audwarbred	-115.45	51.133	Says Phoebe	-114.001	39.2238	blphoebe	-120.645	37.9835	Red-breasted Sapsucker	-119.305	36.6316	Ruby-crowned Kinglete	-118.91	45.2238	Cassin's Vireo	-124.142	41.6956	Red-winged Blackbird	-119.794	37.4619	Yellow-breasted Chat	-108.701	39.1644	oaktitmou	-118.85	35.8909	shorteOwl	-107.868	48.22	Swainson's Thrush	-121.391	49.028	Barn Swallow	-119.78	40.2637	American Crow	-118.726	39.402	Cedar Waxwing	-119.218	55.1415	Great Horned Owl	-117.447	61.3983	Pine Siskin	-120.71	51.387	Dark-eyed Junco	-137.483
audwarbred	-109.337	33.6423	Says Phoebe	-113.984	40.0358	blphoebe	-120.633	39.7847	Red-breasted Sapsucker	-118.899	36.0801	Ruby-crowned Kinglete	-118.909	44.978	Cassin's Vireo	-124.123	40.2432	Red-winged Blackbird	-119.78	40.2637	Yellow-breasted Chat	-108.7	44.092	oaktitmou	-121.525	38.1232	shorteOwl	-107.734	50.1061	Swainson's Thrush	-121.39	46.6387	Barn Swallow	-119.73	35.0932	American Crow	-118.702	48.2295	Cedar Waxwing	-119.161	37.2556	Great Horned Owl	-117.41	33.6484	Pine Siskin	-120.71	51.387	Dark-eyed Junco	-137.431
audwarbred	-117.163	38.9199	Says Phoebe	-113.952	45.8507	blphoebe	-120.624	40.2018	Red-breasted Sapsucker	-116.829	34.3334	Ruby-crowned Kinglete	-118.909	36.8189	Cassin's Vireo	-124.099	49.1942	Red-winged Blackbird	-119.73	35.0932	Yellow-breasted Chat	-108.674	40.6166	oaktitmou	-120.68	38.3539	shorteOwl	-107.721	45.4319	Swainson's Thrush	-121.385	52.4733	Barn Swallow	-119.73	49.5976	American Crow	-118.655	37.6376	Cedar Waxwing	-119.12	41.7723	Great Horned Owl	-117.393	33.238	Pine Siskin	-120.698	40.5759	Dark-eyed Junco	-137.35
audwarbred	-120.861	38.8923	Says Phoebe	-113.919	34.7271	blphoebe	-120.531	35.8087	Red-breasted Sapsucker	-122.867	38.0454	Ruby-crowned Kinglete	-118.899	36.0801	Cassin's Vireo	-124.097	41.2624	Red-winged Blackbird	-119.73	49.5976	Yellow-breasted Chat	-108.537	38.2701	oaktitmou	-116.767	34.2881	shorteOwl	-107.691	42.2319	Swainson's Thrush	-121.38	45.222	Barn Swallow	-119.701	37.1201	American Crow	-118.655	36.4664	Cedar Waxwing	-119.114	52.5265	Great Horned Owl	-117.38	47.1741	Pine Siskin	-120.697	47.2434	Dark-eyed Junco	-137.217
audwarbred	-119.146	34.8114	Says Phoebe	-113.916	54.0508	blphoebe	-120.519	36.2252	Red-breasted Sapsucker	-123.802	41.2018	Ruby-crowned Kinglete	-118.868	42.9577	Cassin's Vireo	-124.078	46.2694	Red-winged Blackbird	-119.701	37.1201	Yellow-breasted Chat	-108.536	37.5182	oaktitmou	-123.483	40.8031	shorteOwl	-107.69	40.8403	Swainson's Thrush	-121.353	45.8331	Barn Swallow	-119.697	43.339	American Crow	-118.649	42.3477	Cedar Waxwing	-119.113	44.4172	Great Horned Owl	-117.313	45.0807	Pine Siskin	-120.692	50.2829	Dark-eyed Junco	-137.133
audwarbred	-106.199	45.3018	Says Phoebe	-113.896	51.5615	blphoebe	-120.508	35.3184	Red-breasted Sapsucker	-124.164	40.5281	Ruby-crowned Kinglete	-118.849	44.0018	Cassin's Vireo	-124.077	43.2153	Red-winged Blackbird	-119.674	42.6189	Yellow-breasted Chat	-108.474	37.4432	oaktitmou	-122.636	40.7169	shorteOwl	-107.408	52.2311	Swainson's Thrush	-121.247	47.9344	Barn Swallow	-119.674	42.6189	American Crow	-118.636	51.6759	Cedar Waxwing	-119.087	50.2662	Great Horned Owl	-117.275	45.6547	Pine Siskin	-120.68	47.5535	Dark-eyed Junco	-137.083
audwarbred	-116.867	44.7662	Says Phoebe	-113.891	41.7046	blphoebe	-120.447	38.7694	Red-breasted Sapsucker	-122.292	40.8738	Ruby-crowned Kinglete	-118.777	49.7098	Cassin's Vireo	-124.058	48.8231	Red-winged Blackbird	-119.67	41.8336	Yellow-breasted Chat	-108.465	37.5167	oaktitmou	-122.86	40.1803	shorteOwl	-107.313	47.4988	Swainson's Thrush	-121.238	61.4449	Barn Swallow	-119.671	53.0839	American Crow	-118.634	42.0024	Cedar Waxwing	-119.086	50.8158	Great Horned Owl	-117.272	48.3856	Pine Siskin	-120.668	47.7444	Dark-eyed Junco	-136.983
audwarbred	-130.05	55.9667	Says Phoebe	-113.874	43.3387	blphoebe	-120.426	39.6154	Red-breasted Sapsucker	-120.633	39.7847	Ruby-crowned Kinglete	-118.772	50.2116	Cassin's Vireo	-124.055	48.4223	Red-winged Blackbird	-119.669	34.674	Yellow-breasted Chat	-108.465	37.5167	oaktitmou	-121.579	40.9621	shorteOwl	-107.272	44.9583	Swainson's Thrush	-121.212	48.7004	Barn Swallow	-119.67	41.8336	American Crow	-118.59	43.5866	Cedar Waxwing	-119.078	49.4459	Great Horned Owl	-117.257	49.1468	Pine Siskin	-120.664	43.165	Dark-eyed Junco	-136.667
audwarbred	-115.2	49.317	Says Phoebe	-113.853	33.8839	blphoebe	-120.401	37.1417	Red-breasted Sapsucker	-121.704	39.9935	Ruby-crowned Kinglete	-118.743	50.4406	Cassin's Vireo	-124.054	41.8021	Red-winged Blackbird	-119.663	48.7556	Yellow-breasted Chat	-108.462	39.513	oaktitmou	-120.826	39.0192	shorteOwl	-107.153	49.1673	Swainson's Thrush	-121.205	48.7003	Barn Swallow	-119.663	48.7556	American Crow	-118.588	44.1329	Cedar Waxwing	-119.051	55.4615	Great Horned Owl	-117.214	36.5382	Pine Siskin	-120.636	56.5867	Dark-eyed Junco	-136.614
audwarbred	-123.167	49.833	Says Phoebe	-113.84	42.21	blphoebe	-120.337	41.2351	Red-breasted Sapsucker	-123.582	39.1612	Ruby-crowned Kinglete	-118.702	48.2295	Cassin's Vireo	-124.04	41.4662	Red-winged Blackbird	-119.631	47.664	Yellow-breasted Chat	-108.461	38.0688	oaktitmou	-120.724	38.7996	shorteOwl	-107.138	51.6997	Swainson's Thrush	-121.179	48.2356	Barn Swallow	-119.631	47.664	American Crow	-118.582	43.2474	Cedar Waxwing	-119.048	48.2242	Great Horned Owl	-117.206	45.2809	Pine Siskin	-120.633	39.7847	Dark-eyed Junco	-136.583
audwarbred	-103.232	44.0807	Says Phoebe	-113.825	33.9226	blphoebe	-120.305	36.3127	Red-breasted Sapsucker	-119.824	38.7755	Ruby-crowned Kinglete	-118.687	47.1305	Cassin's Vireo	-124.025	42.7852	Red-winged Blackbird	-119.63	37.3671	Yellow-breasted Chat	-108.415	40.0653	oaktitmou	-120.197	37.7104	shorteOwl	-107.064	46.5835	Swainson's Thrush	-121.166	37.9249	Barn Swallow	-119.63	37.3671	American Crow	-118.57	35.7787	Cedar Waxwing	-119.046	46.7666	Great Horned Owl	-117.175	42.5262	Pine Siskin	-120.625	44.1792	Dark-eyed Junco	-136.555
audwarbred	-118.133	49.7833	Says Phoebe	-113.825	33.9226	blphoebe	-120.261	36.6541	Red-breasted Sapsucker	-120.291	38.5563	Ruby-crowned Kinglete	-118.655	37.6376	Cassin's Vireo	-123.962	40.4151	Red-winged Blackbird	-119.628	43.7011	Yellow-breasted Chat	-108.352	44.8406	oaktitmou	-119.794	37.4619	shorteOwl	-107.022	43.1052	Swainson's Thrush	-121.158	36.7498	Barn Swallow	-119.628	43.7011	American Crow	-118.557	34.5675	Cedar Waxwing	-118.967	48.85	Great Horned Owl	-117.147	34.8508	Pine Siskin	-120.624	40.2018	Dark-eyed Junco	-136.451
audwarbred	-115.403	41.8734	Says Phoebe	-113.809	35.4273	blphoebe	-120.235	34.7376	Red-breasted Sapsucker	-118.557	34.5675	Ruby-crowned Kinglete	-118.655	36.4664	Cassin's Vireo	-123.913	46.6155	Red-winged Blackbird	-119.618	34.7072	Yellow-breasted Chat	-108.347	46.9022	oaktitmou	-118.121	36.0106	shorteOwl	-107.006	50.0187	Swainson's Thrush	-121.099	50.0226	Barn Swallow	-119.588	42.578	American Crow	-118.54	48.0542	Cedar Waxwing	-118.91	45.2238	Great Horned Owl	-117.121	33.9285	Pine Siskin	-120.619	50.225	Dark-eyed Junco	-136.417
audwarbred	-120.795	40.6634	Says Phoebe	-113.794	41.8446	blphoebe	-120.212	38.3563	Red-breasted Sapsucker	-118.57	35.7787	Ruby-crowned Kinglete	-118.636	51.6759	Cassin's Vireo	-123.903	44.2326	Red-winged Blackbird	-119.588	42.578	Yellow-breasted Chat	-108.347	46.9022	oaktitmou	-118.449	35.7946	shorteOwl	-106.99	42.5664	Swainson's Thrush	-121.064	35.9223	Barn Swallow	-119.577	33.9981	American Crow	-118.536	43.6935	Cedar Waxwing	-118.894	47.7717	Great Horned Owl	-117.115	45.4307	Pine Siskin	-120.597	49.1532	Dark-eyed Junco	-136.362
audwarbred	-116.436	33.5264	Says Phoebe	-113.77	37.0691	blphoebe	-120.197	37.7104	Red-breasted Sapsucker	-117.691	34.3864	Ruby-crowned Kinglete	-118.636	51.6759	Cassin's Vireo	-123.898	41.7046	Red-winged Blackbird	-119.559	45.9162	Yellow-breasted Chat	-108.319	31.9176	oaktitmou	-118.291	35.6924	shorteOwl	-106.904	47.6042	Swainson's Thrush	-121.038	39.9494	Barn Swallow	-119.559	45.9162	American Crow	-118.53	37.8002	Cedar Waxwing	-118.868	42.9577	Great Horned Owl	-117.084	43.6716	Pine Siskin	-120.573	38.7397	Dark-eyed Junco	-136.15
audwarbred	-123.733	40.8746	Says Phoebe	-113.732	51.4154	blphoebe	-120.172	41.5296	Red-breasted Sapsucker	-116.893	34.0814	Ruby-crowned Kinglete	-118.588	44.1329	Cassin's Vireo	-123.856	44.4276	Red-winged Blackbird	-119.557	34.8188	Yellow-breasted Chat	-108.216	43.7997	oaktitmou	-119.618	34.7072	shorteOwl	-106.865	43.3735	Swainson's Thrush	-121.036	38.7202	Barn Swallow	-119.557	34.8188	American Crow	-118.483	53.8125	Cedar Waxwing	-118.777	49.7098	Great Horned Owl	-117.064	34.2453	Pine Siskin	-120.57	46.9554	Dark-eyed Junco	-135.921
audwarbred	-118.704	36.3835	Says Phoebe	-113.672	38.5287	blphoebe	-120.108	40.4933	Red-breasted Sapsucker	-118.655	36.4664	Ruby-crowned Kinglete	-118.54	48.0542	Cassin's Vireo	-123.84	40.9701	Red-winged Blackbird	-119.531	43.8508	Yellow-breasted Chat	-108.204	42.315	oaktitmou	-123.073	40.4904	shorteOwl	-106.819	43.2868	Swainson's Thrush	-121.014	47.2275	Barn Swallow	-119.531	43.8508	American Crow	-118.475	49.0417	Cedar Waxwing	-118.772	50.2116	Great Horned Owl	-117.003	56.3628	Pine Siskin	-120.562	44.3417	Dark-eyed Junco	-135.568
audwarbred	-121.744	36.3634	Says Phoebe	-113.658	37.8963	blphoebe	-120.069	34.4663	Red-breasted Sapsucker	-116.472	32.8906	Ruby-crowned Kinglete	-118.536	43.6935	Cassin's Vireo	-123.819	41.8824	Red-winged Blackbird	-119.526	49.2575	Yellow-breasted Chat	-108.147	36.7455	oaktitmou	-122.613	39.1628	shorteOwl	-106.733	52.9585	Swainson's Thrush	-120.996	40.0402	Barn Swallow	-119.526	49.2575	American Crow	-118.457	55.8403	Cedar Waxwing	-118.75	45.6794	Great Horned Owl	-116.994	42.6439	Pine Siskin	-120.545	40.1542	Dark-eyed Junco	-135.568
audwarbred	-108.301	30.1002	Says Phoebe	-113.631	41.9668	blphoebe	-120.038	38.17	Red-breasted Sapsucker	-116.677	32.9845	Ruby-crowned Kinglete	-118.483	53.8125	Cassin's Vireo	-123.803	44.5509	Red-winged Blackbird	-119.512	36.6993	Yellow-breasted Chat	-108.143	44.375	oaktitmou	-120.038	38.17	shorteOwl	-106.718	44.789	Swainson's Thrush	-120.95	50.1343	Barn Swallow	-119.512	36.6993	American Crow	-118.395	34.6686	Cedar Waxwing	-118.743	50.4406	Great Horned Owl	-116.987	51.3219	Pine Siskin	-120.519	36.2252	Dark-eyed Junco	-135.467
audwarbred	-119.751	37.2502	Says Phoebe	-113.598	34.2318	blphoebe	-119.836	38.3432	Red-breasted Sapsucker	-118.207	35.5495	Ruby-crowned Kinglete	-118.475	49.0417	Cassin's Vireo	-123.802	41.2018	Red-winged Blackbird	-119.508	46.6871	Yellow-breasted Chat	-108.139	38.6948	oaktitmou	-122.552	39.3826	shorteOwl	-106.694	46.2579	Swainson's Thrush	-120.936	42.1561	Barn Swallow	-119.508	46.6871	American Crow	-118.368	46.2373	Cedar Waxwing	-118.702	48.2295	Great Horned Owl	-116.916	35.3018	Pine Siskin	-120.447	38.7694	Dark-eyed Junco	-135.351
audwarbred	-122.969	55.1641	Says Phoebe	-113.589	42.677	blphoebe	-119.824	38.7755	Red-breasted Sapsucker	-117.064	34.2453	Ruby-crowned Kinglete	-118.401	44.9134	Cassin's Vireo	-123.697	51.5629	Red-winged Blackbird	-119.478	42.0148	Yellow-breasted Chat	-108.124	35.2667	oaktitmou	-121.733	37.6651	shorteOwl	-106.637	51.5619	Swainson's Thrush	-120.925	38.7688	Barn Swallow	-119.478	42.0148	American Crow	-118.333	40.4793	Cedar Waxwing	-118.687	47.1305	Great Horned Owl	-116.893	34.0814	Pine Siskin	-120.445	44.4991	Dark-eyed Junco	-135.351
audwarbred	-122.434	47.1554	Says Phoebe	-113.57	49.8151	blphoebe	-119.804	37.7473	Red-breasted Sapsucker	-118.909	36.8189	Ruby-crowned Kinglete	-118.249	45.687	Cassin's Vireo	-123.689	42.4225	Red-winged Blackbird	-119.448	46.3685	Yellow-breasted Chat	-108.088	40.7402	oaktitmou	-120.568	39.0696	shorteOwl	-106.551	49.9603	Swainson's Thrush	-120.888	35.2565	Barn Swallow	-119.448	46.3685	American Crow	-118.313	40.467	Cedar Waxwing	-118.649	42.3477	Great Horned Owl	-116.887	34.081	Pine Siskin	-120.445	44.499	Dark-eyed Junco	-135.348
audwarbred	-118.67	34.68	Says Phoebe	-113.563	43.4619	blphoebe	-119.794	37.4619	Red-breasted Sapsucker	-118.395	34.6686	Ruby-crowned Kinglete	-118.226	54.7501	Cassin's Vireo	-123.65	47.0096	Red-winged Blackbird	-119.446	46.3716	Yellow-breasted Chat	-108.059	45.3751	oaktitmou	-122.563	41.9024	shorteOwl	-106.533	48.2046	Swainson's Thrush	-120.855	49.7769	Barn Swallow	-119.446	46.3716	American Crow	-118.292	33.7909	Cedar Waxwing	-118.636	51.6759	Great Horned Owl	-116.849	48.4798	Pine Siskin	-120.426	39.6154	Dark-eyed Junco	-135.333
audwarbred	-116.747	33.8039	Says Phoebe	-113.562	45.0341	blphoebe	-119.701	37.1201	Red-breasted Sapsucker	-118.845	35.8163	Ruby-crowned Kinglete	-118.226	44.4809	Cassin's Vireo	-123.64	40.623	Red-winged Blackbird	-119.44	36.7712	Yellow-breasted Chat	-108.01	36.8339	oaktitmou	-122.52	41.5209	shorteOwl	-106.429	45.8279	Swainson's Thrush	-120.855	35.6378	Barn Swallow	-119.44	36.7712	American Crow	-118.292	33.7909	Cedar Waxwing	-118.636	51.6759	Great Horned Owl	-116.839	46.447	Pine Siskin	-120.4	56.363	Dark-eyed Junco	-135.25
audwarbred	-119.904	38.8965	Says Phoebe	-113.548	37.6617	blphoebe	-119.669	34.674	Red-breasted Sapsucker	-119.33	34.8339	Ruby-crowned Kinglete	-118.216	45.1632	Cassin's Vireo	-123.64	40.623	Red-winged Blackbird	-119.435	51.4158	Yellow-breasted Chat	-108.01	36.8339	oaktitmou	-115.927	33.925	shorteOwl	-106.352	44.2167	Swainson's Thrush	-120.794	52.0908	Barn Swallow	-119.435	51.4158	American Crow	-118.226	54.7501	Cedar Waxwing	-118.634	42.0024	Great Horned Owl	-116.829	34.3334	Pine Siskin	-120.39	49.0391	Dark-eyed Junco	-135.155
audwarbred	-121.063	41.4299	Says Phoebe	-113.541	32.9286	blphoebe	-119.63	37.3671	Red-breasted Sapsucker	-120.337	41.2351	Ruby-crowned Kinglete	-118.14	49.7772	Cassin's Vireo	-123.634	44.5127	Red-winged Blackbird	-119.427	44.8231	Yellow-breasted Chat	-107.979	52.2376	oaktitmou	-120.779	36.3579	shorteOwl	-106.28	50.4845	Swainson's Thrush	-120.76	39.124	Barn Swallow	-119.427	44.8231	American Crow	-118.226	44.4809	Cedar Waxwing	-118.588	44.1329	Great Horned Owl	-116.801	33.3989	Pine Siskin	-120.365	40.8	Dark-eyed Junco	-135.06
audwarbred	-121.536	44.032	Says Phoebe	-113.52	39.1269	blphoebe	-119.577	33.9981	Red-breasted Sapsucker	-119.804	37.7473	Ruby-crowned Kinglete	-118.116	48.6757	Cassin's Vireo	-123.606	42.2792	Red-winged Blackbird	-119.414	45.7988	Yellow-breasted Chat	-107.97	40.138	oaktitmou	-123.214	42.9709	shorteOwl	-106.241	43.3226	Swainson's Thrush	-120.75	42.345	Barn Swallow	-119.414	45.7988	American Crow	-118.216	45.1632	Cedar Waxwing	-118.54	48.0542	Great Horned Owl	-116.799	33.5005	Pine Siskin	-120.355	47.7507	Dark-eyed Junco	-135.046
audwarbred	-105.72	39.4575	Says Phoebe	-113.507	46.0839	blphoebe	-119.557	34.8188	Red-breasted Sapsucker	-120.426	39.6154	Ruby-crowned Kinglete	-118.099	36.5075	Cassin's Vireo	-123.605	40.888	Red-winged Blackbird	-119.411	46.3916	Yellow-breasted Chat	-107.87	37.2371	oaktitmou	-122.708	42.5805	shorteOwl	-106.198	43.6496	Swainson's Thrush	-120.724	38.7996	Barn Swallow	-119.411	46.3916	American Crow	-118.207	35.5495	Cedar Waxwing	-118.483	53.8125	Great Horned Owl	-116.798	33.5014	Pine Siskin	-120.355	47.7506	Dark-eyed Junco	-135.033
audwarbred	-117.333	53.033	Says Phoebe	-113.484	39.6107	blphoebe	-119.512	36.6993	Red-breasted Sapsucker	-123.398	39.5665	Ruby-crowned Kinglete	-118.004	37.4158	Cassin's Vireo	-123.604	40.1733	Red-winged Blackbird	-119.383	39.9433	Yellow-breasted Chat	-107.87	37.2314	oaktitmou	-123.689	42.4225	shorteOwl	-106.195	48.9685	Swainson's Thrush	-120.71	51.3871	Barn Swallow	-119.391	51.0367	American Crow	-118.164	47.135	Cedar Waxwing	-118.475	49.0417	Great Horned Owl	-116.786	33.1991	Pine Siskin	-120.337	41.2351	Dark-eyed Junco	-134.833
audwarbred	-114.6	50.733	Says Phoebe	-113.459	36.6901	blphoebe	-119.44	36.7712	Red-breasted Sapsucker	-121.916	40.3357	Ruby-crowned Kinglete	-117.99	47.8874	Cassin's Vireo	-123.599	48.7853	Red-winged Blackbird	-119.369	46.9125	Yellow-breasted Chat	-107.792	49.3099	oaktitmou	-122.537	42.1116	shorteOwl	-106.13	44.6517	Swainson's Thrush	-120.697	47.2434	Barn Swallow	-119.383	39.9433	American Crow	-118.145	47.3399	Cedar Waxwing	-118.401	44.9134	Great Horned Owl	-116.767	34.2881	Pine Siskin	-120.303	48.5323	Dark-eyed Junco	-134.833
audwarbred	-106.662	40.8314	Says Phoebe	-113.459	37.7943	blphoebe	-119.332	34.8339	Red-breasted Sapsucker	-123.034	40.6589	Ruby-crowned Kinglete	-117.97	44.5021	Cassin's Vireo	-123.589	43.6488	Red-winged Blackbird	-119.368	46.9125	Yellow-breasted Chat	-107.792	37.215	oaktitmou	-122.795	42.5331	shorteOwl	-106.122	51.4165	Swainson's Thrush	-120.68	47.5535	Barn Swallow	-119.369	46.9125	American Crow	-118.145	46.2645	Cedar Waxwing	-118.368	46.2373	Great Horned Owl	-116.677	32.9845	Pine Siskin	-120.293	49.1322	Dark-eyed Junco	-134.766
audwarbred	-105.566	39.9389	Says Phoebe	-113.433	38.4788	blphoebe	-119.314	34.3571	Red-breasted Sapsucker	-120.375	41.7333	Ruby-crowned Kinglete	-117.943	49.3713	Cassin's Vireo	-123.585	38.8036	Red-winged Blackbird	-119.349	35.0586	Yellow-breasted Chat	-107.721	45.4319	oaktitmou	-122.537	42.1117	shorteOwl	-105.995	48.0597	Swainson's Thrush	-120.668	47.7444	Barn Swallow	-119.368	46.9125	American Crow	-118.14	49.7772	Cedar Waxwing	-118.226	54.7501	Great Horned Owl	-116.671	33.6681	Pine Siskin	-120.291	38.5563	Dark-eyed Junco	-134.717
audwarbred	-120.148	39.4007	Says Phoebe	-113.413	48.8084	blphoebe	-119.305	36.6316	Red-breasted Sapsucker	-123.538	41.3028	Ruby-crowned Kinglete	-117.928	47.7306	Cassin's Vireo	-123.582	39.1612	Red-winged Blackbird	-119.345	46.9701	Yellow-breasted Chat	-107.702	45.5194	oaktitmou	-123.064	42.222	shorteOwl	-105.991	49.0288	Swainson's Thrush	-120.667	38.3755	Barn Swallow	-119.349	35.0586	American Crow	-118.116	48.6757	Cedar Waxwing	-118.145	46.2645	Great Horned Owl	-116.667	47.7826	Pine Siskin	-120.224	49.4013	Dark-eyed Junco	-134.633
audwarbred	-115.278	36.6248	Says Phoebe	-113.376	35.5542	blphoebe	-119.304	36.08	Red-breasted Sapsucker	-122.011	41.8224	Ruby-crowned Kinglete	-117.883	48.8505	Cassin's Vireo	-123.548	48.7493	Red-winged Blackbird	-119.332	34.8339	Yellow-breasted Chat	-107.692	39.7578	oaktitmou	-121.487	42.2676	shorteOwl	-105.86	53.1026	Swainson's Thrush	-120.633	39.7847	Barn Swallow	-119.345	46.9701	American Crow	-118.099	36.5075	Cedar Waxwing	-118.14	49.7772	Great Horned Owl	-116.661	49.2998	Pine Siskin	-120.212	38.3563	Dark-eyed Junco	-134.628
audwarbred	-123.482	40.4806	Says Phoebe	-113.374	39.0134	blphoebe	-119.296	35.4779	Red-breasted Sapsucker	-122.136	41.2323	Ruby-crowned Kinglete	-117.826	55.7814	Cassin's Vireo	-123.538	41.3028	Red-winged Blackbird	-119.33	34.8339	Yellow-breasted Chat	-107.648	39.9659	oaktitmou	-123.606	42.2792	shorteOwl	-105.813	38.0257	Swainson's Thrush	-120.619	50.225	Barn Swallow	-119.321	50.6737	American Crow	-118.078	35.7336	Cedar Waxwing	-118.116	48.6757	Great Horned Owl	-116.639	42.8131	Pine Siskin	-120.212	48.3551	Dark-eyed Junco	-134.242
audwarbred	-121.532	40.4147	Says Phoebe	-113.325	36.4118	blphoebe	-119.255	39.3029	Red-breasted Sapsucker	-119.222	38.2593	Ruby-crowned Kinglete	-117.821	56.2761	Cassin's Vireo	-123.532	41.309	Red-winged Blackbird	-119.321	50.6737	Yellow-breasted Chat	-107.627	32.92	oaktitmou	-122.575	42.7382	shorteOwl	-105.812	47.5488	Swainson's Thrush	-120.597	49.1532	Barn Swallow	-119.314	34.3571	American Crow	-118.022	37.1721	Cedar Waxwing	-118.105	34.2581	Great Horned Owl	-116.614	55.5995	Pine Siskin	-120.197	37.7104	Dark-eyed Junco	-134.1
audwarbred	-110.908	32.4361	Says Phoebe	-113.267	39.8792	blphoebe	-119.164	35.1801	Red-breasted Sapsucker	-122.146	37.8184	Ruby-crowned Kinglete	-117.777	48.2906	Cassin's Vireo	-123.532	41.3035	Red-winged Blackbird	-119.314	34.3571	Yellow-breasted Chat	-107.617	39.6468	label	longitude	latitude	shorteOwl	-105.811	42.8373	Swainson's Thrush	-120.573	38.7397	Barn Swallow	-119.305	41.5905	American Crow	-117.99	47.8874	Cedar Waxwing	-117.99	47.8874	Great Horned Owl	-116.59	41.2264	Pine Siskin	-120.177	39.5113	Dark-eyed Junco	-133.867
audwarbred	-119.007	37.6181	Says Phoebe	-113.202	35.5156	blphoebe	-119.161	37.2556	Red-breasted Sapsucker	-123.488	41.3813	Ruby-crowned Kinglete	-117.711	53.3741	Cassin's Vireo	-123.525	52.2551	Red-winged Blackbird	-119.305	41.5905	Yellow-breasted Chat	-107.603	38.8388	Orange-crowned Warbler	-166.407	64.835	shorteOwl	-105.714	44.2046	Swainson's Thrush	-120.57	46.9554	Barn Swallow	-119.305	36.6316	American Crow	-117.97	44.5021	Cedar Waxwing	-117.97	44.5021	Great Horned Owl	-116.586	40.0803	Pine Siskin	-120.173	48.5092	Dark-eyed Junco	-133.833
audwarbred	-116.998	46.7311	Says Phoebe	-113.18	41.6549	blphoebe	-119.045	34.7383	Red-breasted Sapsucker	-122.05	41.4001	Ruby-crowned Kinglete	-117.691	34.3864	Cassin's Vireo	-123.513	49.4068	Red-winged Blackbird	-119.305	36.6316	Yellow-breasted Chat	-107.488	32.5335	Orange-crowned Warbler	-166.278	64.9259	shorteOwl	-105.714	44.2046	Swainson's Thrush	-120.562	44.3417	Barn Swallow	-119.304	36.08	American Crow	-117.943	49.3713	Cedar Waxwing	-117.943	49.3713	Great Horned Owl	-116.556	46.4533	Pine Siskin	-120.172	41.5296	Dark-eyed Junco	-133.8
audwarbred	-120.149	38.9814	Says Phoebe	-113.169	51.3579	blphoebe	-118.992	36.2678	Red-breasted Sapsucker	-121.069	41.819	Ruby-crowned Kinglete	-117.677	46.3341	Cassin's Vireo	-123.504	43.3663	Red-winged Blackbird	-119.304	36.08	Yellow-breasted Chat	-107.451	44.0342	Orange-crowned Warbler	-165.999	64.7776	shorteOwl	-105.704	52.7257	Swainson's Thrush	-120.531	35.8087	Barn Swallow	-119.296	35.4779	American Crow	-117.941	34.5209	Cedar Waxwing	-117.928	47.7306	Great Horned Owl	-116.509	44.1957	Pine Siskin	-120.16	42.0625	Dark-eyed Junco	-133.795
audwarbred	-116.83	34.1716	Says Phoebe	-113.101	40.7651	blphoebe	-118.909	36.8189	Red-breasted Sapsucker	-123.604	40.1733	Ruby-crowned Kinglete	-117.637	52.7314	Cassin's Vireo	-123.499	47.9694	Red-winged Blackbird	-119.296	35.4779	Yellow-breasted Chat	-107.444	42.8775	Orange-crowned Warbler	-165.999	64.776	shorteOwl	-105.688	49.7266	Swainson's Thrush	-120.508	35.3184	Barn Swallow	-119.287	35.4418	American Crow	-117.928	47.7306	Cedar Waxwing	-117.883	48.8505	Great Horned Owl	-116.48	32.9241	Pine Siskin	-120.158	55.4544	Dark-eyed Junco	-133.317
audwarbred	-114.821	40.5523	Says Phoebe	-113.065	36.2864	blphoebe	-118.899	36.0801	Red-breasted Sapsucker	-121.576	40.1173	Ruby-crowned Kinglete	-117.617	49.5086	Cassin's Vireo	-123.488	41.3813	Red-winged Blackbird	-119.287	35.4418	Yellow-breasted Chat	-107.435	42.1622	Orange-crowned Warbler	-165.924	64.7186	shorteOwl	-105.662	44.9498	Swainson's Thrush	-120.488	46.6647	Barn Swallow	-119.28	49.1074	American Crow	-117.883	48.8505	Cedar Waxwing	-117.826	55.7814	Great Horned Owl	-116.478	50.9243	Pine Siskin	-120.158	48.2517	Dark-eyed Junco	-133.3
audwarbred	-120.501	47.5001	Says Phoebe	-113.009	43.5493	blphoebe	-118.878	35.2234	Red-breasted Sapsucker	-120.624	40.2018	Ruby-crowned Kinglete	-117.589	46.467	Cassin's Vireo	-123.485	39.6878	Red-winged Blackbird	-119.28	49.1074	Yellow-breasted Chat	-107.408	52.2311	Orange-crowned Warbler	-165.922	64.7182	shorteOwl	-105.537	53.2924	Swainson's Thrush	-120.447	38.7694	Barn Swallow	-119.272	48.723	American Crow	-117.826	55.7814	Cedar Waxwing	-117.821	56.2761	Great Horned Owl	-116.472	32.8906	Pine Siskin	-120.15	51.3167	Dark-eyed Junco	-133.295
audwarbred	-115.567	51.167	Says Phoebe	-112.994	50.6014	blphoebe	-118.85	35.8909	Red-breasted Sapsucker	-123.485	39.6878	Ruby-crowned Kinglete	-117.555	48.4552	Cassin's Vireo	-123.483	40.8031	Red-winged Blackbird	-119.272	48.723	Yellow-breasted Chat	-107.313	47.4988	Orange-crowned Warbler	-165.715	64.6345	shorteOwl	-105.413	45.9441	Swainson's Thrush	-120.445	44.4991	Barn Swallow	-119.258	47.0872	American Crow	-117.821	56.2761	Cedar Waxwing	-117.777	48.2906	Great Horned Owl	-116.403	38.878	Pine Siskin	-120.149	49.7203	Dark-eyed Junco	-133.085
audwarbred	-122.332	47.6062	Says Phoebe	-112.957	32.0267	blphoebe	-118.845	35.8163	Red-breasted Sapsucker	-122.709	39.1844	Ruby-crowned Kinglete	-117.53	51.7164	Cassin's Vireo	-123.47	46.5431	Red-winged Blackbird	-119.258	47.0872	Yellow-breasted Chat	-107.3	34.1728	Orange-crowned Warbler	-165.667	64.5857	shorteOwl	-105.397	50.3385	Swainson's Thrush	-120.445	44.499	Barn Swallow	-119.255	39.3029	American Crow	-117.814	43.2878	Cedar Waxwing	-117.734	47.0761	Great Horned Owl	-116.397	48.5818	Pine Siskin	-120.139	39.7978	Dark-eyed Junco	-133.078
audwarbred	-103.001	42.8292	Says Phoebe	-112.938	33.287	blphoebe	-118.655	36.4664	Red-breasted Sapsucker	-121.01	39.0687	Ruby-crowned Kinglete	-117.518	52.4877	Cassin's Vireo	-123.443	46.9562	Red-winged Blackbird	-119.255	39.3029	Yellow-breasted Chat	-107.272	44.9583	Orange-crowned Warbler	-165.448	64.5496	shorteOwl	-105.394	43.3977	Swainson's Thrush	-120.4	56.363	Barn Swallow	-119.241	44.2169	American Crow	-117.777	48.2906	Cedar Waxwing	-117.711	53.3741	Great Horned Owl	-116.331	47.5467	Pine Siskin	-120.121	44.4617	Dark-eyed Junco	-133.05
audwarbred	-119.27	38.4682	Says Phoebe	-112.932	32.401	blphoebe	-118.57	35.7787	Red-breasted Sapsucker	-120.828	39.5602	Ruby-crowned Kinglete	-117.505	61.2182	Cassin's Vireo	-123.398	39.5665	Red-winged Blackbird	-119.241	44.2169	Yellow-breasted Chat	-107.266	41.735	Orange-crowned Warbler	-165.425	64.4998	shorteOwl	-105.347	44.6571	Swainson's Thrush	-120.39	49.0391	Barn Swallow	-119.218	55.1415	American Crow	-117.771	42.2115	Cedar Waxwing	-117.677	46.3341	Great Horned Owl	-116.2	32.612	Pine Siskin	-120.111	54.9689	Dark-eyed Junco	-133.033
audwarbred	-118.621	35.5299	Says Phoebe	-112.872	35.7549	blphoebe	-118.557	34.5675	Red-breasted Sapsucker	-120.447	38.7694	Ruby-crowned Kinglete	-117.451	45.946	Cassin's Vireo	-123.386	48.1128	Red-winged Blackbird	-119.222	38.2593	Yellow-breasted Chat	-107.265	35.784	Orange-crowned Warbler	-165.416	64.5273	shorteOwl	-105.166	49.9305	Swainson's Thrush	-120.375	41.7333	Barn Swallow	-119.164	35.1801	American Crow	-117.762	51.1808	Cedar Waxwing	-117.637	52.7314	Great Horned Owl	-116.193	35.804	Pine Siskin	-120.089	50.5746	Dark-eyed Junco	-132.913
audwarbred	-115.692	36.3091	Says Phoebe	-112.872	43.5602	blphoebe	-118.53	37.8002	Red-breasted Sapsucker	-119.304	36.08	Ruby-crowned Kinglete	-117.447	61.3983	Cassin's Vireo	-123.35	48.4046	Red-winged Blackbird	-119.218	55.1415	Yellow-breasted Chat	-107.184	37.2329	Orange-crowned Warbler	-165.406	64.4982	shorteOwl	-105.11	43.3868	Swainson's Thrush	-120.355	47.7507	Barn Swallow	-119.161	37.2556	American Crow	-117.734	47.0761	Cedar Waxwing	-117.617	49.5086	Great Horned Owl	-116.163	34.0138	Pine Siskin	-120.079	53.279	Dark-eyed Junco	-132.767
audwarbred	-118.262	37.7126	Says Phoebe	-112.87	32.4655	blphoebe	-118.449	35.7946	Red-breasted Sapsucker	-122.633	41.7402	Ruby-crowned Kinglete	-117.417	51.5042	Cassin's Vireo	-123.315	45.7638	Red-winged Blackbird	-119.196	54.9379	Yellow-breasted Chat	-107.138	51.6997	Orange-crowned Warbler	-165.405	64.5145	shorteOwl	-105.09	46.4974	Swainson's Thrush	-120.355	47.7506	Barn Swallow	-119.12	41.7723	American Crow	-117.711	53.3741	Cedar Waxwing	-117.589	46.467	Great Horned Owl	-116.112	45.8813	Pine Siskin	-120.038	38.17	Dark-eyed Junco	-132.766
audwarbred	-119.983	38.75	Says Phoebe	-112.862	37	blphoebe	-118.395	34.6686	Red-breasted Sapsucker	-121.824	41.2528	Ruby-crowned Kinglete	-117.357	55.0834	Cassin's Vireo	-123.292	43.1277	Red-winged Blackbird	-119.194	38.1752	Yellow-breasted Chat	-106.95	33.7153	Orange-crowned Warbler	-165.403	64.4976	shorteOwl	-105.009	42.7482	Swainson's Thrush	-120.337	41.2351	Barn Swallow	-119.113	44.4172	American Crow	-117.677	46.3341	Cedar Waxwing	-117.555	48.4552	Great Horned Owl	-116.096	43.4553	Pine Siskin	-119.976	55.2579	Dark-eyed Junco	-132.75
audwarbred	-103.85	44.4775	Says Phoebe	-112.842	43.7432	blphoebe	-118.374	33.3657	Red-breasted Sapsucker	-123.84	40.9701	Ruby-crowned Kinglete	-117.342	52.9846	Cassin's Vireo	-123.261	44.7202	Red-winged Blackbird	-119.164	35.1801	Yellow-breasted Chat	-106.904	47.6042	Orange-crowned Warbler	-165.396	64.4963	shorteOwl	-104.928	50.6326	Swainson's Thrush	-120.303	48.5323	Barn Swallow	-119.087	50.2662	American Crow	-117.677	34.1749	Cedar Waxwing	-117.53	51.7164	Great Horned Owl	-116.041	44.5814	Pine Siskin	-119.928	44.5221	Dark-eyed Junco	-132.6
audwarbred	-121.552	40.0812	Says Phoebe	-112.827	32.3559	blphoebe	-118.313	40.467	Red-breasted Sapsucker	-121.57	40.8188	Ruby-crowned Kinglete	-117.313	45.0807	Cassin's Vireo	-123.258	49.2627	Red-winged Blackbird	-119.161	37.2556	Yellow-breasted Chat	-106.872	34.1108	Orange-crowned Warbler	-165.377	64.4953	shorteOwl	-104.913	43.9437	Swainson's Thrush	-120.293	49.1322	Barn Swallow	-119.086	50.8158	American Crow	-117.637	52.7314	Cedar Waxwing	-117.524	44.8297	Great Horned Owl	-116.032	44.4139	Pine Siskin	-119.846	61.1448	Dark-eyed Junco	-132.517
audwarbred	-120.922	37.7467	Says Phoebe	-112.8	31.9572	blphoebe	-118.292	33.7909	Red-breasted Sapsucker	-119.161	37.2556	Ruby-crowned Kinglete	-117.293	46.2739	Cassin's Vireo	-123.242	49.4744	Red-winged Blackbird	-119.12	41.7723	Yellow-breasted Chat	-106.871	43.8838	Orange-crowned Warbler	-165.371	64.5636	shorteOwl	-104.842	48.8382	Swainson's Thrush	-120.291	38.5563	Barn Swallow	-119.078	49.4459	American Crow	-117.617	49.5086	Cedar Waxwing	-117.521	47.4051	Great Horned Owl	-116	52.4981	Pine Siskin	-119.836	38.3432	Dark-eyed Junco	-132.38
audwarbred	-123.007	37.6992	Says Phoebe	-112.8	37.414	blphoebe	-118.292	33.7909	Red-breasted Sapsucker	-123.227	39.1635	Ruby-crowned Kinglete	-117.275	45.6547	Cassin's Vireo	-123.238	43.8372	Red-winged Blackbird	-119.113	44.4172	Yellow-breasted Chat	-106.838	37.2882	Orange-crowned Warbler	-165.364	64.5105	shorteOwl	-104.799	39.8131	Swainson's Thrush	-120.224	49.4013	Barn Swallow	-119.076	46.7666	American Crow	-117.589	46.467	Cedar Waxwing	-117.518	52.4877	Great Horned Owl	-115.952	41.789	Pine Siskin	-119.824	38.7755	Dark-eyed Junco	-132.117
audwarbred	-106.247	38.3914	Says Phoebe	-112.787	32.3326	blphoebe	-118.291	35.6924	Red-breasted Sapsucker	-120.81	39.0227	Ruby-crowned Kinglete	-117.272	48.3856	Cassin's Vireo	-123.227	39.1635	Red-winged Blackbird	-119.087	50.2662	Yellow-breasted Chat	-106.837	37.2877	Orange-crowned Warbler	-165.357	64.5269	shorteOwl	-104.729	44.0482	Swainson's Thrush	-120.212	48.3551	Barn Swallow	-119.051	55.4615	American Crow	-117.579	33.6408	Cedar Waxwing	-117.451	45.946	Great Horned Owl	-115.951	43.7258	Pine Siskin	-119.82	56.195	Dark-eyed Junco	-132.057
audwarbred	-113.675	42.1973	Says Phoebe	-112.776	41.8927	blphoebe	-118.207	35.5495	Red-breasted Sapsucker	-121.428	40.4976	Ruby-crowned Kinglete	-117.257	49.1468	Cassin's Vireo	-123.225	39.2649	Red-winged Blackbird	-119.086	50.8158	Yellow-breasted Chat	-106.814	39.379	Orange-crowned Warbler	-165.356	64.4907	shorteOwl	-104.585	49.4355	Swainson's Thrush	-120.173	48.5092	Barn Swallow	-119.048	48.2242	American Crow	-117.555	48.4552	Cedar Waxwing	-117.447	61.3983	Great Horned Owl	-115.844	50.6492	Pine Siskin	-119.806	48.0936	Dark-eyed Junco	-131.857
audwarbred	-122.602	47.1697	Says Phoebe	-112.703	53.9343	blphoebe	-118.121	36.0106	Red-breasted Sapsucker	-116.887	34.081	Ruby-crowned Kinglete	-117.248	54.7661	Cassin's Vireo	-123.214	42.9709	Red-winged Blackbird	-119.078	49.4459	Yellow-breasted Chat	-106.798	32.2283	Orange-crowned Warbler	-165.331	64.5756	shorteOwl	-104.577	52.1403	Swainson's Thrush	-120.158	48.2517	Barn Swallow	-119.046	46.7666	American Crow	-117.53	51.7164	Cedar Waxwing	-117.417	51.5042	Great Horned Owl	-115.783	54.7423	Pine Siskin	-119.804	37.7473	Dark-eyed Junco	-131.793
audwarbred	-124.934	49.6756	Says Phoebe	-112.677	33.334	blphoebe	-118.105	34.2581	Red-breasted Sapsucker	-122.228	37.1651	Ruby-crowned Kinglete	-117.206	45.2809	Cassin's Vireo	-123.208	55.4508	Red-winged Blackbird	-119.076	46.7666	Yellow-breasted Chat	-106.779	35.7466	Orange-crowned Warbler	-165.302	64.6159	shorteOwl	-104.495	46.1128	Swainson's Thrush	-120.158	55.4544	Barn Swallow	-119.045	34.7383	American Crow	-117.524	44.8297	Cedar Waxwing	-117.38	47.1741	Great Horned Owl	-115.718	42.7919	Pine Siskin	-119.794	37.4619	Dark-eyed Junco	-131.793
audwarbred	-115.233	49.15	Says Phoebe	-112.677	33.334	blphoebe	-118.099	36.5075	Red-breasted Sapsucker	-118.85	35.8909	Ruby-crowned Kinglete	-117.206	50.038	Cassin's Vireo	-123.178	49.6867	Red-winged Blackbird	-119.051	55.4615	Yellow-breasted Chat	-106.755	38.5137	Orange-crowned Warbler	-165.299	64.4852	shorteOwl	-104.465	45.3108	Swainson's Thrush	-120.15	51.3167	Barn Swallow	-119.018	47.8445	American Crow	-117.518	52.4877	Cedar Waxwing	-117.357	55.0834	Great Horned Owl	-115.65	49.6485	Pine Siskin	-119.73	49.5976	Dark-eyed Junco	-131.521
audwarbred	-108.778	37.2842	Says Phoebe	-112.653	40.7464	blphoebe	-118.078	35.7336	Red-breasted Sapsucker	-116.767	34.2881	Ruby-crowned Kinglete	-117.188	48.8474	Cassin's Vireo	-123.178	46.2604	Red-winged Blackbird	-119.048	48.2242	Yellow-breasted Chat	-106.729	32.3802	Orange-crowned Warbler	-165.298	64.6562	shorteOwl	-104.459	38.5496	Swainson's Thrush	-120.149	49.7203	Barn Swallow	-119.016	43.2106	American Crow	-117.466	39.0044	Cedar Waxwing	-117.293	46.2739	Great Horned Owl	-115.632	40.0935	Pine Siskin	-119.674	42.6189	Dark-eyed Junco	-131.4
audwarbred	-113.578	42.2677	Says Phoebe	-112.65	43.5216	blphoebe	-118.004	37.4158	Red-breasted Sapsucker	-123.532	41.3035	Ruby-crowned Kinglete	-117.188	44.7984	Cassin's Vireo	-123.099	47.1305	Red-winged Blackbird	-119.046	46.7666	Yellow-breasted Chat	-106.718	44.789	Orange-crowned Warbler	-165.292	64.6469	shorteOwl	-104.421	44.4252	Swainson's Thrush	-120.121	44.4617	Barn Swallow	-119.016	42.9546	American Crow	-117.458	56.741	Cedar Waxwing	-117.275	45.6547	Great Horned Owl	-115.612	53.7736	Pine Siskin	-119.671	53.0839	Dark-eyed Junco	-130.867
audwarbred	-118.581	37.8149	Says Phoebe	-112.647	51.7782	blphoebe	-117.941	34.5209	Red-breasted Sapsucker	-122.618	41.0054	Ruby-crowned Kinglete	-117.115	45.4307	Cassin's Vireo	-123.082	41.0823	Red-winged Blackbird	-119.045	34.7383	Yellow-breasted Chat	-106.694	46.2579	Orange-crowned Warbler	-165.285	64.6462	shorteOwl	-104.378	49.6392	Swainson's Thrush	-120.089	50.5746	Barn Swallow	-119.015	42.9542	American Crow	-117.451	45.946	Cedar Waxwing	-117.272	48.3856	Great Horned Owl	-115.493	40.1799	Pine Siskin	-119.669	34.674	Dark-eyed Junco	-130.5
audwarbred	-118.359	36.769	Says Phoebe	-112.646	38.2041	blphoebe	-117.677	34.1749	Red-breasted Sapsucker	-122.317	41.1492	Ruby-crowned Kinglete	-117.056	46.3417	Cassin's Vireo	-123.073	40.4904	Red-winged Blackbird	-119.018	47.8445	Yellow-breasted Chat	-106.654	33.8231	Orange-crowned Warbler	-165.251	64.5822	shorteOwl	-104.286	42.0168	Swainson's Thrush	-120.079	53.2797	Barn Swallow	-118.992	36.2678	American Crow	-117.45	41.4177	Cedar Waxwing	-117.257	49.1468	Great Horned Owl	-115.419	41.9347	Pine Siskin	-119.663	48.7556	Dark-eyed Junco	-130.25
audwarbred	-119.218	38.4776	Says Phoebe	-112.642	45.3791	blphoebe	-117.579	33.6408	Red-breasted Sapsucker	-121.05	41.6092	Ruby-crowned Kinglete	-117.037	54.3633	Cassin's Vireo	-123.07	51.7948	Red-winged Blackbird	-119.016	43.2106	Yellow-breasted Chat	-106.569	42.2489	Orange-crowned Warbler	-165.23	64.7462	shorteOwl	-104.25	44.514	Swainson's Thrush	-120.069	34.4663	Barn Swallow	-118.989	42.6558	American Crow	-117.417	51.5042	Cedar Waxwing	-117.248	54.7661	Great Horned Owl	-115.412	35.1744	Pine Siskin	-119.631	47.664	Dark-eyed Junco	-130.05
audwarbred	-116.825	34.0991	Says Phoebe	-112.637	43.5493	blphoebe	-117.41	33.6484	Red-breasted Sapsucker	-121.257	41.6709	Ruby-crowned Kinglete	-117.003	56.3628	Cassin's Vireo	-123.064	42.222	Red-winged Blackbird	-119.016	42.9546	Yellow-breasted Chat	-106.554	38.5113	Orange-crowned Warbler	-165.228	64.5498	shorteOwl	-104.246	43.8504	Swainson's Thrush	-119.975	55.2588	Barn Swallow	-118.967	48.85	American Crow	-117.41	33.6484	Cedar Waxwing	-117.206	45.2809	Great Horned Owl	-115.385	55.258	Pine Siskin	-119.63	37.3671	Dark-eyed Junco	-130.016
audwarbred	-121.616	44.058	Says Phoebe	-112.619	34.7734	blphoebe	-117.393	33.238	Red-breasted Sapsucker	-120.501	41.87	Ruby-crowned Kinglete	-117.001	51.4166	Cassin's Vireo	-123.048	38.3408	Red-winged Blackbird	-119.015	42.9542	Yellow-breasted Chat	-106.533	48.2046	Orange-crowned Warbler	-165.222	64.4794	shorteOwl	-104.203	40.5964	Swainson's Thrush	-119.836	38.3432	Barn Swallow	-118.91	45.2238	American Crow	-117.393	33.238	Cedar Waxwing	-117.206	50.038	Great Horned Owl	-115.361	43.4135	Pine Siskin	-119.628	43.7011	Dark-eyed Junco	-129.733
audwarbred	-116.167	34.0667	Says Phoebe	-112.606	38.5161	blphoebe	-117.342	33.3069	Red-breasted Sapsucker	-120.475	41.0535	Ruby-crowned Kinglete	-117	50.3373	Cassin's Vireo	-123.034	40.6589	Red-winged Blackbird	-118.992	36.2678	Yellow-breasted Chat	-106.429	45.8279	Orange-crowned Warbler	-165.211	64.7856	shorteOwl	-104.2	43.4079	Swainson's Thrush	-119.824	38.7755	Barn Swallow	-118.9	41.3172	American Crow	-117.38	47.1741	Cedar Waxwing	-117.188	48.8474	Great Horned Owl	-115.266	53.8027	Pine Siskin	-119.618	34.7072	Dark-eyed Junco	-129.453
audwarbred	-123.367	48.433	Says Phoebe	-112.586	35.2308	blphoebe	-117.147	34.8508	Red-breasted Sapsucker	-123.483	40.8031	Ruby-crowned Kinglete	-116.987	51.3219	Cassin's Vireo	-123.034	54.988	Red-winged Blackbird	-118.989	42.6558	Yellow-breasted Chat	-106.39	41.6852	Orange-crowned Warbler	-165.1	64.4558	shorteOwl	-104.189	39.8408	Swainson's Thrush	-119.818	56.1979	Barn Swallow	-118.899	36.0801	American Crow	-117.357	55.0834	Cedar Waxwing	-117.188	44.7984	Great Horned Owl	-115.26	54.999	Pine Siskin	-119.531	43.8508	Dark-eyed Junco	-129.296
audwarbred	-122.758	39.3806	Says Phoebe	-112.577	39.3743	blphoebe	-117.121	33.9285	Red-breasted Sapsucker	-122.636	40.7169	Ruby-crowned Kinglete	-116.951	44.9103	Cassin's Vireo	-123.021	45.225	Red-winged Blackbird	-118.967	48.85	Yellow-breasted Chat	-106.352	44.2167	Orange-crowned Warbler	-165.011	64.436	shorteOwl	-104.153	47.4696	Swainson's Thrush	-119.804	37.7473	Barn Swallow	-118.894	47.7717	American Crow	-117.342	33.3069	Cedar Waxwing	-117.115	45.4307	Great Horned Owl	-115.212	42.9539	Pine Siskin	-119.526	49.2575	Dark-eyed Junco	-129.284
audwarbred	-115.695	36.3157	Says Phoebe	-112.495	41.2588	blphoebe	-117.119	32.5435	Red-breasted Sapsucker	-121.579	40.9621	Ruby-crowned Kinglete	-116.893	34.0814	Cassin's Vireo	-123.005	41.8223	Red-winged Blackbird	-118.91	45.2238	Yellow-breasted Chat	-106.336	36.52	Orange-crowned Warbler	-165.01	64.4337	shorteOwl	-104.119	41.2153	Swainson's Thrush	-119.73	35.0932	Barn Swallow	-118.878	35.2234	American Crow	-117.293	46.2739	Cedar Waxwing	-117.056	46.3417	Great Horned Owl	-115.139	50.6917	Pine Siskin	-119.478	42.0148	Dark-eyed Junco	-129.2
audwarbred	-119.942	38.9603	Says Phoebe	-112.495	46.6205	blphoebe	-117.064	34.2453	Red-breasted Sapsucker	-121.143	40.3052	Ruby-crowned Kinglete	-116.849	48.4798	Cassin's Vireo	-122.961	53.6536	Red-winged Blackbird	-118.909	44.978	Yellow-breasted Chat	-106.13	44.6517	Orange-crowned Warbler	-164.946	64.4442	label	longitude	latitude	Swainson's Thrush	-119.73	49.5976	Barn Swallow	-118.868	42.9577	American Crow	-117.275	45.6547	Cedar Waxwing	-117.037	54.3633	Great Horned Owl	-115.091	51.0952	Pine Siskin	-119.435	51.4158	Dark-eyed Junco	-129.071
audwarbred	-120.544	39.3002	Says Phoebe	-112.481	40.5999	blphoebe	-117.016	32.9696	Red-breasted Sapsucker	-120.836	40.4393	Ruby-crowned Kinglete	-116.829	34.3334	Cassin's Vireo	-122.959	44.9709	Red-winged Blackbird	-118.909	36.8189	Yellow-breasted Chat	-106.12	42.8692	Orange-crowned Warbler	-164.922	65.0869	Song Sparrow	-179.046	51.5803	Swainson's Thrush	-119.671	53.0839	Barn Swallow	-118.85	35.8909	American Crow	-117.272	48.3856	Cedar Waxwing	-117.003	56.3628	Great Horned Owl	-115.088	62.5609	Pine Siskin	-119.427	44.8231	Dark-eyed Junco	-128.85
audwarbred	-110.408	31.489	Says Phoebe	-112.459	40.0123	blphoebe	-116.936	34.9995	Red-breasted Sapsucker	-120.996	40.0402	Ruby-crowned Kinglete	-116.78	45.7219	Cassin's Vireo	-122.958	50.1438	Red-winged Blackbird	-118.9	41.3172	Yellow-breasted Chat	-106.107	38.4481	Orange-crowned Warbler	-164.86	64.4441	Song Sparrow	-179.006	51.5929	Swainson's Thrush	-119.663	48.7556	Barn Swallow	-118.845	35.8163	American Crow	-117.257	49.1468	Cedar Waxwing	-117.001	51.4166	Great Horned Owl	-115.033	48.3572	Pine Siskin	-119.391	51.0367	Dark-eyed Junco	-128.846
audwarbred	-115.993	51.0302	Says Phoebe	-112.456	37.3251	blphoebe	-116.893	34.0814	Red-breasted Sapsucker	-121.038	39.9494	Ruby-crowned Kinglete	-116.767	34.2881	Cassin's Vireo	-122.941	39.5233	Red-winged Blackbird	-118.899	36.0801	Yellow-breasted Chat	-106.059	35.5234	Orange-crowned Warbler	-164.798	65.2732	Song Sparrow	-178.95	51.35	Swainson's Thrush	-119.618	34.7072	Barn Swallow	-118.826	46.4295	American Crow	-117.248	54.7661	Cedar Waxwing	-117	50.3373	Great Horned Owl	-114.914	55.499	Pine Siskin	-119.332	34.8339	Dark-eyed Junco	-128.746
audwarbred	-115.594	40.3457	Says Phoebe	-112.454	55.3871	blphoebe	-116.887	34.081	Red-breasted Sapsucker	-120.177	39.5113	Ruby-crowned Kinglete	-116.675	51.249	Cassin's Vireo	-122.884	50.2113	Red-winged Blackbird	-118.894	47.7717	Yellow-breasted Chat	-105.826	45.541	Orange-crowned Warbler	-164.771	65.2875	Song Sparrow	-177.5	52	Swainson's Thrush	-119.531	43.8508	Barn Swallow	-118.806	46.822	American Crow	-117.206	45.2809	Cedar Waxwing	-116.987	51.3219	Great Horned Owl	-114.907	43.8977	Pine Siskin	-119.321	50.6737	Dark-eyed Junco	-128.582
audwarbred	-115.501	35.9658	Says Phoebe	-112.433	34.6437	blphoebe	-116.829	34.3334	Red-breasted Sapsucker	-120.826	39.0192	Ruby-crowned Kinglete	-116.667	47.7826	Cassin's Vireo	-122.87	45.791	Red-winged Blackbird	-118.878	35.2234	Yellow-breasted Chat	-105.812	47.5488	Orange-crowned Warbler	-164.77	65.282	Song Sparrow	-176.75	51.8667	Swainson's Thrush	-119.526	49.2575	Barn Swallow	-118.777	49.7098	American Crow	-117.206	50.038	Cedar Waxwing	-116.951	44.9103	Great Horned Owl	-114.876	43.9111	Pine Siskin	-119.28	49.1074	Dark-eyed Junco	-128.45
audwarbred	-120.329	41.7997	Says Phoebe	-112.412	47.3061	blphoebe	-116.801	33.3989	Red-breasted Sapsucker	-120.573	38.7397	Ruby-crowned Kinglete	-116.661	49.2998	Cassin's Vireo	-122.869	46.7261	Red-winged Blackbird	-118.868	42.9577	Yellow-breasted Chat	-105.811	42.8373	Orange-crowned Warbler	-164.769	65.2931	Song Sparrow	-176.667	51.75	Swainson's Thrush	-119.435	51.4158	Barn Swallow	-118.772	50.2116	American Crow	-117.188	44.7984	Cedar Waxwing	-116.849	48.4798	Great Horned Owl	-114.788	53.4831	Pine Siskin	-119.272	48.723	Dark-eyed Junco	-127.886
audwarbred	-118.691	41.6686	Says Phoebe	-112.397	49.09	blphoebe	-116.799	33.5005	Red-breasted Sapsucker	-120.724	38.7996	Ruby-crowned Kinglete	-116.639	42.8131	Cassin's Vireo	-122.869	46.7261	Red-winged Blackbird	-118.85	35.8909	Yellow-breasted Chat	-105.798	36.0798	Orange-crowned Warbler	-164.731	65.1269	Song Sparrow	-176.65	51.95	Swainson's Thrush	-119.391	51.0367	Barn Swallow	-118.75	45.6794	American Crow	-117.187	40.1686	Cedar Waxwing	-116.839	46.447	Great Horned Owl	-114.763	51.2105	Pine Siskin	-119.241	44.2169	Dark-eyed Junco	-127.877
audwarbred	-112.722	36.3204	Says Phoebe	-112.396	43.8124	blphoebe	-116.798	33.5014	Red-breasted Sapsucker	-120.197	37.7104	Ruby-crowned Kinglete	-116.614	55.5995	Cassin's Vireo	-122.86	40.1803	Red-winged Blackbird	-118.849	44.0018	Yellow-breasted Chat	-105.779	38.6441	Orange-crowned Warbler	-164.44	64.5496	Song Sparrow	-176.636	51.8268	Swainson's Thrush	-119.349	35.0586	Barn Swallow	-118.743	50.4406	American Crow	-117.175	42.5262	Cedar Waxwing	-116.78	45.7219	Great Horned Owl	-114.715	54.1204	Pine Siskin	-119.218	55.1415	Dark-eyed Junco	-127.347
audwarbred	-116.133	52.067	Says Phoebe	-112.392	42.4988	blphoebe	-116.786	33.1991	Red-breasted Sapsucker	-119.794	37.4619	Ruby-crowned Kinglete	-116.523	49.0732	Cassin's Vireo	-122.816	53.9421	Red-winged Blackbird	-118.845	35.8163	Yellow-breasted Chat	-105.746	37.1811	Orange-crowned Warbler	-164.404	64.593	Song Sparrow	-176.583	51.9333	Swainson's Thrush	-119.321	50.6738	Barn Swallow	-118.726	39.402	American Crow	-117.147	34.8508	Cedar Waxwing	-116.675	51.249	Great Horned Owl	-114.711	35.7087	Pine Siskin	-119.196	54.9379	Dark-eyed Junco	-127.319
audwarbred	-119.798	38.0113	Says Phoebe	-112.325	48.9577	blphoebe	-116.677	32.9845	Red-breasted Sapsucker	-118.121	36.0106	Ruby-crowned Kinglete	-116.509	43.1584	Cassin's Vireo	-122.795	42.5331	Red-winged Blackbird	-118.826	46.4295	Yellow-breasted Chat	-105.676	35.5743	Orange-crowned Warbler	-163.169	62.0526	Song Sparrow	-176.583	51.95	Swainson's Thrush	-119.314	34.3571	Barn Swallow	-118.702	48.2295	American Crow	-117.121	33.9285	Cedar Waxwing	-116.667	47.7826	Great Horned Owl	-114.668	33.2314	Pine Siskin	-119.161	37.2556	Dark-eyed Junco	-127.319
audwarbred	-121.563	51.8439	Says Phoebe	-112.324	37.4597	blphoebe	-116.671	33.6681	Red-breasted Sapsucker	-119.017	37.7768	Ruby-crowned Kinglete	-116.496	61.9318	Cassin's Vireo	-122.794	46.7202	Red-winged Blackbird	-118.806	46.822	Yellow-breasted Chat	-105.551	31.0025	Orange-crowned Warbler	-163.141	62.4651	Song Sparrow	-176.567	51.9333	Swainson's Thrush	-119.28	49.1074	Barn Swallow	-118.687	47.1305	American Crow	-117.119	32.5435	Cedar Waxwing	-116.661	49.2998	Great Horned Owl	-114.662	35.8664	Pine Siskin	-119.114	52.5265	Dark-eyed Junco	-126.817
audwarbred	-117.474	51.2894	Says Phoebe	-112.272	33.7035	blphoebe	-116.671	33.6681	Red-breasted Sapsucker	-123.082	41.0823	Ruby-crowned Kinglete	-116.485	62.4838	Cassin's Vireo	-122.788	45.3837	Red-winged Blackbird	-118.777	49.7098	Yellow-breasted Chat	-105.551	31.0025	Orange-crowned Warbler	-163.045	62.0177	Song Sparrow	-176.55	51.9	Swainson's Thrush	-119.272	48.723	Barn Swallow	-118.655	37.6376	American Crow	-117.093	39.2077	Cedar Waxwing	-116.639	42.8131	Great Horned Owl	-114.542	46.6398	Pine Siskin	-119.113	44.4172	Dark-eyed Junco	-126.792
audwarbred	-114.256	38.9292	Says Phoebe	-112.269	39.4992	blphoebe	-116.48	32.9241	Red-breasted Sapsucker	-121.584	41.5341	Ruby-crowned Kinglete	-116.478	50.9243	Cassin's Vireo	-122.771	44.7117	Red-winged Blackbird	-118.772	50.2116	Yellow-breasted Chat	-105.428	40.5692	Orange-crowned Warbler	-162.678	55.1918	Song Sparrow	-174.283	52.2167	Swainson's Thrush	-119.241	44.2169	Barn Swallow	-118.655	36.4664	American Crow	-117.084	43.3302	Cedar Waxwing	-116.614	55.5995	Great Horned Owl	-114.522	37.6097	Pine Siskin	-119.087	50.2662	Dark-eyed Junco	-126.783
audwarbred	-117.004	34.129	Says Phoebe	-112.256	44.2385	blphoebe	-116.472	32.8906	Red-breasted Sapsucker	-123.073	40.4904	Ruby-crowned Kinglete	-116.472	32.8906	Cassin's Vireo	-122.719	38.5499	Red-winged Blackbird	-118.75	45.6794	Yellow-breasted Chat	-105.416	39.0801	Orange-crowned Warbler	-162.564	66.9019	Song Sparrow	-174.283	52.233	Swainson's Thrush	-119.216	55.1423	Barn Swallow	-118.651	46.8233	American Crow	-117.084	43.6716	Cedar Waxwing	-116.556	46.4533	Great Horned Owl	-114.498	39.2075	Pine Siskin	-119.086	50.8158	Dark-eyed Junco	-126.527
audwarbred	-124.408	43.1478	Says Phoebe	-112.228	39.355	blphoebe	-116.343	36.4907	Red-breasted Sapsucker	-122.613	39.1628	Ruby-crowned Kinglete	-116.404	53.5992	Cassin's Vireo	-122.709	39.1844	Red-winged Blackbird	-118.743	50.4406	Yellow-breasted Chat	-105.413	45.9441	Orange-crowned Warbler	-162.563	66.8949	Song Sparrow	-174.167	52.2333	Swainson's Thrush	-119.193	54.9407	Barn Swallow	-118.649	42.3477	American Crow	-117.064	34.2453	Cedar Waxwing	-116.523	49.0732	Great Horned Owl	-114.489	54.3406	Pine Siskin	-119.078	49.4459	Dark-eyed Junco	-126.156
audwarbred	-119.268	38.0475	Says Phoebe	-112.219	35.0556	blphoebe	-116.233	32.904	Red-breasted Sapsucker	-120.139	39.7978	Ruby-crowned Kinglete	-116.397	48.5818	Cassin's Vireo	-122.708	42.5805	Red-winged Blackbird	-118.726	39.402	Yellow-breasted Chat	-105.342	41.7783	Orange-crowned Warbler	-161.61	60.6948	Song Sparrow	-173.704	52.425	Swainson's Thrush	-119.164	35.1801	Barn Swallow	-118.636	51.6759	American Crow	-117.056	46.3417	Cedar Waxwing	-116.509	43.1584	Great Horned Owl	-114.478	52.028	Pine Siskin	-119.048	48.2242	Dark-eyed Junco	-126.117
audwarbred	-106.239	35.5508	Says Phoebe	-112.206	41.893	blphoebe	-116.2	32.612	Red-breasted Sapsucker	-120.038	38.17	Ruby-crowned Kinglete	-116.392	52.2587	Cassin's Vireo	-122.69	49.2441	Red-winged Blackbird	-118.702	48.2295	Yellow-breasted Chat	-105.336	35.6605	Orange-crowned Warbler	-161.603	60.8733	Song Sparrow	-168.484	53.2239	Swainson's Thrush	-119.114	52.5265	Barn Swallow	-118.634	42.0024	American Crow	-117.037	54.3633	Cedar Waxwing	-116.509	44.1957	Great Horned Owl	-114.473	32.8819	Pine Siskin	-119.017	37.7768	Dark-eyed Junco	-125.664
audwarbred	-108.356	32.5358	Says Phoebe	-112.108	38.778	blphoebe	-115.714	33.453	Red-breasted Sapsucker	-123.605	40.888	Ruby-crowned Kinglete	-116.331	47.5467	Cassin's Vireo	-122.69	49.2312	Red-winged Blackbird	-118.687	47.1305	Yellow-breasted Chat	-105.334	31.2076	Orange-crowned Warbler	-160.692	62.9209	Song Sparrow	-168.033	53.9333	Swainson's Thrush	-119.113	44.4172	Barn Swallow	-118.59	43.5866	American Crow	-117.016	32.9696	Cedar Waxwing	-116.478	50.9243	Great Horned Owl	-114.463	46.9175	Pine Siskin	-118.992	36.2678	Dark-eyed Junco	-125.419
audwarbred	-122.628	41.7288	Says Phoebe	-112.095	40.0722	blphoebe	-115.612	38.1481	Red-breasted Sapsucker	-120.545	40.1542	Ruby-crowned Kinglete	-116.22	51.4602	Cassin's Vireo	-122.673	43.2394	Red-winged Blackbird	-118.655	37.6376	Yellow-breasted Chat	-105.299	36.4299	Orange-crowned Warbler	-160.682	59.8562	Song Sparrow	-167.846	53.385	Swainson's Thrush	-119.087	50.2662	Barn Swallow	-118.588	44.1329	American Crow	-117.003	56.3628	Cedar Waxwing	-116.412	55.4323	Great Horned Owl	-114.462	48.108	Pine Siskin	-118.967	48.85	Dark-eyed Junco	-125.407
audwarbred	-123.031	41.0164	Says Phoebe	-112.094	37.6582	blphoebe	-115.536	32.9417	Red-breasted Sapsucker	-122.563	41.9024	Ruby-crowned Kinglete	-116.216	54.1331	Cassin's Vireo	-122.652	54.3429	Red-winged Blackbird	-118.655	36.4664	Yellow-breasted Chat	-105.297	42.2169	Orange-crowned Warbler	-160.411	59.0478	Song Sparrow	-166.95	53.5801	Swainson's Thrush	-119.086	50.8158	Barn Swallow	-118.582	43.2474	American Crow	-117.001	51.4166	Cedar Waxwing	-116.404	53.5992	Great Horned Owl	-114.45	51.8314	Pine Siskin	-118.91	45.2238	Dark-eyed Junco	-125.255
audwarbred	-114.459	37.4591	Says Phoebe	-112.064	39.6605	blphoebe	-115.485	33.2201	Red-breasted Sapsucker	-122.52	41.5209	Ruby-crowned Kinglete	-116.132	47.8845	Cassin's Vireo	-122.639	40.028	Red-winged Blackbird	-118.651	46.8233	Yellow-breasted Chat	-105.292	36.335	Orange-crowned Warbler	-159.809	64.0145	Song Sparrow	-166.932	53.5403	Swainson's Thrush	-119.078	49.4459	Barn Swallow	-118.582	43.2474	American Crow	-116.994	42.6439	Cedar Waxwing	-116.397	48.5818	Great Horned Owl	-114.447	45.7462	Pine Siskin	-118.909	44.978	Dark-eyed Junco	-125.251
audwarbred	-116.767	47.6833	Says Phoebe	-112.046	36.7314	blphoebe	-115.434	32.8472	Red-breasted Sapsucker	-123.819	41.8824	Ruby-crowned Kinglete	-116.112	45.8813	Cassin's Vireo	-122.636	40.7169	Red-winged Blackbird	-118.649	42.3477	Yellow-breasted Chat	-105.263	46.246	Orange-crowned Warbler	-159.694	59.5317	Song Sparrow	-166.921	53.5175	Swainson's Thrush	-119.073	55.4612	Barn Swallow	-118.557	34.5675	American Crow	-116.987	51.3219	Cedar Waxwing	-116.392	52.2587	Great Horned Owl	-114.445	32.8548	Pine Siskin	-118.899	36.0801	Dark-eyed Junco	-125.242
audwarbred	-122.296	47.6356	Says Phoebe	-112.044	51.3289	blphoebe	-115.145	33.0447	Red-breasted Sapsucker	-123.64	40.623	Ruby-crowned Kinglete	-116.056	50.6328	Cassin's Vireo	-122.633	41.7402	Red-winged Blackbird	-118.636	51.6759	Yellow-breasted Chat	-105.232	37.9411	Orange-crowned Warbler	-158.781	59.1853	Song Sparrow	-166.833	53.5833	Swainson's Thrush	-119.048	48.2242	Barn Swallow	-118.54	48.0542	American Crow	-116.951	44.9103	Cedar Waxwing	-116.331	47.5467	Great Horned Owl	-114.425	50.4805	Pine Siskin	-118.894	47.7717	Dark-eyed Junco	-125.241
audwarbred	-116.969	34.2203	Says Phoebe	-112.007	46.4814	blphoebe	-115.034	37.6076	Red-breasted Sapsucker	-124.097	41.2624	Ruby-crowned Kinglete	-116.041	44.5814	Cassin's Vireo	-122.626	48.4961	Red-winged Blackbird	-118.634	42.0024	Yellow-breasted Chat	-105.229	38.3674	Orange-crowned Warbler	-158.527	59.0346	Song Sparrow	-166.537	53.9225	Swainson's Thrush	-118.989	42.6558	Barn Swallow	-118.487	46.2885	American Crow	-116.893	34.0814	Cedar Waxwing	-116.306	55.4328	Great Horned Owl	-114.41	52.5814	Pine Siskin	-118.868	42.9577	Dark-eyed Junco	-125.188
audwarbred	-109.509	33.9295	Says Phoebe	-111.996	52.638	blphoebe	-114.729	33.4049	Red-breasted Sapsucker	-123.64	40.623	Ruby-crowned Kinglete	-116.034	45.3899	Cassin's Vireo	-122.618	41.0054	Red-winged Blackbird	-118.59	43.5866	Yellow-breasted Chat	-105.166	47.2251	Orange-crowned Warbler	-158.524	59.043	Song Sparrow	-166.537	53.8743	Swainson's Thrush	-118.967	48.85	Barn Swallow	-118.483	53.8125	American Crow	-116.887	34.081	Cedar Waxwing	-116.22	51.4602	Great Horned Owl	-114.399	32.8333	Pine Siskin	-118.849	44.0018	Dark-eyed Junco	-125.1
audwarbred	-119.967	39.2041	Says Phoebe	-111.954	39.9004	blphoebe	-114.711	35.7087	Red-breasted Sapsucker	-115.948	45.3421	Ruby-crowned Kinglete	-116.032	44.4139	Cassin's Vireo	-122.613	39.1628	Red-winged Blackbird	-118.588	44.1329	Yellow-breasted Chat	-105.166	49.9305	Orange-crowned Warbler	-158.451	59.0391	Song Sparrow	-166.537	53.8736	Swainson's Thrush	-118.91	45.2238	Barn Swallow	-118.475	49.0417	American Crow	-116.849	48.4798	Cedar Waxwing	-116.216	54.1331	Great Horned Owl	-114.399	53.6284	Pine Siskin	-118.777	49.7098	Dark-eyed Junco	-125.098
audwarbred	-117.151	51.4591	Says Phoebe	-111.948	35.1634	blphoebe	-114.662	35.8663	Red-breasted Sapsucker	-113.952	45.8507	Ruby-crowned Kinglete	-116.023	47.2503	Cassin's Vireo	-122.591	37.9851	Red-winged Blackbird	-118.582	43.2474	Yellow-breasted Chat	-105.09	46.4974	Orange-crowned Warbler	-158.397	56.299	Song Sparrow	-166.533	53.8667	Swainson's Thrush	-118.909	44.978	Barn Swallow	-118.457	55.8403	American Crow	-116.839	46.447	Cedar Waxwing	-116.132	47.8845	Great Horned Owl	-114.394	47.0312	Pine Siskin	-118.772	50.2116	Dark-eyed Junco	-125.089
audwarbred	-122.769	39.3881	Says Phoebe	-111.919	46.1235	blphoebe	-114.582	35.1227	Red-breasted Sapsucker	-119.846	39.0037	Ruby-crowned Kinglete	-116	52.4981	Cassin's Vireo	-122.575	42.7382	Red-winged Blackbird	-118.582	43.2474	Yellow-breasted Chat	-105.039	40.5091	Orange-crowned Warbler	-158.07	56.802	Song Sparrow	-166.533	53.8833	Swainson's Thrush	-118.909	36.8189	Barn Swallow	-118.401	44.9134	American Crow	-116.801	33.3989	Cedar Waxwing	-116.112	45.8813	Great Horned Owl	-114.279	42.3312	Pine Siskin	-118.75	45.6794	Dark-eyed Junco	-124.869
audwarbred	-120.579	47.3354	Says Phoebe	-111.866	50.9358	blphoebe	-114.522	37.6097	Red-breasted Sapsucker	-123.315	45.7638	Ruby-crowned Kinglete	-115.968	52.2094	Cassin's Vireo	-122.563	41.9024	Red-winged Blackbird	-118.57	35.7787	Yellow-breasted Chat	-104.942	45.7589	Orange-crowned Warbler	-157.984	56.784	Song Sparrow	-166.53	53.9004	Swainson's Thrush	-118.894	47.7717	Barn Swallow	-118.395	34.6686	American Crow	-116.799	33.5005	Cedar Waxwing	-116.096	43.4553	Great Horned Owl	-114.26	51.3292	Pine Siskin	-118.743	50.4406	Dark-eyed Junco	-124.836
audwarbred	-109.165	33.8693	Says Phoebe	-111.859	39.2399	blphoebe	-114.473	32.8819	Red-breasted Sapsucker	-122.788	45.3837	Ruby-crowned Kinglete	-115.951	43.7258	Cassin's Vireo	-122.559	43.9075	Red-winged Blackbird	-118.557	34.5675	Yellow-breasted Chat	-104.928	50.6326	Orange-crowned Warbler	-157.972	56.786	Song Sparrow	-166.528	53.913	Swainson's Thrush	-118.868	42.9577	Barn Swallow	-118.374	33.3657	American Crow	-116.798	33.5014	Cedar Waxwing	-116.056	50.6328	Great Horned Owl	-114.252	43.4008	Pine Siskin	-118.702	48.2295	Dark-eyed Junco	-124.831
audwarbred	-122.783	41.7288	Says Phoebe	-111.844	37.8218	blphoebe	-114.445	32.8548	Red-breasted Sapsucker	-121.922	45.0787	Ruby-crowned Kinglete	-115.948	45.3421	Cassin's Vireo	-122.552	39.3826	Red-winged Blackbird	-118.54	48.0542	Yellow-breasted Chat	-104.842	48.8382	Orange-crowned Warbler	-157.963	56.777	Song Sparrow	-166.524	53.9614	Swainson's Thrush	-118.85	35.8909	Barn Swallow	-118.368	46.2373	American Crow	-116.786	33.1991	Cedar Waxwing	-116.041	44.5814	Great Horned Owl	-114.247	50.5136	Pine Siskin	-118.655	36.4664	Dark-eyed Junco	-124.831
audwarbred	-123.929	53.8586	Says Phoebe	-111.794	41.6248	blphoebe	-114.399	32.8333	Red-breasted Sapsucker	-123.803	44.5509	Ruby-crowned Kinglete	-115.874	50.2393	Cassin's Vireo	-122.537	42.1117	Red-winged Blackbird	-118.536	43.6935	Yellow-breasted Chat	-104.832	31.0491	Orange-crowned Warbler	-157.85	56.981	Song Sparrow	-166.5	53.9167	Swainson's Thrush	-118.845	35.8163	Barn Swallow	-118.333	40.4793	American Crow	-116.782	55.5528	Cedar Waxwing	-116.034	45.3899	Great Horned Owl	-114.22	53.1638	Pine Siskin	-118.636	51.6759	Dark-eyed Junco	-124.815
audwarbred	-120.052	38.8236	Says Phoebe	-111.764	45.9146	blphoebe	-113.77	37.0691	Red-breasted Sapsucker	-122.228	44.474	Ruby-crowned Kinglete	-115.844	50.6492	Cassin's Vireo	-122.537	42.1116	Red-winged Blackbird	-118.53	37.8002	Yellow-breasted Chat	-104.799	39.8131	Orange-crowned Warbler	-157.844	63.583	Song Sparrow	-166.467	53.8	Swainson's Thrush	-118.777	49.7098	Barn Swallow	-118.313	40.467	American Crow	-116.78	45.7219	Cedar Waxwing	-116.032	44.4139	Great Horned Owl	-114.217	33.6562	Pine Siskin	-118.636	51.6759	Dark-eyed Junco	-124.783
audwarbred	-117.12	34.0908	Says Phoebe	-111.764	45.9146	blphoebe	-113.598	34.2318	Red-breasted Sapsucker	-121.274	44.1598	Ruby-crowned Kinglete	-115.811	47.2505	Cassin's Vireo	-122.535	49.184	Red-winged Blackbird	-118.487	46.2885	Yellow-breasted Chat	-104.775	37.6177	Orange-crowned Warbler	-157.788	57.117	Song Sparrow	-166.374	53.8013	Swainson's Thrush	-118.772	50.2116	Barn Swallow	-118.292	33.7909	American Crow	-116.677	32.9845	Cedar Waxwing	-116.023	47.2503	Great Horned Owl	-114.213	51.5479	Pine Siskin	-118.588	44.1329	Dark-eyed Junco	-124.73
audwarbred	-120.744	40.6449	Says Phoebe	-111.76	53.1033	blphoebe	-113.548	37.6617	Red-breasted Sapsucker	-124.197	43.5183	Ruby-crowned Kinglete	-115.797	46.4725	Cassin's Vireo	-122.535	49.184	Red-winged Blackbird	-118.483	53.8125	Yellow-breasted Chat	-104.738	39	Orange-crowned Warbler	-157	64.5	Song Sparrow	-166.303	53.8324	Swainson's Thrush	-118.75	45.6794	Barn Swallow	-118.292	33.7909	American Crow	-116.671	33.6681	Cedar Waxwing	-116	52.4981	Great Horned Owl	-114.208	50.2702	Pine Siskin	-118.57	35.7787	Dark-eyed Junco	-124.517
audwarbred	-120.897	47.6072	Says Phoebe	-111.741	38.9148	blphoebe	-113.541	32.9286	Red-breasted Sapsucker	-123.504	43.3663	Ruby-crowned Kinglete	-115.793	49.7242	Cassin's Vireo	-122.526	41.142	Red-winged Blackbird	-118.475	49.0417	Yellow-breasted Chat	-104.726	36.6066	Orange-crowned Warbler	-155.791	58.5472	Song Sparrow	-166.242	53.927	Swainson's Thrush	-118.743	50.4406	Barn Swallow	-118.226	54.7501	American Crow	-116.667	47.7826	Cedar Waxwing	-115.968	52.2094	Great Horned Owl	-114.201	47.7185	Pine Siskin	-118.54	48.0542	Dark-eyed Junco	-124.392
audwarbred	-105.969	39.4108	Says Phoebe	-111.719	42.9613	blphoebe	-113.376	35.5542	Red-breasted Sapsucker	-122.559	43.9075	Ruby-crowned Kinglete	-115.783	54.7423	Cassin's Vireo	-122.52	41.5209	Red-winged Blackbird	-118.457	55.8403	Yellow-breasted Chat	-104.697	32.2457	Orange-crowned Warbler	-155.781	58.5528	Song Sparrow	-165.919	54.1282	Swainson's Thrush	-118.702	48.2295	Barn Swallow	-118.226	44.4809	American Crow	-116.661	49.2998	Cedar Waxwing	-115.952	41.789	Great Horned Owl	-114.181	62.5254	Pine Siskin	-118.536	43.6935	Dark-eyed Junco	-124.368
audwarbred	-122.95	39.6125	Says Phoebe	-111.703	47.5423	blphoebe	-113.065	36.2864	Red-breasted Sapsucker	-121.669	43.5641	Ruby-crowned Kinglete	-115.711	53.7246	Cassin's Vireo	-122.519	47.1863	Red-winged Blackbird	-118.449	35.7946	Yellow-breasted Chat	-104.619	44.7921	Orange-crowned Warbler	-155.619	62.9118	Song Sparrow	-165.885	54.1234	Swainson's Thrush	-118.655	36.4664	Barn Swallow	-118.207	35.5495	American Crow	-116.639	42.8131	Cedar Waxwing	-115.951	43.7258	Great Horned Owl	-114.174	44.6127	Pine Siskin	-118.483	53.8125	Dark-eyed Junco	-124.357
audwarbred	-120.107	37.7534	Says Phoebe	-111.665	37.7695	blphoebe	-112.787	32.3326	Red-breasted Sapsucker	-124.328	42.587	Ruby-crowned Kinglete	-115.681	45.8118	Cassin's Vireo	-122.514	38.3795	Red-winged Blackbird	-118.401	44.9134	Yellow-breasted Chat	-104.605	37.1142	Orange-crowned Warbler	-155.067	58.5894	Song Sparrow	-165.774	54.1353	Swainson's Thrush	-118.636	51.6759	Barn Swallow	-118.164	47.135	American Crow	-116.614	55.5995	Cedar Waxwing	-115.874	50.2393	Great Horned Owl	-114.173	53.0177	Pine Siskin	-118.475	49.0417	Dark-eyed Junco	-124.328
audwarbred	-120.633	39.5667	Says Phoebe	-111.662	37.0775	blphoebe	-112.677	33.334	Red-breasted Sapsucker	-123.214	42.9709	Ruby-crowned Kinglete	-115.65	49.6485	Cassin's Vireo	-122.511	38.3796	Red-winged Blackbird	-118.395	34.6686	Yellow-breasted Chat	-104.495	46.1128	Orange-crowned Warbler	-152.95	66.3336	Song Sparrow	-165.767	54.1333	Swainson's Thrush	-118.588	44.1329	Barn Swallow	-118.145	47.3399	American Crow	-116.59	41.2264	Cedar Waxwing	-115.811	47.2505	Great Horned Owl	-114.172	46.3311	Pine Siskin	-118.457	55.8403	Dark-eyed Junco	-124.294
audwarbred	-118.775	37.6083	Says Phoebe	-111.64	33.8177	blphoebe	-112.677	33.334	Red-breasted Sapsucker	-122.708	42.5805	Ruby-crowned Kinglete	-115.612	53.7736	Cassin's Vireo	-122.49	45.0467	Red-winged Blackbird	-118.368	46.2373	Yellow-breasted Chat	-104.475	33.5037	Orange-crowned Warbler	-152.623	57.8166	Song Sparrow	-165.53	54.189	Swainson's Thrush	-118.57	35.7787	Barn Swallow	-118.145	46.2645	American Crow	-116.556	46.4533	Cedar Waxwing	-115.797	46.4725	Great Horned Owl	-114.135	47.6602	Pine Siskin	-118.401	44.9134	Dark-eyed Junco	-124.272
audwarbred	-120.605	38.75	Says Phoebe	-111.622	48.8712	blphoebe	-112.619	34.7734	Red-breasted Sapsucker	-121.805	42.374	Ruby-crowned Kinglete	-115.545	47.8265	Cassin's Vireo	-122.461	53.9714	Red-winged Blackbird	-118.333	40.4793	Yellow-breasted Chat	-104.465	45.3108	Orange-crowned Warbler	-152.45	57.5333	Song Sparrow	-165.302	64.6159	Swainson's Thrush	-118.557	34.5675	Barn Swallow	-118.14	49.7772	American Crow	-116.523	49.0732	Cedar Waxwing	-115.793	49.7242	Great Horned Owl	-114.093	50.5426	Pine Siskin	-118.249	45.687	Dark-eyed Junco	-124.247
audwarbred	-115.373	51.1	Says Phoebe	-111.579	48.5664	blphoebe	-112.456	37.3251	Red-breasted Sapsucker	-120.793	42.6689	Ruby-crowned Kinglete	-115.538	54.7603	Cassin's Vireo	-122.458	47.3451	Red-winged Blackbird	-118.313	40.467	Yellow-breasted Chat	-104.461	35.3881	Orange-crowned Warbler	-151.942	66.58	Song Sparrow	-165.058	54.0967	Swainson's Thrush	-118.54	48.0542	Barn Swallow	-118.116	48.6757	American Crow	-116.509	44.1957	Cedar Waxwing	-115.783	54.7423	Great Horned Owl	-114.089	42.4317	Pine Siskin	-118.226	54.7501	Dark-eyed Junco	-124.198
audwarbred	-121.251	53.2669	Says Phoebe	-111.578	35.3951	blphoebe	-112.433	34.6437	Red-breasted Sapsucker	-123.261	44.7202	Ruby-crowned Kinglete	-115.52	52.7959	Cassin's Vireo	-122.445	45.6868	Red-winged Blackbird	-118.292	33.7909	Yellow-breasted Chat	-104.455	42.1326	Orange-crowned Warbler	-151.875	59.4451	Song Sparrow	-164.833	54.2	Swainson's Thrush	-118.475	49.0417	Barn Swallow	-118.099	36.5075	American Crow	-116.485	62.4838	Cedar Waxwing	-115.711	53.7246	Great Horned Owl	-114.073	41.9461	Pine Siskin	-118.226	44.4809	Dark-eyed Junco	-124.197
audwarbred	-120.604	48.7207	Says Phoebe	-111.518	38.3097	blphoebe	-111.64	33.8177	Red-breasted Sapsucker	-122.771	44.7117	Ruby-crowned Kinglete	-115.516	49.4616	Cassin's Vireo	-122.422	42.4935	Red-winged Blackbird	-118.291	35.6924	Yellow-breasted Chat	-104.451	38.0453	Orange-crowned Warbler	-151.856	59.7739	Song Sparrow	-164	54.8333	Swainson's Thrush	-118.472	53.8025	Barn Swallow	-118.078	35.7336	American Crow	-116.48	32.9241	Cedar Waxwing	-115.681	45.8118	Great Horned Owl	-114.045	49.0201	Pine Siskin	-118.216	45.1632	Dark-eyed Junco	-124.181
audwarbred	-119.108	34.81	Says Phoebe	-111.517	49.7564	blphoebe	-111.518	38.3097	Red-breasted Sapsucker	-117.206	45.2809	Ruby-crowned Kinglete	-115.493	44.9601	Cassin's Vireo	-122.416	46.8066	Red-winged Blackbird	-118.249	45.687	Yellow-breasted Chat	-104.421	44.4252	Orange-crowned Warbler	-151.833	59.7836	Song Sparrow	-163.133	55.4167	Swainson's Thrush	-118.449	55.8406	Barn Swallow	-118.022	37.1721	American Crow	-116.478	50.9243	Cedar Waxwing	-115.65	49.6485	Great Horned Owl	-113.987	52.6107	Pine Siskin	-118.145	46.2645	Dark-eyed Junco	-124.179
audwarbred	-119.636	38.3278	Says Phoebe	-111.47	48.6823	blphoebe	-111.379	33.0385	Red-breasted Sapsucker	-120.936	42.1561	Ruby-crowned Kinglete	-115.473	45.8163	Cassin's Vireo	-122.409	51.9559	Red-winged Blackbird	-118.226	54.7501	Yellow-breasted Chat	-104.419	38.0641	Orange-crowned Warbler	-151.796	59.7968	Song Sparrow	-162.898	55.2694	Swainson's Thrush	-118.401	44.9134	Barn Swallow	-118.004	40.6537	American Crow	-116.472	32.8906	Cedar Waxwing	-115.612	53.7736	Great Horned Owl	-113.984	40.0358	Pine Siskin	-118.14	49.7772	Dark-eyed Junco	-124.164
audwarbred	-107.423	33.6233	Says Phoebe	-111.453	36.9132	blphoebe	-111.333	32.9583	Red-breasted Sapsucker	-123.021	45.225	Ruby-crowned Kinglete	-115.451	53.6139	Cassin's Vireo	-122.382	40.5165	Red-winged Blackbird	-118.226	44.4809	Yellow-breasted Chat	-104.375	35.6553	Orange-crowned Warbler	-151.718	59.4489	Song Sparrow	-162.742	55.1689	Swainson's Thrush	-118.395	34.6686	Barn Swallow	-117.99	47.8874	American Crow	-116.412	55.4323	Cedar Waxwing	-115.545	47.8265	Great Horned Owl	-113.952	45.8507	Pine Siskin	-118.121	36.0106	Dark-eyed Junco	-124.142
audwarbred	-120.025	38.8554	Says Phoebe	-111.438	34.838	blphoebe	-111.329	32.5731	Red-breasted Sapsucker	-122.256	45.2552	Ruby-crowned Kinglete	-115.436	45.8257	Cassin's Vireo	-122.35	52.1243	Red-winged Blackbird	-118.207	35.5495	Yellow-breasted Chat	-104.375	29.5705	Orange-crowned Warbler	-151.692	59.6714	Song Sparrow	-162.709	54.4297	Swainson's Thrush	-118.374	33.3657	Barn Swallow	-117.97	44.5021	American Crow	-116.404	53.5992	Cedar Waxwing	-115.52	52.7959	Great Horned Owl	-113.949	47.1825	Pine Siskin	-118.116	48.6757	Dark-eyed Junco	-124.123
audwarbred	-116.411	39.881	Says Phoebe	-111.434	34.8492	blphoebe	-111.329	32.5731	Red-breasted Sapsucker	-123.584	46.0496	Ruby-crowned Kinglete	-115.419	41.9347	Cassin's Vireo	-122.346	43.2981	Red-winged Blackbird	-118.164	47.135	Yellow-breasted Chat	-104.368	44.9683	Orange-crowned Warbler	-151.671	60.0486	Song Sparrow	-162.693	54.4178	Swainson's Thrush	-118.292	33.7909	Barn Swallow	-117.943	49.3713	American Crow	-116.397	48.5818	Cedar Waxwing	-115.516	49.4616	Great Horned Owl	-113.919	34.7271	Pine Siskin	-118.105	34.2581	Dark-eyed Junco	-124.099
audwarbred	-121.636	44.058	Says Phoebe	-111.41	49.8732	blphoebe	-111.217	33.022	Red-breasted Sapsucker	-121.483	45.5378	Ruby-crowned Kinglete	-115.412	46.0761	Cassin's Vireo	-122.345	46.0084	Red-winged Blackbird	-118.145	47.3399	Yellow-breasted Chat	-104.286	42.0168	Orange-crowned Warbler	-151.667	60.8333	Song Sparrow	-162.667	54.4167	Swainson's Thrush	-118.249	45.687	Barn Swallow	-117.941	34.5209	American Crow	-116.392	52.2587	Cedar Waxwing	-115.473	45.8163	Great Horned Owl	-113.916	54.0508	Pine Siskin	-118.078	35.7336	Dark-eyed Junco	-124.097
audwarbred	-109.986	37.606	Says Phoebe	-111.387	36.1624	blphoebe	-111.187	37.9276	Red-breasted Sapsucker	-121.781	44.497	Ruby-crowned Kinglete	-115.407	51.6617	Cassin's Vireo	-122.335	48.1632	Red-winged Blackbird	-118.145	46.2645	Yellow-breasted Chat	-104.25	44.514	Orange-crowned Warbler	-151.637	60.04	Song Sparrow	-161.893	55.4203	Swainson's Thrush	-118.237	54.7462	Barn Swallow	-117.928	47.7306	American Crow	-116.387	39.5518	Cedar Waxwing	-115.451	53.6139	Great Horned Owl	-113.896	51.5615	Pine Siskin	-118.004	37.4158	Dark-eyed Junco	-124.078
label	longitude	latitude	Says Phoebe	-111.384	33.0156	blphoebe	-111.101	34.3567	Red-breasted Sapsucker	-123.589	43.6488	Ruby-crowned Kinglete	-115.361	43.4135	Cassin's Vireo	-122.322	40.6725	Red-winged Blackbird	-118.14	49.7772	Yellow-breasted Chat	-104.23	34.1099	Orange-crowned Warbler	-151.627	59.6591	Song Sparrow	-161.776	55.1292	Swainson's Thrush	-118.226	44.4809	Barn Swallow	-117.917	35.0878	American Crow	-116.331	47.5467	Cedar Waxwing	-115.436	45.8257	Great Horned Owl	-113.891	41.7046	Pine Siskin	-117.99	47.8874	Dark-eyed Junco	-124.077
Black-backed Oriole	-108.033	25.1033	Says Phoebe	-111.379	33.0385	blphoebe	-111.065	31.3874	Red-breasted Sapsucker	-122.346	43.2981	Ruby-crowned Kinglete	-115.266	53.8027	Cassin's Vireo	-122.317	41.1492	Red-winged Blackbird	-118.121	36.0106	Yellow-breasted Chat	-104.229	29.9668	Orange-crowned Warbler	-151.58	59.6429	Song Sparrow	-161.701	55.1342	Swainson's Thrush	-118.216	45.1632	Barn Swallow	-117.886	36.1559	American Crow	-116.306	55.4328	Cedar Waxwing	-115.419	41.9347	Great Horned Owl	-113.885	53.687	Pine Siskin	-117.97	44.5021	Dark-eyed Junco	-124.058
Black-backed Oriole	-105.869	23.5899	Says Phoebe	-111.354	38.474	blphoebe	-110.946	33.5656	Red-breasted Sapsucker	-121.805	43.9851	Ruby-crowned Kinglete	-115.26	54.999	Cassin's Vireo	-122.306	40.352	Red-winged Blackbird	-118.116	48.6757	Yellow-breasted Chat	-104.199	31.841	Orange-crowned Warbler	-151.561	59.6464	Song Sparrow	-161.567	55.0833	Swainson's Thrush	-118.207	35.5495	Barn Swallow	-117.883	48.8505	American Crow	-116.233	32.904	Cedar Waxwing	-115.412	46.0761	Great Horned Owl	-113.874	43.3387	Pine Siskin	-117.943	49.3713	Dark-eyed Junco	-124.055
Black-backed Oriole	-105.851	23.572	Says Phoebe	-111.339	41.7238	blphoebe	-110.795	31.5176	Red-breasted Sapsucker	-124.247	42.254	Ruby-crowned Kinglete	-115.174	47.6497	Cassin's Vireo	-122.306	43.6398	Red-winged Blackbird	-118.105	34.2581	Yellow-breasted Chat	-104.175	44.2695	Orange-crowned Warbler	-151.548	59.6433	Song Sparrow	-161.029	59.3272	Swainson's Thrush	-118.145	46.2645	Barn Swallow	-117.826	55.7814	American Crow	-116.216	54.1331	Cedar Waxwing	-115.407	51.6617	Great Horned Owl	-113.853	53.3377	Pine Siskin	-117.928	47.7306	Dark-eyed Junco	-124.054
Black-backed Oriole	-105.61	26.8236	Says Phoebe	-111.333	32.9583	blphoebe	-110.767	34.7	Red-breasted Sapsucker	-123.689	42.4225	Ruby-crowned Kinglete	-115.139	50.6917	Cassin's Vireo	-122.292	40.8738	Red-winged Blackbird	-118.099	36.5075	Yellow-breasted Chat	-104.155	30.9388	Orange-crowned Warbler	-151.526	59.6431	Song Sparrow	-160.682	59.8562	Swainson's Thrush	-118.14	49.7772	Barn Swallow	-117.821	56.2761	American Crow	-116.2	32.612	Cedar Waxwing	-115.385	55.258	Great Horned Owl	-113.84	42.21	Pine Siskin	-117.883	48.8505	Dark-eyed Junco	-124.025
Black-backed Oriole	-105.6	26.1333	Says Phoebe	-111.329	32.5731	blphoebe	-110.709	37.4656	Red-breasted Sapsucker	-122.537	42.1116	Ruby-crowned Kinglete	-115.118	54.0352	Cassin's Vireo	-122.289	44.2953	Red-winged Blackbird	-118.078	35.7336	Yellow-breasted Chat	-104.153	47.4696	Orange-crowned Warbler	-151.524	66.9171	Song Sparrow	-160.509	55.3219	Swainson's Thrush	-118.116	48.6757	Barn Swallow	-117.814	43.2878	American Crow	-116.132	47.8845	Cedar Waxwing	-115.361	43.4135	Great Horned Owl	-113.831	46.575	Pine Siskin	-117.826	55.7814	Dark-eyed Junco	-123.962
Black-backed Oriole	-105.416	20.8997	Says Phoebe	-111.329	32.5731	blphoebe	-110.561	39.5973	Red-breasted Sapsucker	-121.017	42.4414	Ruby-crowned Kinglete	-115.104	47.2997	Cassin's Vireo	-122.287	45.497	Red-winged Blackbird	-118.022	37.1721	Yellow-breasted Chat	-104.04	43.7825	Orange-crowned Warbler	-151.522	59.6372	Song Sparrow	-160.401	55.3084	Swainson's Thrush	-118.105	34.2581	Barn Swallow	-117.8	35.6077	American Crow	-116.112	45.8813	Cedar Waxwing	-115.266	53.8027	Great Horned Owl	-113.827	50.4263	Pine Siskin	-117.821	56.2761	Dark-eyed Junco	-123.94
Black-backed Oriole	-105.383	25.9167	Says Phoebe	-111.314	40.636	blphoebe	-110.529	33.1755	Red-breasted Sapsucker	-118.868	42.9577	Ruby-crowned Kinglete	-115.098	44.4572	Cassin's Vireo	-122.256	50.4318	Red-winged Blackbird	-118.004	40.6537	Yellow-breasted Chat	-104.026	30.0401	Orange-crowned Warbler	-151.52	59.6359	Song Sparrow	-159.694	59.5317	Swainson's Thrush	-118.078	35.7336	Barn Swallow	-117.777	48.2906	American Crow	-116.096	43.4553	Cedar Waxwing	-115.26	54.999	Great Horned Owl	-113.825	33.9226	Pine Siskin	-117.777	48.2906	Dark-eyed Junco	-123.913
Black-backed Oriole	-105.24	20.6445	Says Phoebe	-111.294	41.8245	blphoebe	-110.505	32.5434	Red-breasted Sapsucker	-124.198	43.5202	Ruby-crowned Kinglete	-115.091	51.0952	Cassin's Vireo	-122.256	45.2552	Red-winged Blackbird	-117.99	47.8874	wrentit	-120.069	34.4663	Orange-crowned Warbler	-151.52	59.5709	Song Sparrow	-159.55	54.7833	Swainson's Thrush	-117.99	47.8874	Barn Swallow	-117.771	42.2115	American Crow	-116.056	50.6328	Cedar Waxwing	-115.212	42.9539	Great Horned Owl	-113.825	33.9226	Pine Siskin	-117.762	51.1808	Dark-eyed Junco	-123.903
Black-backed Oriole	-104.745	23.9597	Says Phoebe	-111.281	40.0467	blphoebe	-110.303	32.0343	Red-breasted Sapsucker	-122.795	42.5331	Ruby-crowned Kinglete	-115.088	62.5609	Cassin's Vireo	-122.24	38.9787	Red-winged Blackbird	-117.97	44.5021	wrentit	-119.314	34.3571	Orange-crowned Warbler	-151.517	59.6428	Song Sparrow	-159.5	55.0667	Swainson's Thrush	-117.943	49.3713	Barn Swallow	-117.762	51.1808	American Crow	-116.041	44.5814	Cedar Waxwing	-115.174	47.6497	Great Horned Owl	-113.732	51.4154	Pine Siskin	-117.711	53.3741	Dark-eyed Junco	-123.898
Black-backed Oriole	-104.699	23.969	Says Phoebe	-111.263	47.4942	blphoebe	-110.215	33.1788	Red-breasted Sapsucker	-120.562	44.3417	Ruby-crowned Kinglete	-115.075	50.9855	Cassin's Vireo	-122.228	44.474	Red-winged Blackbird	-117.943	49.3713	wrentit	-119.332	34.8339	Orange-crowned Warbler	-151.497	59.6693	Song Sparrow	-158.078	63.5963	Swainson's Thrush	-117.941	34.5209	Barn Swallow	-117.761	37.2267	American Crow	-116.034	45.3899	Cedar Waxwing	-115.139	50.6917	Great Horned Owl	-113.668	46.7237	Pine Siskin	-117.691	34.3864	Dark-eyed Junco	-123.888
Black-backed Oriole	-104.687	24.0253	Says Phoebe	-111.243	53.7762	blphoebe	-109.738	31.7587	Red-breasted Sapsucker	-120.923	42.143	Ruby-crowned Kinglete	-115.033	48.3572	Cassin's Vireo	-122.224	50.7898	Red-winged Blackbird	-117.941	34.5209	wrentit	-116.801	33.3989	Orange-crowned Warbler	-151.458	59.6467	Song Sparrow	-156.7	56.0333	Swainson's Thrush	-117.928	47.7306	Barn Swallow	-117.734	47.0761	American Crow	-116.032	44.4139	Cedar Waxwing	-115.118	54.0352	Great Horned Owl	-113.657	49.2617	Pine Siskin	-117.677	46.3341	Dark-eyed Junco	-123.867
Black-backed Oriole	-104.666	23.9594	Says Phoebe	-111.217	33.022	blphoebe	-109.695	31.8182	Red-breasted Sapsucker	-123.368	46.0241	Ruby-crowned Kinglete	-114.974	62.5378	Cassin's Vireo	-122.174	47.9782	Red-winged Blackbird	-117.928	47.7306	wrentit	-117.119	32.5435	Orange-crowned Warbler	-151.412	59.6761	Song Sparrow	-156.667	56.1	Swainson's Thrush	-117.883	48.8505	Barn Swallow	-117.711	53.3741	American Crow	-115.952	41.789	Cedar Waxwing	-115.104	47.2997	Great Horned Owl	-113.631	41.9668	Pine Siskin	-117.637	52.7314	Dark-eyed Junco	-123.856
Black-backed Oriole	-104.637	23.9758	Says Phoebe	-111.202	41.2756	blphoebe	-109.605	34.4781	Red-breasted Sapsucker	-121.794	44.4919	Ruby-crowned Kinglete	-114.914	55.499	Cassin's Vireo	-122.157	37.2115	Red-winged Blackbird	-117.917	35.0878	wrentit	-116.233	32.904	Orange-crowned Warbler	-151.41	59.6014	Song Sparrow	-156.65	56.0667	Swainson's Thrush	-117.829	55.7809	Barn Swallow	-117.637	52.7314	American Crow	-115.951	43.7258	Cedar Waxwing	-115.098	44.4572	Great Horned Owl	-113.598	34.2318	Pine Siskin	-117.617	49.5086	Dark-eyed Junco	-123.84
Black-backed Oriole	-104.621	23.9815	Says Phoebe	-111.201	51.5755	blphoebe	-109.473	31.6464	Red-breasted Sapsucker	-122.537	42.1117	Ruby-crowned Kinglete	-114.907	43.8977	Cassin's Vireo	-122.146	37.8184	Red-winged Blackbird	-117.886	36.1559	wrentit	-120.519	36.2252	Orange-crowned Warbler	-151.372	60.3668	Song Sparrow	-155.791	58.5472	Swainson's Thrush	-117.819	56.2787	Barn Swallow	-117.589	46.467	American Crow	-115.874	50.2393	Cedar Waxwing	-115.091	51.0952	Great Horned Owl	-113.59	46.7257	Pine Siskin	-117.589	46.467	Dark-eyed Junco	-123.819
Black-backed Oriole	-104.607	24.0248	Says Phoebe	-111.201	43.8248	blphoebe	-109.337	32.4997	Red-breasted Sapsucker	-121.017	42.39	Ruby-crowned Kinglete	-114.876	43.9111	Cassin's Vireo	-122.143	48.9734	Red-winged Blackbird	-117.883	48.8505	wrentit	-119.305	36.6316	Orange-crowned Warbler	-151.326	59.5874	Song Sparrow	-155.589	62.951	Swainson's Thrush	-117.777	48.2906	Barn Swallow	-117.579	33.6408	American Crow	-115.797	46.4725	Cedar Waxwing	-115.075	50.9855	Great Horned Owl	-113.57	49.8151	Pine Siskin	-117.555	48.4552	Dark-eyed Junco	-123.803
Black-backed Oriole	-104.601	23.9609	Says Phoebe	-111.187	37.9276	blphoebe	-109.226	37.3927	Red-breasted Sapsucker	-123.607	45.3325	Ruby-crowned Kinglete	-114.876	43.9111	Cassin's Vireo	-122.136	41.2323	Red-winged Blackbird	-117.826	55.7814	wrentit	-118.899	36.0801	Orange-crowned Warbler	-151.266	60.5296	Song Sparrow	-154.187	58.2567	Swainson's Thrush	-117.762	51.1809	Barn Swallow	-117.574	36.7127	American Crow	-115.793	49.7242	Cedar Waxwing	-115.033	48.3572	Great Horned Owl	-113.563	43.4619	Pine Siskin	-117.53	51.7164	Dark-eyed Junco	-123.802
Black-backed Oriole	-104.583	24.1667	Says Phoebe	-111.179	41.2613	blphoebe	-109.201	31.9825	Red-breasted Sapsucker	-122.702	45.2946	Ruby-crowned Kinglete	-114.811	46.9079	Cassin's Vireo	-122.068	52.1495	Red-winged Blackbird	-117.821	56.2761	wrentit	-120.888	35.2565	Orange-crowned Warbler	-151.263	60.4988	Song Sparrow	-154.167	58.1667	Swainson's Thrush	-117.715	53.3841	Barn Swallow	-117.555	48.4552	American Crow	-115.783	54.7423	Cedar Waxwing	-114.914	55.499	Great Horned Owl	-113.562	45.0341	Pine Siskin	-117.524	44.8297	Dark-eyed Junco	-123.697
Black-backed Oriole	-104.568	23.9475	Says Phoebe	-111.163	41.5242	blphoebe	-109.173	37.2109	Red-breasted Sapsucker	-117.451	45.946	Ruby-crowned Kinglete	-114.803	39.1599	Cassin's Vireo	-122.05	41.4001	Red-winged Blackbird	-117.814	43.2878	wrentit	-122.867	38.0454	Orange-crowned Warbler	-151.262	60.488	Song Sparrow	-153.5	57.5	Swainson's Thrush	-117.677	46.3341	Barn Swallow	-117.53	51.7164	American Crow	-115.718	42.7919	Cedar Waxwing	-114.811	46.9079	Great Horned Owl	-113.541	32.9286	Pine Siskin	-117.518	52.4877	Dark-eyed Junco	-123.696
Black-backed Oriole	-104.568	23.9578	Says Phoebe	-111.129	38.2837	blphoebe	-109.166	33.8669	Red-breasted Sapsucker	-123.856	44.4276	Ruby-crowned Kinglete	-114.788	53.4831	Cassin's Vireo	-122.021	47.6639	Red-winged Blackbird	-117.777	48.2906	wrentit	-121.07	38.8993	Orange-crowned Warbler	-151.237	60.4947	Song Sparrow	-153.486	57.3954	Swainson's Thrush	-117.677	34.1749	Barn Swallow	-117.524	44.8297	American Crow	-115.714	33.453	Cedar Waxwing	-114.803	39.1599	Great Horned Owl	-113.531	48.6916	Pine Siskin	-117.505	61.2182	Dark-eyed Junco	-123.689
Black-backed Oriole	-104.55	23.9548	Says Phoebe	-111.113	50.9214	blphoebe	-109.107	33.6101	Red-breasted Sapsucker	-122.289	44.2953	Ruby-crowned Kinglete	-114.787	53.5412	Cassin's Vireo	-122.011	41.8224	Red-winged Blackbird	-117.771	42.2115	wrentit	-123.802	41.2018	Orange-crowned Warbler	-151.103	61.1223	Song Sparrow	-153.483	57.3961	Swainson's Thrush	-117.635	52.731	Barn Swallow	-117.521	47.4051	American Crow	-115.711	53.7246	Cedar Waxwing	-114.788	53.4831	Great Horned Owl	-113.52	44.7224	Pine Siskin	-117.451	45.946	Dark-eyed Junco	-123.65
Black-backed Oriole	-104.518	24.0643	Says Phoebe	-111.109	52.6677	blphoebe	-109.106	33.6104	Red-breasted Sapsucker	-124.077	43.2153	Ruby-crowned Kinglete	-114.763	51.2105	Cassin's Vireo	-121.985	47.7444	Red-winged Blackbird	-117.762	51.1808	wrentit	-124.164	40.5281	Orange-crowned Warbler	-151.057	60.6438	Song Sparrow	-153.179	57.1269	Swainson's Thrush	-117.617	49.5086	Barn Swallow	-117.518	52.4877	American Crow	-115.703	35.4737	Cedar Waxwing	-114.787	53.5412	Great Horned Owl	-113.507	46.0839	Pine Siskin	-117.447	61.3983	Dark-eyed Junco	-123.64
Black-backed Oriole	-104.503	23.9765	Says Phoebe	-111.101	34.3567	blphoebe	-108.791	33.6441	Red-breasted Sapsucker	-123.292	43.1277	Ruby-crowned Kinglete	-114.734	44.2712	Cassin's Vireo	-121.981	46.2536	Red-winged Blackbird	-117.761	37.2267	wrentit	-122.292	40.8738	Orange-crowned Warbler	-151.042	61.1658	Song Sparrow	-152.623	57.8166	Swainson's Thrush	-117.555	48.4552	Barn Swallow	-117.466	39.0044	American Crow	-115.681	45.8118	Cedar Waxwing	-114.763	51.2105	Great Horned Owl	-113.459	36.6901	Pine Siskin	-117.417	51.5042	Dark-eyed Junco	-123.64
Black-backed Oriole	-104.502	24.0907	Says Phoebe	-111.077	36.6095	blphoebe	-108.727	32.3972	Red-breasted Sapsucker	-122.306	43.6398	Ruby-crowned Kinglete	-114.732	49.2938	Cassin's Vireo	-121.979	51.4132	Red-winged Blackbird	-117.734	47.0761	wrentit	-120.633	39.7847	Orange-crowned Warbler	-151.026	61.209	Song Sparrow	-152.618	57.8128	Swainson's Thrush	-117.53	51.7164	Barn Swallow	-117.458	56.741	American Crow	-115.65	49.6485	Cedar Waxwing	-114.732	49.2938	Great Horned Owl	-113.413	48.8084	Pine Siskin	-117.41	33.6484	Dark-eyed Junco	-123.634
Black-backed Oriole	-104.501	23.9724	Says Phoebe	-111.075	41.6908	blphoebe	-108.465	37.5167	Red-breasted Sapsucker	-121.266	43.1653	Ruby-crowned Kinglete	-114.715	54.1204	Cassin's Vireo	-121.974	49.0483	Red-winged Blackbird	-117.711	53.3741	wrentit	-121.704	39.9935	Orange-crowned Warbler	-150.96	63.5249	Song Sparrow	-152.567	57.4167	Swainson's Thrush	-117.524	44.8297	Barn Swallow	-117.45	41.4177	American Crow	-115.632	40.0935	Cedar Waxwing	-114.715	54.1204	Great Horned Owl	-113.413	48.8084	Pine Siskin	-117.357	55.0834	Dark-eyed Junco	-123.634
Black-backed Oriole	-104.501	24.0905	Says Phoebe	-111.067	31.712	blphoebe	-107.87	37.2314	Red-breasted Sapsucker	-124.025	42.7852	Ruby-crowned Kinglete	-114.587	49.6325	Cassin's Vireo	-121.916	40.3357	Red-winged Blackbird	-117.677	46.3341	wrentit	-123.582	39.1612	Orange-crowned Warbler	-150.959	63.5254	Song Sparrow	-152.5	57.5	Swainson's Thrush	-117.524	52.492	Barn Swallow	-117.447	61.3983	American Crow	-115.628	40.3534	Cedar Waxwing	-114.587	49.6325	Great Horned Owl	-113.391	50.0193	Pine Siskin	-117.342	52.9846	Dark-eyed Junco	-123.607
Black-backed Oriole	-104.5	23.9776	Says Phoebe	-111.065	31.3874	blphoebe	-107.792	37.215	Red-breasted Sapsucker	-123.064	42.222	Ruby-crowned Kinglete	-114.542	46.6398	Cassin's Vireo	-121.903	48.8336	Red-winged Blackbird	-117.677	42.4372	wrentit	-122.591	37.9851	Orange-crowned Warbler	-150.881	61.2662	Song Sparrow	-152.45	57.5333	Swainson's Thrush	-117.451	45.946	Barn Swallow	-117.38	47.1741	American Crow	-115.612	53.7736	Cedar Waxwing	-114.542	46.6398	Great Horned Owl	-113.39	50.4846	Pine Siskin	-117.313	45.0807	Dark-eyed Junco	-123.606
Black-backed Oriole	-103.429	24.104	Says Phoebe	-110.998	39.2209	blphoebe	-107.627	32.92	Red-breasted Sapsucker	-122.422	42.4935	Ruby-crowned Kinglete	-114.49	49.6359	Cassin's Vireo	-121.847	48.534	Red-winged Blackbird	-117.634	37.7555	wrentit	-117.016	32.9696	Orange-crowned Warbler	-150.777	61.2671	Song Sparrow	-152.409	57.7892	Swainson's Thrush	-117.447	61.3983	Barn Swallow	-117.342	35.818	American Crow	-115.538	54.7603	Cedar Waxwing	-114.49	49.6359	Great Horned Owl	-113.376	35.5542	Pine Siskin	-117.293	46.2739	Dark-eyed Junco	-123.605
Black-backed Oriole	-103.41	20.71	Says Phoebe	-110.96	50.2221	blphoebe	-107.57	31.836	Red-breasted Sapsucker	-120.75	42.345	Ruby-crowned Kinglete	-114.489	54.3406	Cassin's Vireo	-121.833	43.5938	Red-winged Blackbird	-117.617	49.5086	wrentit	-122.382	40.5165	Orange-crowned Warbler	-150.752	63.4477	Song Sparrow	-152.4	57.6	Swainson's Thrush	-117.417	51.5042	Barn Swallow	-117.342	52.9846	American Crow	-115.52	52.7959	Cedar Waxwing	-114.489	54.3406	Great Horned Owl	-113.325	36.4118	Pine Siskin	-117.275	45.6547	Dark-eyed Junco	-123.604
Black-backed Oriole	-103.313	20.665	Says Phoebe	-110.946	33.5656	blphoebe	-107.488	32.5335	Red-breasted Sapsucker	-123.403	45.0083	Ruby-crowned Kinglete	-114.478	52.028	Cassin's Vireo	-121.832	42.8676	Red-winged Blackbird	-117.589	46.467	wrentit	-121.036	38.7202	Orange-crowned Warbler	-150.632	66.4418	Song Sparrow	-152.35	57.6667	Swainson's Thrush	-117.41	33.6484	Barn Swallow	-117.275	45.6547	American Crow	-115.516	49.4616	Cedar Waxwing	-114.478	52.028	Great Horned Owl	-113.321	54.0362	Pine Siskin	-117.272	48.3856	Dark-eyed Junco	-123.601
Black-backed Oriole	-103.313	20.665	Says Phoebe	-110.945	31.9576	blphoebe	-106.95	33.7153	Red-breasted Sapsucker	-123.94	44.2359	Ruby-crowned Kinglete	-114.463	46.9175	Cassin's Vireo	-121.829	50.8809	Red-winged Blackbird	-117.579	33.6408	wrentit	-118.557	34.5675	Orange-crowned Warbler	-150.592	62.349	Song Sparrow	-152.183	57.6167	Swainson's Thrush	-117.393	33.238	Barn Swallow	-117.272	48.3856	American Crow	-115.493	40.1799	Cedar Waxwing	-114.463	46.9175	Great Horned Owl	-113.237	47.0305	Pine Siskin	-117.257	49.1468	Dark-eyed Junco	-123.589
Black-backed Oriole	-103.297	20.2934	Says Phoebe	-110.896	47.5054	blphoebe	-106.798	32.2283	Red-breasted Sapsucker	-122.959	44.9709	Ruby-crowned Kinglete	-114.462	48.108	Cassin's Vireo	-121.824	41.2528	Red-winged Blackbird	-117.555	48.4552	wrentit	-118.105	34.2581	Orange-crowned Warbler	-150.566	60.526	Song Sparrow	-151.796	59.7968	Swainson's Thrush	-117.357	55.0834	Barn Swallow	-117.257	49.1468	American Crow	-115.451	53.6139	Cedar Waxwing	-114.462	48.108	Great Horned Owl	-113.228	52.2013	Pine Siskin	-117.248	54.7661	Dark-eyed Junco	-123.585
Black-backed Oriole	-103.297	20.2915	Says Phoebe	-110.893	40.4607	blphoebe	-106.729	32.3802	Red-breasted Sapsucker	-121.522	44.3919	Ruby-crowned Kinglete	-114.45	51.8314	Cassin's Vireo	-121.813	46.0845	Red-winged Blackbird	-117.53	51.7164	wrentit	-117.579	33.6408	Orange-crowned Warbler	-150.418	60.4735	Song Sparrow	-151.561	59.6464	Swainson's Thrush	-117.342	52.9846	Barn Swallow	-117.206	45.2809	American Crow	-115.419	41.9347	Cedar Waxwing	-114.45	51.8314	Great Horned Owl	-113.221	52.7267	Pine Siskin	-117.206	45.2809	Dark-eyed Junco	-123.584
Black-backed Oriole	-103.229	20.292	Says Phoebe	-110.879	36.3916	blphoebe	-106.675	34.7961	Red-breasted Sapsucker	-123.238	43.8372	Ruby-crowned Kinglete	-114.447	45.7462	Cassin's Vireo	-121.805	43.9851	Red-winged Blackbird	-117.524	44.8297	wrentit	-116.786	33.1991	Orange-crowned Warbler	-150.356	67.1395	Song Sparrow	-151.533	59.4667	Swainson's Thrush	-117.313	45.0807	Barn Swallow	-117.206	50.038	American Crow	-115.412	46.0761	Cedar Waxwing	-114.447	45.7462	Great Horned Owl	-113.219	52.2011	Pine Siskin	-117.206	50.038	Dark-eyed Junco	-123.582
Black-backed Oriole	-103.213	20.3717	Says Phoebe	-110.845	49.9322	blphoebe	-106.613	31.8468	Red-breasted Sapsucker	-122.673	43.2394	Ruby-crowned Kinglete	-114.429	48.4924	Cassin's Vireo	-121.794	44.4919	Red-winged Blackbird	-117.521	47.4051	wrentit	-116.671	33.6681	Orange-crowned Warbler	-150.301	60.4074	Song Sparrow	-151.533	59.4833	Swainson's Thrush	-117.293	46.2739	Barn Swallow	-117.188	48.8474	American Crow	-115.407	51.6617	Cedar Waxwing	-114.429	48.4924	Great Horned Owl	-113.202	35.5156	Pine Siskin	-117.188	48.8474	Dark-eyed Junco	-123.548
Black-backed Oriole	-103.186	20.2854	Says Phoebe	-110.795	31.5176	blphoebe	-106.059	35.5234	Red-breasted Sapsucker	-121.774	43.2756	Ruby-crowned Kinglete	-114.425	50.4805	Cassin's Vireo	-121.781	44.497	Red-winged Blackbird	-117.466	39.0044	wrentit	-121.696	36.4531	Orange-crowned Warbler	-150.29	67.0166	Song Sparrow	-151.481	59.6736	Swainson's Thrush	-117.275	45.6547	Barn Swallow	-117.188	44.7984	American Crow	-115.385	55.258	Cedar Waxwing	-114.425	50.4805	Great Horned Owl	-113.196	53.1343	Pine Siskin	-117.188	48.8484	Dark-eyed Junco	-123.538
Black-backed Oriole	-103.182	20.3983	Says Phoebe	-110.767	34.7	blphoebe	-105.849	33.6892	Red-breasted Sapsucker	-123.606	42.2792	Ruby-crowned Kinglete	-114.41	52.5814	Cassin's Vireo	-121.774	43.2756	Red-winged Blackbird	-117.458	56.741	wrentit	-118.57	35.7787	Orange-crowned Warbler	-150.276	62.3343	Song Sparrow	-151.333	59.5667	Swainson's Thrush	-117.272	48.3856	Barn Swallow	-117.187	40.1686	American Crow	-115.361	43.4135	Cedar Waxwing	-114.41	52.5814	Great Horned Owl	-113.158	54.8351	Pine Siskin	-117.188	44.7984	Dark-eyed Junco	-123.532
Black-backed Oriole	-103.168	20.265	Says Phoebe	-110.765	41.2729	blphoebe	-105.798	36.0798	Red-breasted Sapsucker	-122.575	42.7382	Ruby-crowned Kinglete	-114.41	52.4064	Cassin's Vireo	-121.757	47.4552	Red-winged Blackbird	-117.45	41.4177	wrentit	-117.691	34.3864	Orange-crowned Warbler	-150.275	60.4588	Song Sparrow	-151.276	60.2959	Swainson's Thrush	-117.257	49.1468	Barn Swallow	-117.175	42.5262	American Crow	-115.266	53.8027	Cedar Waxwing	-114.41	52.4064	Great Horned Owl	-113.123	53.1198	Pine Siskin	-117.187	40.1686	Dark-eyed Junco	-123.525
Black-backed Oriole	-103.149	20.2922	Says Phoebe	-110.731	40.5508	blphoebe	-105.746	32.9576	Red-breasted Sapsucker	-121.832	42.8676	Ruby-crowned Kinglete	-114.399	53.6284	Cassin's Vireo	-121.75	47.1644	Red-winged Blackbird	-117.447	61.3983	wrentit	-117.941	34.5209	Orange-crowned Warbler	-150.253	60.4555	Song Sparrow	-150.787	60.5957	Swainson's Thrush	-117.248	54.7661	Barn Swallow	-117.147	34.8508	American Crow	-115.26	54.999	Cedar Waxwing	-114.399	53.6284	Great Horned Owl	-113.065	36.2864	Pine Siskin	-117.064	34.2453	Dark-eyed Junco	-123.513
Black-backed Oriole	-102.78	20.9	Says Phoebe	-110.725	37.5207	blphoebe	-105.676	35.5743	Red-breasted Sapsucker	-120.16	42.0625	Ruby-crowned Kinglete	-114.394	47.0312	Cassin's Vireo	-121.743	53.734	Red-winged Blackbird	-117.41	33.6484	wrentit	-116.893	34.0814	Orange-crowned Warbler	-150.237	62.3173	Song Sparrow	-150.566	60.526	Swainson's Thrush	-117.206	45.2809	Barn Swallow	-117.121	33.9285	American Crow	-115.212	42.9539	Cedar Waxwing	-114.394	47.0312	Great Horned Owl	-113.029	50.6015	Pine Siskin	-117.056	46.3417	Dark-eyed Junco	-123.504
Black-backed Oriole	-102.77	20.34	Says Phoebe	-110.712	37.5757	blphoebe	-105.551	31.0025	Red-breasted Sapsucker	-123.903	44.2326	Ruby-crowned Kinglete	-114.279	42.3312	Cassin's Vireo	-121.704	39.9935	Red-winged Blackbird	-117.393	33.238	wrentit	-120.235	34.7376	Orange-crowned Warbler	-150.229	62.5572	Song Sparrow	-150.275	60.4588	Swainson's Thrush	-117.206	50.038	Barn Swallow	-117.119	32.5435	American Crow	-115.185	42.9095	Cedar Waxwing	-114.279	42.3312	Great Horned Owl	-113.009	43.5493	Pine Siskin	-117.037	54.3633	Dark-eyed Junco	-123.499
Black-backed Oriole	-102.75	20.295	Says Phoebe	-110.712	38.3729	blphoebe	-105.551	31.0025	Red-breasted Sapsucker	-123.634	44.5127	Ruby-crowned Kinglete	-114.26	51.3292	Cassin's Vireo	-121.696	36.4531	Red-winged Blackbird	-117.38	47.1741	wrentit	-118.655	36.4664	Orange-crowned Warbler	-150.14	61.6593	Song Sparrow	-150.048	63.5153	Swainson's Thrush	-117.188	48.8474	Barn Swallow	-117.115	45.4307	American Crow	-115.139	50.6917	Cedar Waxwing	-114.26	51.3292	Great Horned Owl	-112.994	50.6014	Pine Siskin	-117.003	56.3628	Dark-eyed Junco	-123.488
Black-backed Oriole	-102.594	20.2606	Says Phoebe	-110.709	37.4656	blphoebe	-105.336	35.6605	Red-breasted Sapsucker	-122.287	45.497	Ruby-crowned Kinglete	-114.252	43.4008	Cassin's Vireo	-121.688	49.2949	Red-winged Blackbird	-117.357	55.0834	wrentit	-119.045	34.7383	Orange-crowned Warbler	-150.098	62.3258	Song Sparrow	-150	60	Swainson's Thrush	-117.188	48.8484	Barn Swallow	-117.104	38.8058	American Crow	-115.118	54.0352	Cedar Waxwing	-114.252	43.4008	Great Horned Owl	-112.994	50.6014	Pine Siskin	-117.001	51.4166	Dark-eyed Junco	-123.485
Black-backed Oriole	-102.57	20.27	Says Phoebe	-110.691	49.2613	blphoebe	-104.976	31.7555	Red-breasted Sapsucker	-122.49	45.0467	Ruby-crowned Kinglete	-114.22	53.1638	Cassin's Vireo	-121.677	37.2522	Red-winged Blackbird	-117.342	33.3069	wrentit	-117.41	33.6484	Orange-crowned Warbler	-150.093	60.4865	Song Sparrow	-149.842	61.4001	Swainson's Thrush	-117.188	44.7984	Barn Swallow	-117.103	41.8823	American Crow	-115.104	47.2997	Cedar Waxwing	-114.247	50.5136	Great Horned Owl	-112.957	32.0267	Pine Siskin	-117	50.3373	Dark-eyed Junco	-123.483
Black-backed Oriole	-102.54	20.29	Says Phoebe	-110.682	49.8622	blphoebe	-104.726	36.6066	Red-breasted Sapsucker	-123.696	44.9615	Ruby-crowned Kinglete	-114.213	51.5479	Cassin's Vireo	-121.669	43.5641	Red-winged Blackbird	-117.275	45.6547	wrentit	-117.393	33.238	Orange-crowned Warbler	-150.084	62.7075	Song Sparrow	-149.797	61.0561	Swainson's Thrush	-117.093	39.2077	Barn Swallow	-117.093	39.2077	American Crow	-115.098	44.4572	Cedar Waxwing	-114.22	53.1638	Great Horned Owl	-112.938	33.287	Pine Siskin	-116.994	42.6439	Dark-eyed Junco	-123.47
Black-backed Oriole	-102.52	20.2611	Says Phoebe	-110.665	39.0823	blphoebe	-104.697	32.2457	Red-breasted Sapsucker	-122.455	44.6045	Ruby-crowned Kinglete	-114.201	47.7185	Cassin's Vireo	-121.612	50.7893	Red-winged Blackbird	-117.272	48.3856	wrentit	-116.472	32.8906	Orange-crowned Warbler	-150.073	61.9273	Song Sparrow	-149.779	61.2965	Swainson's Thrush	-117.056	46.3417	Barn Swallow	-117.084	43.3302	American Crow	-115.091	51.0952	Cedar Waxwing	-114.213	51.5479	Great Horned Owl	-112.932	32.401	Pine Siskin	-116.987	51.3219	Dark-eyed Junco	-123.443
Black-backed Oriole	-102.52	20.261	Says Phoebe	-110.628	39.6723	blphoebe	-104.585	37.3389	Red-breasted Sapsucker	-122.87	45.791	Ruby-crowned Kinglete	-114.194	52.6572	Cassin's Vireo	-121.584	41.5341	Red-winged Blackbird	-117.257	49.1468	wrentit	-116.677	32.9845	Orange-crowned Warbler	-150.046	63.5181	Song Sparrow	-149.553	60.7797	Swainson's Thrush	-117.037	54.363	Barn Swallow	-117.084	43.6716	American Crow	-115.075	50.9855	Cedar Waxwing	-114.201	47.7185	Great Horned Owl	-112.872	35.7549	Pine Siskin	-116.951	44.9103	Dark-eyed Junco	-123.403
Black-backed Oriole	-102.46	21.16	Says Phoebe	-110.628	39.6723	blphoebe	-104.461	35.3881	Red-breasted Sapsucker	-122.224	45.4256	Ruby-crowned Kinglete	-114.193	48.6987	Cassin's Vireo	-121.582	50.2422	Red-winged Blackbird	-117.248	54.7661	wrentit	-120.855	35.6378	Orange-crowned Warbler	-150.02	61.1946	Song Sparrow	-149.5	60	Swainson's Thrush	-117.004	56.3651	Barn Swallow	-117.081	42.363	American Crow	-115.034	37.6076	Cedar Waxwing	-114.194	52.6572	Great Horned Owl	-112.87	32.4655	Pine Siskin	-116.893	34.0814	Dark-eyed Junco	-123.4
Black-backed Oriole	-102.288	21.8511	Says Phoebe	-110.628	39.6723	blphoebe	-104.375	35.6553	Red-breasted Sapsucker	-124.272	48.2533	Ruby-crowned Kinglete	-114.181	62.5254	Cassin's Vireo	-121.576	40.1173	Red-winged Blackbird	-117.206	45.2809	wrentit	-116.799	33.5005	Orange-crowned Warbler	-150.012	61.2035	Song Sparrow	-149.45	60.1	Swainson's Thrush	-117	50.3373	Barn Swallow	-117.056	46.3417	American Crow	-115.033	48.3572	Cedar Waxwing	-114.193	48.6987	Great Horned Owl	-112.86	52.5217	Pine Siskin	-116.887	34.081	Dark-eyed Junco	-123.398
Black-backed Oriole	-102.281	22.1513	Says Phoebe	-110.623	35.8687	blphoebe	-104.375	29.5705	Red-breasted Sapsucker	-123.386	48.1128	Ruby-crowned Kinglete	-114.174	44.6127	Cassin's Vireo	-121.572	49.8336	Red-winged Blackbird	-117.206	50.038	wrentit	-119.512	36.6993	Orange-crowned Warbler	-150.003	60.4865	Song Sparrow	-149.444	60.1034	Swainson's Thrush	-116.987	51.3219	Barn Swallow	-117.037	54.3633	American Crow	-114.914	55.499	Cedar Waxwing	-114.174	44.6127	Great Horned Owl	-112.829	54.4341	Pine Siskin	-116.849	48.4798	Dark-eyed Junco	-123.386
Black-backed Oriole	-101.986	21.9892	Says Phoebe	-110.609	50.7028	blphoebe	-104.239	30.8932	Red-breasted Sapsucker	-122.335	48.1632	Ruby-crowned Kinglete	-114.173	53.0177	Cassin's Vireo	-121.57	40.8188	Red-winged Blackbird	-117.194	38.8932	wrentit	-118.207	35.5495	Orange-crowned Warbler	-149.988	61.1247	Song Sparrow	-149.442	61.5848	Swainson's Thrush	-116.951	44.9103	Barn Swallow	-117.005	34.6236	American Crow	-114.907	43.8977	Cedar Waxwing	-114.173	53.0177	Great Horned Owl	-112.827	32.3559	Pine Siskin	-116.839	46.447	Dark-eyed Junco	-123.368
Black-backed Oriole	-101.687	21.1793	Says Phoebe	-110.581	41.5877	blphoebe	-104.23	34.1099	Red-breasted Sapsucker	-121.212	48.7004	Ruby-crowned Kinglete	-114.172	46.3311	Cassin's Vireo	-121.555	46.4025	Red-winged Blackbird	-117.188	44.7984	wrentit	-117.677	34.1749	Orange-crowned Warbler	-149.981	60.4589	Song Sparrow	-149.442	60.1042	Swainson's Thrush	-116.849	48.4798	Barn Swallow	-117.003	56.3628	American Crow	-114.876	43.9111	Cedar Waxwing	-114.172	46.3311	Great Horned Owl	-112.815	53.7163	Pine Siskin	-116.829	34.3334	Dark-eyed Junco	-123.35
Black-backed Oriole	-101.491	20.2875	Says Phoebe	-110.567	38.6308	blphoebe	-104.229	29.9668	Red-breasted Sapsucker	-120.212	48.3551	Ruby-crowned Kinglete	-114.093	50.5426	Cassin's Vireo	-121.522	44.3919	Red-winged Blackbird	-117.187	40.1686	wrentit	-117.064	34.2453	Orange-crowned Warbler	-149.962	61.1382	Song Sparrow	-149.434	60.1279	Swainson's Thrush	-116.839	46.447	Barn Swallow	-117.001	51.4166	American Crow	-114.803	39.1599	Cedar Waxwing	-114.153	54.4803	Great Horned Owl	-112.8	31.9572	Pine Siskin	-116.78	45.7219	Dark-eyed Junco	-123.315
Black-backed Oriole	-101.475	20.271	Says Phoebe	-110.567	38.6305	blphoebe	-104.155	30.9388	Red-breasted Sapsucker	-123.099	47.1305	Ruby-crowned Kinglete	-114.079	49.8758	Cassin's Vireo	-121.502	46.0495	Red-winged Blackbird	-117.175	42.5262	wrentit	-118.909	36.8189	Orange-crowned Warbler	-149.95	61.1677	Song Sparrow	-149.433	60.1	Swainson's Thrush	-116.829	34.3334	Barn Swallow	-117	50.3373	American Crow	-114.788	53.4831	Cedar Waxwing	-114.135	47.6602	Great Horned Owl	-112.8	37.414	Pine Siskin	-116.767	34.2881	Dark-eyed Junco	-123.292
Black-backed Oriole	-101.42	20.7	Says Phoebe	-110.563	49.1015	blphoebe	-104.026	30.0401	Red-breasted Sapsucker	-122.021	47.6639	Ruby-crowned Kinglete	-114.045	49.0201	Cassin's Vireo	-121.499	47.8578	Red-winged Blackbird	-117.147	34.8508	wrentit	-118.395	34.6686	Orange-crowned Warbler	-149.934	61.166	Song Sparrow	-149.371	60.5022	Swainson's Thrush	-116.801	33.3989	Barn Swallow	-116.994	42.6439	American Crow	-114.787	53.5412	Cedar Waxwing	-114.093	50.5426	Great Horned Owl	-112.787	32.3326	Pine Siskin	-116.675	51.249	Dark-eyed Junco	-123.261
Black-backed Oriole	-101.334	20.7256	Says Phoebe	-110.561	39.5973	California Condor	-119.618	34.7072	Red-breasted Sapsucker	-120.355	47.7506	Ruby-crowned Kinglete	-114.012	45.0778	Cassin's Vireo	-121.483	45.5378	Red-winged Blackbird	-117.121	33.9285	wrentit	-119.557	34.8188	Orange-crowned Warbler	-149.931	61.2062	Song Sparrow	-149.167	60.9333	Swainson's Thrush	-116.765	55.5331	Barn Swallow	-116.987	51.3219	American Crow	-114.763	51.2105	Cedar Waxwing	-114.089	42.4317	Great Horned Owl	-112.782	53.3377	Pine Siskin	-116.671	33.6681	Dark-eyed Junco	-123.258
Black-backed Oriole	-101.334	20.7256	Says Phoebe	-110.539	41.7724	California Condor	-119.557	34.8188	Red-breasted Sapsucker	-123.178	46.2604	Ruby-crowned Kinglete	-113.987	52.6107	Cassin's Vireo	-121.471	48.1712	Red-winged Blackbird	-117.119	32.5435	wrentit	-119.669	34.674	Orange-crowned Warbler	-149.931	63.5216	Song Sparrow	-149.121	61.6066	Swainson's Thrush	-116.754	51.6473	Barn Swallow	-116.946	34.4585	American Crow	-114.715	54.1204	Cedar Waxwing	-114.079	49.8758	Great Horned Owl	-112.782	53.3086	Pine Siskin	-116.667	47.7826	Dark-eyed Junco	-123.242
Black-backed Oriole	-101.277	20.7306	Says Phoebe	-110.529	33.1755	California Condor	-119.332	34.8339	Red-breasted Sapsucker	-122.345	46.0084	Ruby-crowned Kinglete	-113.952	45.8507	Cassin's Vireo	-121.465	51.9789	Red-winged Blackbird	-117.115	45.4307	wrentit	-116.2	32.612	Orange-crowned Warbler	-149.929	61.2065	Song Sparrow	-149.05	60.8333	Swainson's Thrush	-116.677	32.9845	Barn Swallow	-116.916	35.3018	American Crow	-114.587	49.6325	Cedar Waxwing	-114.045	49.0201	Great Horned Owl	-112.773	60.0482	Pine Siskin	-116.661	49.2998	Dark-eyed Junco	-123.238
Black-backed Oriole	-101.258	21.0376	Says Phoebe	-110.505	32.5434	California Condor	-112.046	36.7314	Red-breasted Sapsucker	-121.39	46.6387	Ruby-crowned Kinglete	-113.949	47.1825	Cassin's Vireo	-121.428	40.4976	Red-winged Blackbird	-117.103	41.8823	wrentit	-120.508	35.3184	Orange-crowned Warbler	-149.919	61.2088	Song Sparrow	-148.977	60.8376	Swainson's Thrush	-116.675	51.249	Barn Swallow	-116.851	36.4373	American Crow	-114.56	38.7946	Cedar Waxwing	-114.012	45.0778	Great Horned Owl	-112.732	43.1104	Pine Siskin	-116.639	42.8131	Dark-eyed Junco	-123.227
Black-backed Oriole	-101.142	20.2067	Says Phoebe	-110.502	36.5613	California Condor	-109.226	37.3927	Red-breasted Sapsucker	-122.445	45.6868	Ruby-crowned Kinglete	-113.94	52.5513	Cassin's Vireo	-121.426	40.4941	Red-winged Blackbird	-117.093	39.2077	wrentit	-118.845	35.8163	Orange-crowned Warbler	-149.919	61.2055	Song Sparrow	-148.967	60.8333	Swainson's Thrush	-116.671	33.6681	Barn Swallow	-116.849	48.4798	American Crow	-114.542	46.6398	Cedar Waxwing	-113.987	52.6107	Great Horned Owl	-112.703	53.9343	Pine Siskin	-116.614	55.5995	Dark-eyed Junco	-123.225
Black-backed Oriole	-101.13	20.205	Says Phoebe	-110.399	40.4807	Flammulated Owl	-121.257	41.1014	Red-breasted Sapsucker	-121.353	45.8331	Ruby-crowned Kinglete	-113.924	47.9889	Cassin's Vireo	-121.39	46.6387	Red-winged Blackbird	-117.084	43.3302	wrentit	-119.33	34.8339	Orange-crowned Warbler	-149.919	61.1628	Song Sparrow	-148.238	60.5531	Swainson's Thrush	-116.667	47.7826	Barn Swallow	-116.839	46.447	American Crow	-114.522	37.6097	Cedar Waxwing	-113.952	45.8507	Great Horned Owl	-112.677	33.334	Pine Siskin	-116.556	46.4533	Dark-eyed Junco	-123.214
Black-backed Oriole	-101.097	20.218	Says Phoebe	-110.38	35.278	Flammulated Owl	-120.936	42.1561	Red-breasted Sapsucker	-122.143	48.9734	Ruby-crowned Kinglete	-113.916	54.0508	Cassin's Vireo	-121.388	49.0259	Red-winged Blackbird	-117.084	43.6716	wrentit	-120.337	41.2351	Orange-crowned Warbler	-149.918	61.2115	Song Sparrow	-147.933	61.075	Swainson's Thrush	-116.661	49.2998	Barn Swallow	-116.801	33.3989	American Crow	-114.498	39.2075	Cedar Waxwing	-113.949	47.1825	Great Horned Owl	-112.677	33.334	Pine Siskin	-116.523	49.0732	Dark-eyed Junco	-123.208
Black-backed Oriole	-101.097	20.2183	Says Phoebe	-110.378	34.6116	Flammulated Owl	-120.828	39.5602	Red-breasted Sapsucker	-121.903	48.8336	Ruby-crowned Kinglete	-113.908	49.9808	Cassin's Vireo	-121.385	52.4733	Red-winged Blackbird	-117.081	42.363	wrentit	-120.925	38.7688	Orange-crowned Warbler	-149.912	61.2156	Song Sparrow	-147.899	60.0519	Swainson's Thrush	-116.639	42.8131	Barn Swallow	-116.799	33.5005	American Crow	-114.49	49.6359	Cedar Waxwing	-113.94	52.5513	Great Horned Owl	-112.653	40.7464	Pine Siskin	-116.509	43.1584	Dark-eyed Junco	-123.183
Black-backed Oriole	-101.078	20.225	Says Phoebe	-110.367	37.8867	Flammulated Owl	-120.291	38.5563	Red-breasted Sapsucker	-120.173	48.5092	Ruby-crowned Kinglete	-113.885	53.687	Cassin's Vireo	-121.38	45.222	Red-winged Blackbird	-117.064	34.2453	wrentit	-119.804	37.7473	Orange-crowned Warbler	-149.905	61.204	Song Sparrow	-147.816	60.3133	Swainson's Thrush	-116.616	55.6003	Barn Swallow	-116.798	33.5014	American Crow	-114.489	54.3406	Cedar Waxwing	-113.924	47.9889	Great Horned Owl	-112.651	49.3842	Pine Siskin	-116.509	44.1957	Dark-eyed Junco	-123.178
Black-backed Oriole	-101.02	22.16	Says Phoebe	-110.332	48.061	Flammulated Owl	-119.241	44.2169	Red-breasted Sapsucker	-119.272	48.723	Ruby-crowned Kinglete	-113.849	46.0091	Cassin's Vireo	-121.353	45.8331	Red-winged Blackbird	-117.056	46.3417	wrentit	-120.667	38.3755	Orange-crowned Warbler	-149.897	61.1843	Song Sparrow	-147.694	59.9708	Swainson's Thrush	-116.556	46.4533	Barn Swallow	-116.786	33.1991	American Crow	-114.478	52.028	Cedar Waxwing	-113.916	54.0508	Great Horned Owl	-112.647	51.7782	Pine Siskin	-116.485	62.4838	Dark-eyed Junco	-123.099
Black-backed Oriole	-101.008	20.2617	Says Phoebe	-110.325	50.5575	Flammulated Owl	-118.967	48.85	Red-breasted Sapsucker	-122.174	47.9782	Ruby-crowned Kinglete	-113.84	42.21	Cassin's Vireo	-121.338	52.8975	Red-winged Blackbird	-117.037	54.3633	wrentit	-120.426	39.6154	Orange-crowned Warbler	-149.881	61.1058	Song Sparrow	-147.413	60.2636	Swainson's Thrush	-116.523	49.0732	Barn Swallow	-116.782	55.5528	American Crow	-114.463	46.9175	Cedar Waxwing	-113.908	49.9808	Great Horned Owl	-112.646	38.2041	Pine Siskin	-116.478	50.9243	Dark-eyed Junco	-123.082
Black-backed Oriole	-101.008	20.262	Says Phoebe	-110.323	34.6674	Flammulated Owl	-118.401	44.9134	Red-breasted Sapsucker	-121.014	47.2275	Ruby-crowned Kinglete	-113.834	46.0502	Cassin's Vireo	-121.266	43.1653	Red-winged Blackbird	-117.016	32.9696	wrentit	-123.398	39.5665	Orange-crowned Warbler	-149.878	61.2283	Song Sparrow	-147.335	60.3353	Swainson's Thrush	-116.509	43.1584	Barn Swallow	-116.78	45.7219	American Crow	-114.462	48.108	Cedar Waxwing	-113.896	51.5615	Great Horned Owl	-112.619	34.7734	Pine Siskin	-116.404	53.5992	Dark-eyed Junco	-123.073
Black-backed Oriole	-101.003	22.1304	Says Phoebe	-110.303	32.0343	Flammulated Owl	-117.188	44.7984	Red-breasted Sapsucker	-120.68	47.5535	Ruby-crowned Kinglete	-113.831	46.575	Cassin's Vireo	-121.257	41.6709	Red-winged Blackbird	-117.005	34.6236	wrentit	-121.916	40.3357	Orange-crowned Warbler	-149.875	61.2233	Song Sparrow	-147.009	60.3072	Swainson's Thrush	-116.478	50.9244	Barn Swallow	-116.762	36.9072	American Crow	-114.45	51.8314	Cedar Waxwing	-113.885	53.687	Great Horned Owl	-112.577	39.3743	Pine Siskin	-116.397	48.5818	Dark-eyed Junco	-123.07
Black-backed Oriole	-100.994	21.1147	Says Phoebe	-110.302	48.5631	Flammulated Owl	-115.951	43.7258	Red-breasted Sapsucker	-124.078	46.2694	Ruby-crowned Kinglete	-113.732	51.4154	Cassin's Vireo	-121.257	41.1014	Red-winged Blackbird	-117.003	56.3628	wrentit	-123.034	40.6589	Orange-crowned Warbler	-149.858	61.1223	Song Sparrow	-146.583	61.2167	Swainson's Thrush	-116.472	32.8906	Barn Swallow	-116.667	47.7826	American Crow	-114.425	50.4805	Cedar Waxwing	-113.853	53.3377	Great Horned Owl	-112.519	42.8548	Pine Siskin	-116.392	52.2587	Dark-eyed Junco	-123.064
Black-backed Oriole	-100.98	21.77	Says Phoebe	-110.281	38.4729	Flammulated Owl	-113.59	46.7257	Red-breasted Sapsucker	-123.443	46.9562	Ruby-crowned Kinglete	-113.699	55.9037	Cassin's Vireo	-121.212	48.7004	Red-winged Blackbird	-116.994	42.6439	wrentit	-123.538	41.3028	Orange-crowned Warbler	-149.843	61.4001	Song Sparrow	-146.457	60.3819	Swainson's Thrush	-116.411	55.4343	Barn Swallow	-116.661	49.2998	American Crow	-114.41	52.5814	Cedar Waxwing	-113.84	42.21	Great Horned Owl	-112.495	41.2588	Pine Siskin	-116.331	47.5467	Dark-eyed Junco	-123.048
Black-backed Oriole	-100.97	22.17	Says Phoebe	-110.275	49.5381	Flammulated Owl	-113.237	47.0305	Red-breasted Sapsucker	-122.794	46.7202	Ruby-crowned Kinglete	-113.668	46.7237	Cassin's Vireo	-121.205	48.7003	Red-winged Blackbird	-116.987	51.3219	wrentit	-122.136	41.2323	Orange-crowned Warbler	-149.842	61.4001	Song Sparrow	-146.333	59.4333	Swainson's Thrush	-116.4	52.2568	Barn Swallow	-116.639	42.8131	American Crow	-114.41	52.4064	Cedar Waxwing	-113.834	46.0502	Great Horned Owl	-112.495	46.6205	Pine Siskin	-116.306	55.4328	Dark-eyed Junco	-123.034
Black-backed Oriole	-100.96	20.505	Says Phoebe	-110.264	41.2657	Flammulated Owl	-111.794	41.6248	Red-breasted Sapsucker	-121.555	46.4025	Ruby-crowned Kinglete	-113.631	41.9668	Cassin's Vireo	-121.179	48.2356	Red-winged Blackbird	-116.951	44.9103	wrentit	-122.146	37.8184	Orange-crowned Warbler	-149.83	61.1989	Song Sparrow	-146.25	60.45	Swainson's Thrush	-116.397	48.5818	Barn Swallow	-116.614	55.5995	American Crow	-114.399	32.8333	Cedar Waxwing	-113.831	46.575	Great Horned Owl	-112.487	59.311	Pine Siskin	-116.22	51.4602	Dark-eyed Junco	-123.034
Black-backed Oriole	-100.95	21.81	Says Phoebe	-110.259	50.7467	Flammulated Owl	-111.434	34.8492	Red-breasted Sapsucker	-121.471	48.1712	Ruby-crowned Kinglete	-113.59	46.7257	Cassin's Vireo	-121.158	36.7498	Red-winged Blackbird	-116.946	34.4585	wrentit	-121.064	35.9223	Orange-crowned Warbler	-149.827	67.8309	Song Sparrow	-146.167	61.0833	Swainson's Thrush	-116.376	53.6004	Barn Swallow	-116.59	41.2264	American Crow	-114.399	53.6284	Cedar Waxwing	-113.827	50.4263	Great Horned Owl	-112.459	40.0123	Pine Siskin	-116.216	54.1331	Dark-eyed Junco	-123.021
Black-backed Oriole	-100.937	20.227	Says Phoebe	-110.215	33.1788	Flammulated Owl	-105.514	38.1502	Red-breasted Sapsucker	-123.499	47.9694	Ruby-crowned Kinglete	-113.562	45.0341	Cassin's Vireo	-121.143	40.3052	Red-winged Blackbird	-116.893	34.0814	wrentit	-123.488	41.3813	Orange-crowned Warbler	-149.827	61.0776	Song Sparrow	-146.167	61.0833	Swainson's Thrush	-116.331	47.5467	Barn Swallow	-116.586	40.0803	American Crow	-114.394	47.0312	Cedar Waxwing	-113.784	49.7495	Great Horned Owl	-112.451	50.834	Pine Siskin	-116.132	47.8845	Dark-eyed Junco	-123.005
Black-backed Oriole	-100.937	20.2269	Says Phoebe	-110.167	38.9815	Flammulated Owl	-105.416	39.0801	Red-breasted Sapsucker	-121.757	47.4552	Ruby-crowned Kinglete	-113.531	48.6916	Cassin's Vireo	-121.099	50.0226	Red-winged Blackbird	-116.851	36.4373	wrentit	-122.05	41.4001	Orange-crowned Warbler	-149.826	61.0755	Song Sparrow	-146.085	60.5136	Swainson's Thrush	-116.233	32.904	Barn Swallow	-116.556	46.4533	American Crow	-114.279	42.3312	Cedar Waxwing	-113.699	55.9037	Great Horned Owl	-112.433	34.6437	Pine Siskin	-116.112	45.8813	Dark-eyed Junco	-122.961
Black-backed Oriole	-100.935	20.2267	Says Phoebe	-110.161	42.0738	Long-eared Owl	-123.485	39.6878	Red-breasted Sapsucker	-123.913	46.6155	Ruby-crowned Kinglete	-113.52	44.7224	Cassin's Vireo	-121.064	35.9223	Red-winged Blackbird	-116.849	48.4798	wrentit	-123.604	40.1733	Orange-crowned Warbler	-149.821	61.0769	Song Sparrow	-146.01	60.5581	Swainson's Thrush	-116.217	51.4576	Barn Swallow	-116.523	49.0732	American Crow	-114.26	51.3292	Cedar Waxwing	-113.668	46.7237	Great Horned Owl	-112.412	47.3061	Pine Siskin	-116.056	50.6328	Dark-eyed Junco	-122.959
Black-backed Oriole	-100.9	21.92	Says Phoebe	-110.052	46.3296	Long-eared Owl	-121.274	44.1598	Red-breasted Sapsucker	-121.981	46.2536	Ruby-crowned Kinglete	-113.507	46.0839	Cassin's Vireo	-121.063	49.0025	Red-winged Blackbird	-116.839	46.447	wrentit	-122.639	40.028	Orange-crowned Warbler	-149.818	61.0695	Song Sparrow	-145.883	60.4478	Swainson's Thrush	-116.216	54.1313	Barn Swallow	-116.509	43.1584	American Crow	-114.252	43.4008	Cedar Waxwing	-113.59	46.7257	Great Horned Owl	-112.397	49.09	Pine Siskin	-116.041	44.5814	Dark-eyed Junco	-122.958
Black-backed Oriole	-100.861	20.9007	Says Phoebe	-109.915	34.1154	Long-eared Owl	-121.166	37.9249	Red-breasted Sapsucker	-121.918	46.7412	Ruby-crowned Kinglete	-113.44	55.486	Cassin's Vireo	-121.05	41.6092	Red-winged Blackbird	-116.829	34.3334	wrentit	-120.624	40.2018	Orange-crowned Warbler	-149.814	61.0774	Song Sparrow	-145.87	60.4972	Swainson's Thrush	-116.132	47.8845	Barn Swallow	-116.509	44.1957	American Crow	-114.247	50.5136	Cedar Waxwing	-113.57	49.8151	Great Horned Owl	-112.396	43.8124	Pine Siskin	-116.034	45.3899	Dark-eyed Junco	-122.941
Black-backed Oriole	-100.803	20.9931	Says Phoebe	-109.915	31.9197	Long-eared Owl	-120.664	43.165	Red-breasted Sapsucker	-121.179	48.2356	Ruby-crowned Kinglete	-113.413	48.8084	Cassin's Vireo	-121.038	39.9494	Red-winged Blackbird	-116.801	33.3989	wrentit	-123.485	39.6878	Orange-crowned Warbler	-149.814	61.0699	Song Sparrow	-145.5	60.4167	Swainson's Thrush	-116.112	45.8813	Barn Swallow	-116.5	36.051	American Crow	-114.22	53.1638	Cedar Waxwing	-113.563	43.4619	Great Horned Owl	-112.392	42.4988	Pine Siskin	-116.032	44.4139	Dark-eyed Junco	-122.9
Black-backed Oriole	-100.802	21.0036	Says Phoebe	-109.9	52.7258	Long-eared Owl	-119.508	46.6871	Red-breasted Sapsucker	-122.3	47.9221	Ruby-crowned Kinglete	-113.413	48.8084	Cassin's Vireo	-121.036	38.7202	Red-winged Blackbird	-116.799	33.5005	wrentit	-122.709	39.1844	Orange-crowned Warbler	-149.802	59.7864	Song Sparrow	-145.497	63.0292	Swainson's Thrush	-116.056	50.6328	Barn Swallow	-116.496	61.9318	American Crow	-114.213	51.5479	Cedar Waxwing	-113.562	45.0341	Great Horned Owl	-112.339	52.1721	Pine Siskin	-116.023	47.2503	Dark-eyed Junco	-122.87
Black-backed Oriole	-100.801	20.5055	Says Phoebe	-109.88	38.7364	Long-eared Owl	-119.411	46.3916	Red-breasted Sapsucker	-120.668	47.7444	Ruby-crowned Kinglete	-113.387	46.8935	Cassin's Vireo	-121.017	42.39	Red-winged Blackbird	-116.798	33.5014	wrentit	-121.01	39.0687	Orange-crowned Warbler	-149.801	63.555	Song Sparrow	-145.383	60.4667	Swainson's Thrush	-116.041	44.5814	Barn Swallow	-116.478	50.9243	American Crow	-114.208	50.2702	Cedar Waxwing	-113.548	37.6617	Great Horned Owl	-112.324	37.4597	Pine Siskin	-116	52.4981	Dark-eyed Junco	-122.869
Black-backed Oriole	-100.801	20.9676	Says Phoebe	-109.852	35.5302	Long-eared Owl	-119.332	34.8339	Red-breasted Sapsucker	-123.47	46.5431	Ruby-crowned Kinglete	-113.321	54.0362	Cassin's Vireo	-121.017	42.4414	Red-winged Blackbird	-116.786	33.1991	wrentit	-120.828	39.5602	Orange-crowned Warbler	-149.799	59.7848	Song Sparrow	-145.373	62.3624	Swainson's Thrush	-116.034	45.3899	Barn Swallow	-116.412	55.4323	American Crow	-114.201	47.7185	Cedar Waxwing	-113.531	48.6916	Great Horned Owl	-112.314	50.1645	Pine Siskin	-115.968	52.2094	Dark-eyed Junco	-122.869
Black-backed Oriole	-100.78	20.52	Says Phoebe	-109.817	41.15	Long-eared Owl	-119.258	47.0872	Red-breasted Sapsucker	-122.416	46.8066	Ruby-crowned Kinglete	-113.237	47.0307	Cassin's Vireo	-121.014	47.2275	Red-winged Blackbird	-116.782	55.5528	wrentit	-122.719	38.5499	Orange-crowned Warbler	-149.796	61.0574	Song Sparrow	-145.348	60.4652	Swainson's Thrush	-116.032	44.4139	Barn Swallow	-116.404	53.5992	American Crow	-114.194	52.6572	Cedar Waxwing	-113.52	44.7224	Great Horned Owl	-112.272	33.7035	Pine Siskin	-115.951	43.7258	Dark-eyed Junco	-122.867
Black-backed Oriole	-100.754	20.914	Says Phoebe	-109.764	38.5446	Long-eared Owl	-119.048	48.2242	Red-breasted Sapsucker	-121.813	46.0845	Ruby-crowned Kinglete	-113.237	47.0307	Cassin's Vireo	-121.01	39.0687	Red-winged Blackbird	-116.78	45.7219	wrentit	-120.447	38.7694	Orange-crowned Warbler	-149.79	59.7829	Song Sparrow	-145.283	60.4333	Swainson's Thrush	-116.023	47.2503	Barn Swallow	-116.403	38.878	American Crow	-114.181	62.5254	Cedar Waxwing	-113.507	46.0839	Great Horned Owl	-112.269	39.4992	Pine Siskin	-115.948	45.3421	Dark-eyed Junco	-122.86
Black-backed Oriole	-100.739	20.9147	Says Phoebe	-109.762	41.781	Long-eared Owl	-118.85	35.8909	Red-breasted Sapsucker	-121.847	48.534	Ruby-crowned Kinglete	-113.237	47.0305	Cassin's Vireo	-120.996	40.0402	Red-winged Blackbird	-116.762	36.9072	wrentit	-121.677	37.2522	Orange-crowned Warbler	-149.784	63.5595	Song Sparrow	-144.829	62.4798	Swainson's Thrush	-115.984	52.4963	Barn Swallow	-116.397	48.5818	American Crow	-114.174	44.6127	Cedar Waxwing	-113.44	55.486	Great Horned Owl	-112.228	39.355	Pine Siskin	-115.874	50.2393	Dark-eyed Junco	-122.816
Black-backed Oriole	-100.728	20.9184	Says Phoebe	-109.75	49.668	Long-eared Owl	-118.536	43.6935	Red-breasted Sapsucker	-121.75	47.1644	Ruby-crowned Kinglete	-113.228	52.2013	Cassin's Vireo	-120.95	50.1343	Red-winged Blackbird	-116.677	32.9845	wrentit	-120.645	37.9835	Orange-crowned Warbler	-149.779	63.559	Song Sparrow	-143.167	63.35	Swainson's Thrush	-115.973	52.2128	Barn Swallow	-116.392	52.2587	American Crow	-114.173	53.0177	Cedar Waxwing	-113.413	48.8084	Great Horned Owl	-112.174	50.9215	Pine Siskin	-115.844	50.6492	Dark-eyed Junco	-122.8
Black-backed Oriole	-100.727	20.9183	Says Phoebe	-109.741	39.5488	Long-eared Owl	-118.207	35.5495	Red-breasted Sapsucker	-121.985	47.7444	Ruby-crowned Kinglete	-113.219	52.2011	Cassin's Vireo	-120.936	42.1561	Red-winged Blackbird	-116.671	33.6681	wrentit	-119.701	37.1201	Orange-crowned Warbler	-149.774	61.2844	Song Sparrow	-143.154	60.427	Swainson's Thrush	-115.951	43.7258	Barn Swallow	-116.387	39.5518	American Crow	-114.172	46.3311	Cedar Waxwing	-113.413	48.8084	Great Horned Owl	-112.148	53.105	Pine Siskin	-115.811	47.2505	Dark-eyed Junco	-122.795
Black-backed Oriole	-100.724	20.9208	Says Phoebe	-109.738	31.7587	Long-eared Owl	-118.004	37.4158	Red-breasted Sapsucker	-120.355	47.7507	Ruby-crowned Kinglete	-113.218	48.4413	Cassin's Vireo	-120.925	38.7688	Red-winged Blackbird	-116.667	47.7826	wrentit	-123.048	38.3408	Orange-crowned Warbler	-149.773	61.0412	Song Sparrow	-143.071	62.4423	Swainson's Thrush	-115.948	45.3421	Barn Swallow	-116.343	36.4907	American Crow	-114.153	54.4803	Cedar Waxwing	-113.39	50.4846	Great Horned Owl	-112.131	51.9544	Pine Siskin	-115.797	46.4725	Dark-eyed Junco	-122.794
Black-backed Oriole	-100.724	20.9202	Says Phoebe	-109.695	31.8182	Long-eared Owl	-117.821	56.2761	Red-breasted Sapsucker	-123.65	47.0096	Ruby-crowned Kinglete	-113.196	53.1343	Cassin's Vireo	-120.923	42.143	Red-winged Blackbird	-116.661	49.2998	wrentit	-122.157	37.2115	Orange-crowned Warbler	-149.772	61.1065	Song Sparrow	-142.945	61.4337	Swainson's Thrush	-115.901	41.0705	Barn Swallow	-116.331	47.5467	American Crow	-114.135	47.6602	Cedar Waxwing	-113.387	46.8935	Great Horned Owl	-112.094	37.6582	Pine Siskin	-115.793	49.7242	Dark-eyed Junco	-122.788
Black-backed Oriole	-100.71	21.96	Says Phoebe	-109.666	46.1033	Long-eared Owl	-117.771	42.2115	Red-breasted Sapsucker	-122.869	46.7261	Ruby-crowned Kinglete	-113.158	54.8351	Cassin's Vireo	-120.855	49.7769	Red-winged Blackbird	-116.639	42.8131	wrentit	-121.423	36.2574	Orange-crowned Warbler	-149.771	61.1187	Song Sparrow	-142.417	60.0667	Swainson's Thrush	-115.874	50.2393	Barn Swallow	-116.306	55.4328	American Crow	-114.093	50.5426	Cedar Waxwing	-113.321	54.0362	Great Horned Owl	-112.064	39.6605	Pine Siskin	-115.783	54.7423	Dark-eyed Junco	-122.771
Black-backed Oriole	-100.434	20.551	Says Phoebe	-109.659	41.6551	Long-eared Owl	-117.003	56.3628	Red-breasted Sapsucker	-121.288	47.6651	Ruby-crowned Kinglete	-113.079	45.5347	Cassin's Vireo	-120.855	35.6378	Red-winged Blackbird	-116.614	55.5995	wrentit	-122.633	41.7402	Orange-crowned Warbler	-149.762	59.876	Song Sparrow	-139.727	59.5469	Swainson's Thrush	-115.844	50.6492	Barn Swallow	-116.233	32.904	American Crow	-114.089	42.4317	Cedar Waxwing	-113.237	47.0307	Great Horned Owl	-112.026	44.5869	Pine Siskin	-115.711	53.7246	Dark-eyed Junco	-122.719
Black-backed Oriole	-100.22	20.2804	Says Phoebe	-109.652	39.9739	Long-eared Owl	-116.839	46.447	Red-breasted Sapsucker	-122.869	46.7261	Ruby-crowned Kinglete	-112.98	54.5	Cassin's Vireo	-120.836	40.4393	Red-winged Blackbird	-116.59	41.2264	wrentit	-121.824	41.2528	Orange-crowned Warbler	-149.75	61.1381	Song Sparrow	-139.565	59.444	Swainson's Thrush	-115.811	47.2505	Barn Swallow	-116.22	51.4602	American Crow	-114.079	49.8758	Cedar Waxwing	-113.228	52.2013	Great Horned Owl	-112.02	50.3028	Pine Siskin	-115.681	45.8118	Dark-eyed Junco	-122.709
Black-backed Oriole	-100.072	20.3889	Says Phoebe	-109.644	36.3599	Long-eared Owl	-116.614	55.5995	Red-breasted Sapsucker	-121.438	48.5203	Ruby-crowned Kinglete	-112.829	54.4341	Cassin's Vireo	-120.828	39.5602	Red-winged Blackbird	-116.586	40.0803	wrentit	-123.84	40.9701	Orange-crowned Warbler	-149.75	59.8752	Song Sparrow	-139.022	59.4178	Swainson's Thrush	-115.802	33.6739	Barn Swallow	-116.216	54.1331	American Crow	-114.078	54.4718	Cedar Waxwing	-113.221	52.7267	Great Horned Owl	-112.02	50.3028	Pine Siskin	-115.65	49.6485	Dark-eyed Junco	-122.708
Black-backed Oriole	-100.072	20.3889	Says Phoebe	-109.634	43.5337	Long-eared Owl	-116.403	38.878	Red-breasted Sapsucker	-121.205	48.7003	Ruby-crowned Kinglete	-112.815	53.7163	Cassin's Vireo	-120.826	39.0192	Red-winged Blackbird	-116.556	46.4533	wrentit	-121.57	40.8188	Orange-crowned Warbler	-149.75	61.1382	Song Sparrow	-137.414	63.5579	Swainson's Thrush	-115.797	46.4725	Barn Swallow	-116.2	32.612	American Crow	-114.073	41.9461	Cedar Waxwing	-113.219	52.2011	Great Horned Owl	-112.018	54.9182	Pine Siskin	-115.647	34.9755	Dark-eyed Junco	-122.702
label	longitude	latitude	Says Phoebe	-109.617	38.6167	Long-eared Owl	-116.2	32.612	Red-breasted Sapsucker	-122.626	48.4961	Ruby-crowned Kinglete	-112.8	37.414	Cassin's Vireo	-120.793	42.6689	Red-winged Blackbird	-116.523	49.0732	wrentit	-122.514	38.3795	Orange-crowned Warbler	-149.734	61.1444	Song Sparrow	-137.072	60.3702	Swainson's Thrush	-115.783	54.7423	Barn Swallow	-116.193	35.804	American Crow	-114.045	49.0201	Cedar Waxwing	-113.218	48.4413	Great Horned Owl	-112.002	38.4909	Pine Siskin	-115.612	38.1481	Dark-eyed Junco	-122.69
bellspar	-122.941	39.5233	Says Phoebe	-109.608	52.7403	Long-eared Owl	-115.212	42.9539	Red-breasted Sapsucker	-122.458	47.3451	Ruby-crowned Kinglete	-112.782	53.3377	Cassin's Vireo	-120.76	39.124	Red-winged Blackbird	-116.509	43.1584	wrentit	-119.161	37.2556	Orange-crowned Warbler	-149.733	59.887	Song Sparrow	-136.972	58.8251	Swainson's Thrush	-115.704	53.7321	Barn Swallow	-116.132	47.8845	American Crow	-114.029	40.4591	Cedar Waxwing	-113.196	53.1343	Great Horned Owl	-111.984	50.1523	Pine Siskin	-115.612	53.7736	Dark-eyed Junco	-122.688
bellspar	-122.24	38.9787	Says Phoebe	-109.605	34.4781	Long-eared Owl	-114.715	54.1204	Red-breasted Sapsucker	-121.502	46.0495	Ruby-crowned Kinglete	-112.773	60.0482	Cassin's Vireo	-120.75	42.345	Red-winged Blackbird	-116.509	44.1957	wrentit	-123.227	39.1635	Orange-crowned Warbler	-149.729	59.8861	Song Sparrow	-136.596	59.7891	Swainson's Thrush	-115.681	45.8118	Barn Swallow	-116.096	43.4553	American Crow	-113.987	52.6107	Cedar Waxwing	-113.169	51.3579	Great Horned Owl	-111.954	42.0021	Pine Siskin	-115.545	47.8265	Dark-eyed Junco	-122.652
bellspar	-121.752	38.0879	Says Phoebe	-109.584	41.3426	Long-eared Owl	-114.208	50.2702	Red-breasted Sapsucker	-122.519	47.1863	Ruby-crowned Kinglete	-112.732	43.1104	Cassin's Vireo	-120.724	38.7996	Red-winged Blackbird	-116.496	61.9318	wrentit	-120.81	39.0227	Orange-crowned Warbler	-149.728	59.8814	Song Sparrow	-136.349	58.7608	Swainson's Thrush	-115.65	49.6485	Barn Swallow	-116.056	50.6328	American Crow	-113.984	40.0358	Cedar Waxwing	-113.158	54.8351	Great Horned Owl	-111.919	46.1235	Pine Siskin	-115.538	54.7603	Dark-eyed Junco	-122.639
bellspar	-119.164	35.1801	Says Phoebe	-109.547	45.7252	Long-eared Owl	-114.201	47.7185	label	Longitude	Latitude	Ruby-crowned Kinglete	-112.711	44.5611	Cassin's Vireo	-120.713	41.6797	Red-winged Blackbird	-116.485	62.4838	wrentit	-117.342	33.3069	Orange-crowned Warbler	-149.724	59.7841	Song Sparrow	-136.315	58.1859	Swainson's Thrush	-115.632	40.0935	Barn Swallow	-116.041	44.5814	American Crow	-113.952	45.8507	Cedar Waxwing	-113.123	53.1198	Great Horned Owl	-111.89	52.9015	Pine Siskin	-115.52	52.7959	Dark-eyed Junco	-122.636
bellspar	-118.078	35.7336	Says Phoebe	-109.51	37.9028	Long-eared Owl	-113.885	53.687	hoorbred	-109.3	26.95	Ruby-crowned Kinglete	-112.646	38.2041	Cassin's Vireo	-120.71	51.387	Red-winged Blackbird	-116.48	32.9241	wrentit	-116.48	32.9241	Orange-crowned Warbler	-149.715	67.6695	Song Sparrow	-136.144	60.5734	Swainson's Thrush	-115.628	40.3534	Barn Swallow	-116.034	45.3899	American Crow	-113.949	47.1825	Cedar Waxwing	-113.079	45.5347	Great Horned Owl	-111.849	50.5639	Pine Siskin	-115.516	49.4616	Dark-eyed Junco	-122.633
bellspar	-117.917	35.0878	Says Phoebe	-109.477	38.6822	Long-eared Owl	-113.77	37.0691	hoorbred	-108.7	26.9667	Ruby-crowned Kinglete	-112.519	42.8548	Cassin's Vireo	-120.71	51.387	Red-winged Blackbird	-116.478	50.9243	wrentit	-121.158	36.7498	Orange-crowned Warbler	-149.711	61.1388	Song Sparrow	-135.75	59.3333	Swainson's Thrush	-115.612	53.7736	Barn Swallow	-116.032	44.4139	American Crow	-113.94	52.5513	Cedar Waxwing	-112.98	54.5	Great Horned Owl	-111.838	59.9886	Pine Siskin	-115.493	44.9601	Dark-eyed Junco	-122.626
bellspar	-116.916	35.3018	Says Phoebe	-109.473	31.6464	Long-eared Owl	-112.782	53.3377	hoorbred	-108.701	26.967	Ruby-crowned Kinglete	-112.495	46.6205	Cassin's Vireo	-120.698	40.5759	Red-winged Blackbird	-116.472	32.8906	wrentit	-116.798	33.5014	Orange-crowned Warbler	-149.69	60.1695	Song Sparrow	-135.716	56.9854	Swainson's Thrush	-115.545	47.8265	Barn Swallow	-116	52.4981	American Crow	-113.916	54.0508	Cedar Waxwing	-112.86	52.5217	Great Horned Owl	-111.794	41.6248	Pine Siskin	-115.473	45.8163	Dark-eyed Junco	-122.618
bellspar	-120.069	34.4663	Says Phoebe	-109.473	36.5089	Long-eared Owl	-112.773	60.0482	hoorbred	-109.919	27.0903	Ruby-crowned Kinglete	-112.487	59.311	Cassin's Vireo	-120.697	47.2434	Red-winged Blackbird	-116.412	55.4323	wrentit	-121.281	36.8243	Orange-crowned Warbler	-149.681	60.184	Song Sparrow	-135.678	57.1706	Swainson's Thrush	-115.537	54.7591	Barn Swallow	-115.968	52.2094	American Crow	-113.908	49.9808	Cedar Waxwing	-112.829	54.4341	Great Horned Owl	-111.76	53.1033	Pine Siskin	-115.451	53.6139	Dark-eyed Junco	-122.613
bellspar	-118.564	34.8405	Says Phoebe	-109.443	43.4174	Long-eared Owl	-112.732	43.1104	hoorbred	-109.4	27.15	Ruby-crowned Kinglete	-112.456	37.3251	Cassin's Vireo	-120.68	47.5535	Red-winged Blackbird	-116.404	53.5992	wrentit	-122.511	38.3796	Orange-crowned Warbler	-149.679	61.1	Song Sparrow	-135.667	57.1667	Swainson's Thrush	-115.525	52.8	Barn Swallow	-115.952	41.789	American Crow	-113.896	51.5615	Cedar Waxwing	-112.815	53.7163	Great Horned Owl	-111.741	38.9148	Pine Siskin	-115.436	45.8257	Dark-eyed Junco	-122.591
bellspar	-117.005	34.6236	Says Phoebe	-109.416	38.1883	Long-eared Owl	-112.487	59.311	hoorbred	-110.867	27.9167	Ruby-crowned Kinglete	-112.412	47.3061	Cassin's Vireo	-120.68	38.3539	Red-winged Blackbird	-116.403	38.878	wrentit	-121.428	40.4976	Orange-crowned Warbler	-149.661	61.5202	Song Sparrow	-135.568	59.3364	Swainson's Thrush	-115.516	49.4616	Barn Swallow	-115.951	43.7258	American Crow	-113.885	53.687	Cedar Waxwing	-112.782	53.3377	Great Horned Owl	-111.719	42.9613	Pine Siskin	-115.429	35.5408	Dark-eyed Junco	-122.575
bellspar	-119.332	34.8339	Says Phoebe	-109.415	47.7874	Long-eared Owl	-112.02	50.3028	hoorbred	-110.899	27.9186	Ruby-crowned Kinglete	-112.396	43.8124	Cassin's Vireo	-120.668	47.7444	Red-winged Blackbird	-116.397	48.5818	wrentit	-116.887	34.081	Orange-crowned Warbler	-149.639	60.1853	Song Sparrow	-135.514	56.9764	Swainson's Thrush	-115.493	44.9601	Barn Swallow	-115.948	45.3421	American Crow	-113.874	43.3387	Cedar Waxwing	-112.782	53.3086	Great Horned Owl	-111.701	43.5343	Pine Siskin	-115.419	41.9347	Dark-eyed Junco	-122.559
bellspar	-117.121	33.9285	Says Phoebe	-109.404	37.6749	Long-eared Owl	-111.526	53.7156	hoorbred	-110.876	27.9836	Ruby-crowned Kinglete	-112.375	54.6733	Cassin's Vireo	-120.667	38.3755	Red-winged Blackbird	-116.392	52.2587	wrentit	-122.228	37.1651	Orange-crowned Warbler	-149.637	60.1848	Song Sparrow	-135.5	57.5	Swainson's Thrush	-115.443	53.6159	Barn Swallow	-115.927	33.925	American Crow	-113.853	53.3377	Cedar Waxwing	-112.773	60.0482	Great Horned Owl	-111.698	49.5823	Pine Siskin	-115.412	46.0761	Dark-eyed Junco	-122.537
bellspar	-116.801	33.3989	Says Phoebe	-109.386	38.4471	Long-eared Owl	-111.438	34.838	hoorbred	-112.934	28.4169	Ruby-crowned Kinglete	-112.324	37.4597	Cassin's Vireo	-120.645	37.9835	Red-winged Blackbird	-116.387	39.5518	wrentit	-118.85	35.8909	Orange-crowned Warbler	-149.633	60.9042	Song Sparrow	-135.452	57.028	Swainson's Thrush	-115.436	45.8257	Barn Swallow	-115.901	41.0705	American Crow	-113.84	42.21	Cedar Waxwing	-112.732	43.1104	Great Horned Owl	-111.665	37.7695	Pine Siskin	-115.407	51.6617	Dark-eyed Junco	-122.537
bellspar	-117.119	32.5435	Says Phoebe	-109.383	38.45	Long-eared Owl	-111.328	41.3279	hoorbred	-109.717	28.5833	Ruby-crowned Kinglete	-112.219	35.0556	Cassin's Vireo	-120.633	39.7847	Red-winged Blackbird	-116.343	36.4907	wrentit	-121.525	38.1232	Orange-crowned Warbler	-149.62	60.1907	Song Sparrow	-135.444	58.11	Swainson's Thrush	-115.419	41.9347	Barn Swallow	-115.874	50.2393	American Crow	-113.834	46.0502	Cedar Waxwing	-112.703	53.9343	Great Horned Owl	-111.64	33.8177	Pine Siskin	-115.385	55.258	Dark-eyed Junco	-122.535
bellspar	-120.519	36.2252	Says Phoebe	-109.337	32.4997	Long-eared Owl	-110.866	53.4967	hoorbred	-114.702	29.7356	Ruby-crowned Kinglete	-112.108	38.778	Cassin's Vireo	-120.625	44.1792	Red-winged Blackbird	-116.331	47.5467	wrentit	-120.68	38.3539	Orange-crowned Warbler	-149.618	63.0538	Song Sparrow	-135.366	57.0283	Swainson's Thrush	-115.412	46.0761	Barn Swallow	-115.811	47.2505	American Crow	-113.831	46.575	Cedar Waxwing	-112.647	51.7782	Great Horned Owl	-111.622	48.8712	Pine Siskin	-115.361	43.4135	Dark-eyed Junco	-122.526
bellspar	-119.305	36.6316	Says Phoebe	-109.333	38.5833	Long-eared Owl	-110.845	49.9322	hoorbred	-115.704	30.0451	Ruby-crowned Kinglete	-112.094	37.6582	Cassin's Vireo	-120.624	40.2018	Red-winged Blackbird	-116.306	55.4328	wrentit	-116.767	34.2881	Orange-crowned Warbler	-149.615	61.1347	Song Sparrow	-135.361	57.0261	Swainson's Thrush	-115.407	51.6617	Barn Swallow	-115.797	46.4725	American Crow	-113.827	50.4263	Cedar Waxwing	-112.646	38.2041	Great Horned Owl	-111.615	59.8618	Pine Siskin	-115.266	53.8027	Dark-eyed Junco	-122.52
bellspar	-120.888	35.2565	Says Phoebe	-109.331	40.3699	Long-eared Owl	-110.709	37.4656	hoorbred	-109.378	30.4376	Ruby-crowned Kinglete	-112.064	39.6605	Cassin's Vireo	-120.619	50.225	Red-winged Blackbird	-116.233	32.904	wrentit	-124.054	41.8021	Orange-crowned Warbler	-149.592	59.6763	Song Sparrow	-135.351	59.5294	Swainson's Thrush	-115.383	55.2573	Barn Swallow	-115.783	54.7423	American Crow	-113.794	41.8446	Cedar Waxwing	-112.642	45.3791	Great Horned Owl	-111.578	35.3951	Pine Siskin	-115.26	54.999	Dark-eyed Junco	-122.52
bellspar	-117.8	35.6077	Says Phoebe	-109.268	42.4268	Long-eared Owl	-110.305	54.1805	hoorbred	-115.961	30.4501	Ruby-crowned Kinglete	-112.046	36.7314	Cassin's Vireo	-120.597	49.1532	Red-winged Blackbird	-116.22	51.4602	wrentit	-123.532	41.3035	Orange-crowned Warbler	-149.586	63.6122	Song Sparrow	-135.348	57.127	Swainson's Thrush	-115.361	43.4135	Barn Swallow	-115.718	42.7919	American Crow	-113.784	49.7495	Cedar Waxwing	-112.564	45.3056	Great Horned Owl	-111.564	41.576	Pine Siskin	-115.212	42.9539	Dark-eyed Junco	-122.519
bellspar	-117.147	34.8508	Says Phoebe	-109.258	40.8583	Long-eared Owl	-110.001	42.8832	hoorbred	-115.292	30.7942	Ruby-crowned Kinglete	-112.032	36.3131	Cassin's Vireo	-120.573	38.7397	Red-winged Blackbird	-116.216	54.1331	wrentit	-123.483	40.8031	Orange-crowned Warbler	-149.576	63.6863	Song Sparrow	-135.338	57.0598	Swainson's Thrush	-115.308	55.0952	Barn Swallow	-115.711	53.7246	American Crow	-113.772	51.2126	Cedar Waxwing	-112.519	42.8548	Great Horned Owl	-111.552	42.931	Pine Siskin	-115.174	47.6497	Dark-eyed Junco	-122.517
bellspar	-116.962	35.0264	Says Phoebe	-109.226	31.6065	Long-eared Owl	-109.205	35.679	hoorbred	-115.767	30.8667	Ruby-crowned Kinglete	-112.026	44.5869	Cassin's Vireo	-120.57	46.9554	Red-winged Blackbird	-116.2	32.612	wrentit	-122.636	40.7169	Orange-crowned Warbler	-149.573	60.5452	Song Sparrow	-135.332	57.0527	Swainson's Thrush	-115.265	53.8079	Barn Swallow	-115.681	45.8118	American Crow	-113.732	51.4154	Cedar Waxwing	-112.495	46.6205	Great Horned Owl	-111.526	53.7156	Pine Siskin	-115.139	50.6917	Dark-eyed Junco	-122.514
bellspar	-116.829	34.3334	Says Phoebe	-109.226	37.3927	Long-eared Owl	-108.674	40.6166	hoorbred	-115.451	30.9168	Ruby-crowned Kinglete	-112.018	54.9182	Cassin's Vireo	-120.568	39.0696	Red-winged Blackbird	-116.193	35.804	wrentit	-122.86	40.1803	Orange-crowned Warbler	-149.57	61.2351	Song Sparrow	-135.331	57.056	Swainson's Thrush	-115.174	47.6497	Barn Swallow	-115.65	49.6485	American Crow	-113.699	55.9037	Cedar Waxwing	-112.487	59.311	Great Horned Owl	-111.524	44.5987	Pine Siskin	-115.118	54.0352	Dark-eyed Junco	-122.511
bellspar	-122.591	37.9851	Says Phoebe	-109.225	41.6573	Long-eared Owl	-108.623	42.1795	hoorbred	-115.75	31.0167	Ruby-crowned Kinglete	-112.007	46.4814	Cassin's Vireo	-120.562	44.3417	Red-winged Blackbird	-116.132	47.8845	wrentit	-121.579	40.9621	Orange-crowned Warbler	-149.553	60.5338	Song Sparrow	-135.33	57.0531	Swainson's Thrush	-115.146	50.6914	Barn Swallow	-115.632	40.0935	American Crow	-113.668	46.7237	Cedar Waxwing	-112.451	50.834	Great Horned Owl	-111.517	49.7564	Pine Siskin	-115.104	47.2997	Dark-eyed Junco	-122.49
bellspar	-116.946	34.4585	Says Phoebe	-109.212	48.5154	Long-eared Owl	-108.482	37.2704	hoorbred	-114.834	31.0234	Ruby-crowned Kinglete	-112.002	38.4909	Cassin's Vireo	-120.545	40.1542	Red-winged Blackbird	-116.112	45.8813	wrentit	-120.996	40.0402	Orange-crowned Warbler	-149.544	61.256	Song Sparrow	-135.33	57.0531	Swainson's Thrush	-115.144	54.0344	Barn Swallow	-115.628	40.3534	American Crow	-113.657	49.2617	Cedar Waxwing	-112.412	47.3061	Great Horned Owl	-111.517	51.7655	Pine Siskin	-115.098	44.4572	Dark-eyed Junco	-122.472
bellspar	-117.016	32.9696	Says Phoebe	-109.206	39.234	Long-eared Owl	-107.979	52.2376	hoorbred	-111.383	31.1333	Ruby-crowned Kinglete	-111.954	42.0021	Cassin's Vireo	-120.519	36.2252	Red-winged Blackbird	-116.096	43.4553	wrentit	-120.826	39.0192	Orange-crowned Warbler	-149.536	60.8322	Song Sparrow	-135.327	57.0406	Swainson's Thrush	-115.104	47.2997	Barn Swallow	-115.612	38.1481	American Crow	-113.631	41.9668	Cedar Waxwing	-112.397	49.09	Great Horned Owl	-111.476	51.4161	Pine Siskin	-115.091	51.0952	Dark-eyed Junco	-122.471
bellspar	-116.936	34.9995	Says Phoebe	-109.205	35.679	Long-eared Owl	-107.874	40.0523	hoorbred	-111.2	31.2	Ruby-crowned Kinglete	-111.948	35.1634	Cassin's Vireo	-120.508	35.3184	Red-winged Blackbird	-116.041	44.5814	wrentit	-120.724	38.7996	Orange-crowned Warbler	-149.526	63.7131	Song Sparrow	-135.326	57.0369	Swainson's Thrush	-115.098	44.4572	Barn Swallow	-115.612	53.7736	American Crow	-113.589	42.677	Cedar Waxwing	-112.396	43.8124	Great Horned Owl	-111.47	48.6823	Pine Siskin	-115.075	50.9855	Dark-eyed Junco	-122.461
bellspar	-121.036	38.7202	Says Phoebe	-109.201	31.9825	Long-eared Owl	-107.322	33.7495	hoorbred	-109.279	31.3364	Ruby-crowned Kinglete	-111.859	39.2399	Cassin's Vireo	-120.501	41.87	Red-winged Blackbird	-116.032	44.4139	wrentit	-120.197	37.7104	Orange-crowned Warbler	-149.522	60.6254	Song Sparrow	-135.323	57.0282	Swainson's Thrush	-115.088	51.0937	Barn Swallow	-115.538	54.7603	American Crow	-113.57	49.8151	Cedar Waxwing	-112.392	42.4988	Great Horned Owl	-111.438	34.838	Pine Siskin	-115.033	48.3572	Dark-eyed Junco	-122.458
bellspar	-118.557	34.5675	Says Phoebe	-109.197	36.302	Long-eared Owl	-107.272	44.9583	hoorbred	-110.934	31.3404	Ruby-crowned Kinglete	-111.844	37.8218	Cassin's Vireo	-120.475	41.0535	Red-winged Blackbird	-116	52.4981	wrentit	-119.794	37.4619	Orange-crowned Warbler	-149.507	60.1688	Song Sparrow	-135.317	59.4667	Swainson's Thrush	-115.088	62.5609	Barn Swallow	-115.536	32.9417	American Crow	-113.563	43.4619	Cedar Waxwing	-112.375	54.6733	Great Horned Owl	-111.434	34.8492	Pine Siskin	-114.914	55.499	Dark-eyed Junco	-122.455
bellspar	-118.105	34.2581	Says Phoebe	-109.184	41.5697	Long-eared Owl	-107.123	39.664	hoorbred	-109.054	31.3449	Ruby-crowned Kinglete	-111.838	59.9886	Cassin's Vireo	-120.447	38.7694	Red-winged Blackbird	-115.968	52.2094	wrentit	-118.121	36.0106	Orange-crowned Warbler	-149.5	60.5	Song Sparrow	-135.316	57.0341	Swainson's Thrush	-115.075	50.9854	Barn Swallow	-115.52	52.7959	American Crow	-113.562	45.0341	Cedar Waxwing	-112.339	52.1721	Great Horned Owl	-111.41	49.8732	Pine Siskin	-114.907	43.8977	Dark-eyed Junco	-122.445
bellspar	-116.786	33.1991	Says Phoebe	-109.173	37.2109	Long-eared Owl	-106.938	44.3157	hoorbred	-108.324	31.3506	Ruby-crowned Kinglete	-111.804	41.6273	Cassin's Vireo	-120.445	44.4991	Red-winged Blackbird	-115.952	41.789	wrentit	-119.618	34.7072	Orange-crowned Warbler	-149.488	60.6516	Song Sparrow	-135.31	56.761	Swainson's Thrush	-115.033	48.3572	Barn Swallow	-115.516	49.4616	American Crow	-113.52	44.7224	Cedar Waxwing	-112.228	39.355	Great Horned Owl	-111.384	33.0156	Pine Siskin	-114.876	43.9111	Dark-eyed Junco	-122.433
bellspar	-116.671	33.6681	Says Phoebe	-109.171	40.0155	Long-eared Owl	-106.654	33.8231	hoorbred	-111.092	31.3887	Ruby-crowned Kinglete	-111.794	41.6248	Cassin's Vireo	-120.445	44.499	Red-winged Blackbird	-115.951	43.7258	wrentit	-123.898	41.7046	Orange-crowned Warbler	-149.475	59.8444	Song Sparrow	-135.271	57.5311	Swainson's Thrush	-114.918	55.5139	Barn Swallow	-115.493	44.9601	American Crow	-113.507	46.0839	Cedar Waxwing	-112.226	54.2392	Great Horned Owl	-111.379	33.0385	Pine Siskin	-114.876	43.9111	Dark-eyed Junco	-122.422
bellspar	-117.941	34.5209	Says Phoebe	-109.166	33.8669	Long-eared Owl	-106.653	37.649	hoorbred	-111.183	31.4333	Ruby-crowned Kinglete	-111.764	45.9146	Cassin's Vireo	-120.426	39.6154	Red-winged Blackbird	-115.948	45.3421	wrentit	-123.073	40.4904	Orange-crowned Warbler	-149.474	61.5706	Song Sparrow	-135.258	60.704	Swainson's Thrush	-114.907	43.8977	Barn Swallow	-115.493	40.1799	American Crow	-113.44	55.486	Cedar Waxwing	-112.148	53.105	Great Horned Owl	-111.354	38.474	Pine Siskin	-114.811	46.9079	Dark-eyed Junco	-122.416
bellspar	-119.045	34.7383	Says Phoebe	-109.148	44.8424	Long-eared Owl	-105.86	53.1026	hoorbred	-110.29	31.4626	Ruby-crowned Kinglete	-111.741	38.9148	Cassin's Vireo	-120.39	49.0391	Red-winged Blackbird	-115.901	41.0705	wrentit	-122.613	39.1628	Orange-crowned Warbler	-149.47	63.7099	Song Sparrow	-135.155	57.0174	Swainson's Thrush	-114.876	43.9111	Barn Swallow	-115.451	53.6139	American Crow	-113.413	48.8084	Cedar Waxwing	-112.131	51.9544	Great Horned Owl	-111.339	41.7238	Pine Siskin	-114.803	39.1599	Dark-eyed Junco	-122.409
bellspar	-117.41	33.6484	Says Phoebe	-109.134	44.4668	Long-eared Owl	-105.676	35.5743	hoorbred	-110.4	31.4833	Ruby-crowned Kinglete	-111.719	42.9613	Cassin's Vireo	-120.375	41.7333	Red-winged Blackbird	-115.874	50.2393	wrentit	-120.038	38.17	Orange-crowned Warbler	-149.446	60.0627	Song Sparrow	-135.088	62.1842	Swainson's Thrush	-114.811	46.9079	Barn Swallow	-115.434	32.8472	American Crow	-113.413	48.8084	Cedar Waxwing	-112.064	39.6605	Great Horned Owl	-111.333	32.9583	Pine Siskin	-114.788	53.4831	Dark-eyed Junco	-122.35
bellspar	-116.472	32.8906	Says Phoebe	-109.124	39.0819	Long-eared Owl	-105.232	37.9411	hoorbred	-111	31.5	Ruby-crowned Kinglete	-111.701	43.5343	Cassin's Vireo	-120.355	47.7507	Red-winged Blackbird	-115.797	46.4725	wrentit	-123.605	40.888	Orange-crowned Warbler	-149.442	61.5848	Song Sparrow	-135.046	57.9219	Swainson's Thrush	-114.788	53.4851	Barn Swallow	-115.419	41.9347	American Crow	-113.391	50.0193	Cedar Waxwing	-112.051	47.027	Great Horned Owl	-111.329	32.5731	Pine Siskin	-114.787	53.5412	Dark-eyed Junco	-122.35
bellspar	-116.677	32.9845	Says Phoebe	-109.123	49.1017	Long-eared Owl	-104.928	50.6326	hoorbred	-110.367	31.5597	Ruby-crowned Kinglete	-111.672	56.2335	Cassin's Vireo	-120.355	47.7506	Red-winged Blackbird	-115.793	49.7242	wrentit	-122.552	39.3826	Orange-crowned Warbler	-149.441	60.0659	Song Sparrow	-134.878	60.5995	Swainson's Thrush	-114.783	53.5422	Barn Swallow	-115.412	46.0761	American Crow	-113.39	50.4846	Cedar Waxwing	-112.044	51.3289	Great Horned Owl	-111.318	41.6398	Pine Siskin	-114.763	51.2105	Dark-eyed Junco	-122.346
bellspar	-120.855	35.6378	Says Phoebe	-109.107	33.6101	Long-eared Owl	-104.578	52.1403	hoorbred	-108.783	31.5653	Ruby-crowned Kinglete	-111.615	59.8618	Cassin's Vireo	-120.337	41.2351	Red-winged Blackbird	-115.783	54.7423	wrentit	-120.568	39.0696	Orange-crowned Warbler	-149.439	60.1347	Song Sparrow	-134.766	58.4424	Swainson's Thrush	-114.761	51.2088	Barn Swallow	-115.412	35.1744	American Crow	-113.387	46.8935	Cedar Waxwing	-112.02	50.3028	Great Horned Owl	-111.314	40.636	Pine Siskin	-114.734	44.2712	Dark-eyed Junco	-122.345
bellspar	-119.349	35.0586	Says Phoebe	-109.106	33.6104	Northern rough-winged Sparrow	-135.568	59.3364	hoorbred	-110.067	31.7128	Ruby-crowned Kinglete	-111.578	35.3951	Cassin's Vireo	-120.303	48.5323	Red-winged Blackbird	-115.718	42.7919	wrentit	-122.563	41.9024	Orange-crowned Warbler	-149.435	60.0706	Song Sparrow	-134.762	58.13	Swainson's Thrush	-114.734	44.2712	Barn Swallow	-115.407	51.6617	American Crow	-113.37	44.233	Cedar Waxwing	-112.018	54.9182	Great Horned Owl	-111.294	41.8245	Pine Siskin	-114.732	49.2938	Dark-eyed Junco	-122.335
bellspar	-116.799	33.5005	Says Phoebe	-109.065	48.2968	Northern rough-winged Sparrow	-130.016	55.9157	hoorbred	-110.877	31.7171	Ruby-crowned Kinglete	-111.564	41.576	Cassin's Vireo	-120.293	49.1322	Red-winged Blackbird	-115.714	33.453	wrentit	-122.52	41.5209	Orange-crowned Warbler	-149.432	60.7809	Song Sparrow	-134.689	58.4041	Swainson's Thrush	-114.732	49.2938	Barn Swallow	-115.385	55.258	American Crow	-113.321	54.0362	Cedar Waxwing	-111.996	52.638	Great Horned Owl	-111.281	40.0467	Pine Siskin	-114.715	54.1204	Dark-eyed Junco	-122.317
bellspar	-118.207	35.5495	Says Phoebe	-109.055	40.5888	Northern rough-winged Sparrow	-129.296	54.3331	hoorbred	-110.808	31.7203	Ruby-crowned Kinglete	-111.56	41.8018	Cassin's Vireo	-120.291	38.5563	Red-winged Blackbird	-115.711	53.7246	wrentit	-123.819	41.8824	Orange-crowned Warbler	-149.426	60.1507	Song Sparrow	-134.662	58.383	Swainson's Thrush	-114.715	54.1203	Barn Swallow	-115.361	43.4135	American Crow	-113.237	47.0307	Cedar Waxwing	-111.984	50.1523	Great Horned Owl	-111.281	40.0467	Pine Siskin	-114.633	45.7	Dark-eyed Junco	-122.306
bellspar	-117.677	34.1749	Says Phoebe	-109.031	43.2704	Northern rough-winged Sparrow	-128.846	54.8294	hoorbred	-112.54	31.8209	Ruby-crowned Kinglete	-111.526	53.7156	Cassin's Vireo	-120.235	34.7376	Red-winged Blackbird	-115.681	45.8118	wrentit	-124.097	41.2624	Orange-crowned Warbler	-149.415	61.4281	Song Sparrow	-134.661	58.3843	Swainson's Thrush	-114.633	45.7	Barn Swallow	-115.271	39.3621	American Crow	-113.237	47.0307	Cedar Waxwing	-111.972	54.7574	Great Horned Owl	-111.278	54.2676	Pine Siskin	-114.587	49.6325	Dark-eyed Junco	-122.306
bellspar	-117.064	34.2453	Says Phoebe	-108.994	31.928	Northern rough-winged Sparrow	-128.582	54.3717	hoorbred	-110.735	31.8251	Ruby-crowned Kinglete	-111.524	44.5987	Cassin's Vireo	-120.224	49.4013	Red-winged Blackbird	-115.65	49.6485	wrentit	-120.779	36.3579	Orange-crowned Warbler	-149.415	61.4281	Song Sparrow	-134.66	60.0018	Swainson's Thrush	-114.586	49.6329	Barn Swallow	-115.266	53.8027	American Crow	-113.237	47.0305	Cedar Waxwing	-111.954	42.0021	Great Horned Owl	-111.265	39.5919	Pine Siskin	-114.542	46.6398	Dark-eyed Junco	-122.3
bellspar	-116.163	34.0138	Says Phoebe	-108.955	39.4433	Northern rough-winged Sparrow	-127.886	55.1583	hoorbred	-110.068	31.887	Ruby-crowned Kinglete	-111.443	39.3222	Cassin's Vireo	-120.212	38.3563	Red-winged Blackbird	-115.632	40.0935	wrentit	-124.04	41.4662	Orange-crowned Warbler	-149.414	59.5702	Song Sparrow	-134.65	58.3833	Swainson's Thrush	-114.542	46.6398	Barn Swallow	-115.26	54.999	American Crow	-113.228	52.2013	Cedar Waxwing	-111.919	46.1235	Great Horned Owl	-111.263	47.4942	Pine Siskin	-114.49	49.6359	Dark-eyed Junco	-122.292
bellspar	-118.395	34.6686	Says Phoebe	-108.934	46.7274	Northern rough-winged Sparrow	-127.877	50.7039	hoorbred	-109.067	31.9167	Ruby-crowned Kinglete	-111.438	34.838	Cassin's Vireo	-120.212	48.3551	Red-winged Blackbird	-115.628	40.3534	wrentit	-123.803	44.5509	Orange-crowned Warbler	-149.41	61.1954	Song Sparrow	-134.633	58.3333	Swainson's Thrush	-114.506	49.6376	Barn Swallow	-115.212	42.9539	American Crow	-113.221	52.7267	Cedar Waxwing	-111.89	52.9015	Great Horned Owl	-111.259	44.0271	Pine Siskin	-114.489	54.3406	Dark-eyed Junco	-122.289
bellspar	-119.557	34.8188	Says Phoebe	-108.921	36.607	Northern rough-winged Sparrow	-127.319	55.0022	hoorbred	-109.217	31.9333	Ruby-crowned Kinglete	-111.434	34.8492	Cassin's Vireo	-120.197	37.7104	Red-winged Blackbird	-115.612	53.7736	wrentit	-124.197	43.5183	Orange-crowned Warbler	-149.393	60.1724	Song Sparrow	-134.628	58.2514	Swainson's Thrush	-114.474	52.0274	Barn Swallow	-115.209	35.7204	American Crow	-113.219	52.2011	Cedar Waxwing	-111.838	59.9886	Great Horned Owl	-111.243	53.7762	Pine Siskin	-114.478	52.028	Dark-eyed Junco	-122.287
bellspar	-119.669	34.674	Says Phoebe	-108.911	35.2922	Northern rough-winged Sparrow	-126.527	52.3875	hoorbred	-109.218	31.9347	Ruby-crowned Kinglete	-111.379	54.4716	Cassin's Vireo	-120.177	39.5113	Red-winged Blackbird	-115.545	47.8265	wrentit	-123.504	43.3663	Orange-crowned Warbler	-149.381	60.4138	Song Sparrow	-134.57	57.4694	Swainson's Thrush	-114.463	46.9175	Barn Swallow	-115.185	42.9095	American Crow	-113.218	48.4413	Cedar Waxwing	-111.814	51.9976	Great Horned Owl	-111.217	33.022	Pine Siskin	-114.463	46.9175	Dark-eyed Junco	-122.256
bellspar	-116.2	32.612	Says Phoebe	-108.812	39.4003	Northern rough-winged Sparrow	-125.495	50.1826	hoorbred	-109.218	31.9347	Ruby-crowned Kinglete	-111.359	46.882	Cassin's Vireo	-120.173	48.5092	Red-winged Blackbird	-115.538	54.7603	wrentit	-122.559	43.9075	Orange-crowned Warbler	-149.369	59.9572	Song Sparrow	-134.555	58.3403	Swainson's Thrush	-114.462	48.108	Barn Swallow	-115.174	47.6497	American Crow	-113.202	35.5156	Cedar Waxwing	-111.804	41.6273	Great Horned Owl	-111.202	41.2756	Pine Siskin	-114.462	48.108	Dark-eyed Junco	-122.255
bellspar	-120.508	35.3184	Says Phoebe	-108.801	47.2706	Northern rough-winged Sparrow	-125.241	50.0264	hoorbred	-112.54	31.9515	Ruby-crowned Kinglete	-111.339	41.7238	Cassin's Vireo	-120.16	42.0625	Red-winged Blackbird	-115.536	32.9417	wrentit	-124.328	42.587	Orange-crowned Warbler	-149.367	60.3212	Song Sparrow	-134.512	58.3369	Swainson's Thrush	-114.447	51.8256	Barn Swallow	-115.145	33.0447	American Crow	-113.196	53.1343	Cedar Waxwing	-111.794	41.6248	Great Horned Owl	-111.201	51.5755	Pine Siskin	-114.45	51.8314	Dark-eyed Junco	-122.25
bellspar	-119.73	35.0932	Says Phoebe	-108.791	33.6441	Northern rough-winged Sparrow	-125.203	49.5778	hoorbred	-109.219	32.0219	Ruby-crowned Kinglete	-111.328	41.3279	Cassin's Vireo	-120.158	48.2517	Red-winged Blackbird	-115.52	52.7959	wrentit	-123.214	42.9709	Orange-crowned Warbler	-149.35	61.5641	Song Sparrow	-134.496	58.3515	Swainson's Thrush	-114.447	45.7462	Barn Swallow	-115.139	50.6917	American Crow	-113.169	51.3579	Cedar Waxwing	-111.764	45.9146	Great Horned Owl	-111.201	43.8248	Pine Siskin	-114.447	45.7462	Dark-eyed Junco	-122.24
bellspar	-119.33	34.8339	Says Phoebe	-108.79	34.5445	Northern rough-winged Sparrow	-125.188	49.4755	hoorbred	-109.383	32.0333	Ruby-crowned Kinglete	-111.318	41.6398	Cassin's Vireo	-120.15	51.3167	Red-winged Blackbird	-115.516	49.4616	wrentit	-122.708	42.5805	Orange-crowned Warbler	-149.347	60.3806	Song Sparrow	-134.471	58.3181	Swainson's Thrush	-114.423	50.4789	Barn Swallow	-115.118	54.0352	American Crow	-113.158	54.8351	Cedar Waxwing	-111.764	45.9146	Great Horned Owl	-111.191	51.2706	Pine Siskin	-114.429	48.4924	Dark-eyed Junco	-122.228
bellspar	-119.287	35.4418	Says Phoebe	-108.78	45.5642	Northern rough-winged Sparrow	-125.098	49.6424	hoorbred	-109.333	32.0333	Ruby-crowned Kinglete	-111.314	40.636	Cassin's Vireo	-120.149	49.7203	Red-winged Blackbird	-115.493	44.9601	wrentit	-120.936	42.1561	Orange-crowned Warbler	-149.299	63.7396	Song Sparrow	-134.437	58.2992	Swainson's Thrush	-114.41	52.4064	Barn Swallow	-115.104	47.2997	American Crow	-113.123	53.1198	Cedar Waxwing	-111.76	53.1033	Great Horned Owl	-111.187	37.9276	Pine Siskin	-114.425	50.4805	Dark-eyed Junco	-122.228
bellspar	-120.925	38.7688	Says Phoebe	-108.774	43.0252	Northern rough-winged Sparrow	-125.089	52.2575	hoorbred	-109.383	32.05	Ruby-crowned Kinglete	-111.281	40.0467	Cassin's Vireo	-120.139	39.7978	Red-winged Blackbird	-115.493	40.1799	wrentit	-123.589	43.6488	Orange-crowned Warbler	-149.298	63.7394	Song Sparrow	-134.422	58.3016	Swainson's Thrush	-114.409	52.5823	Barn Swallow	-115.098	44.4572	American Crow	-113.123	53.1198	Cedar Waxwing	-111.741	38.9148	Great Horned Owl	-111.163	41.5242	Pine Siskin	-114.41	52.5814	Dark-eyed Junco	-122.224
bellspar	-120.667	38.3755	Says Phoebe	-108.773	34.4626	Northern rough-winged Sparrow	-124.901	53.5981	hoorbred	-111.007	32.1073	Ruby-crowned Kinglete	-111.281	40.0467	Cassin's Vireo	-120.121	44.4617	Red-winged Blackbird	-115.485	33.2201	wrentit	-122.346	43.2981	Orange-crowned Warbler	-149.297	60.4101	Song Sparrow	-134.42	58.302	Swainson's Thrush	-114.399	53.6284	Barn Swallow	-115.091	51.0952	American Crow	-113.11	41.7465	Cedar Waxwing	-111.701	43.5343	Great Horned Owl	-111.113	50.9214	Pine Siskin	-114.41	52.4064	Dark-eyed Junco	-122.224
bellspar	-122.639	40.028	Says Phoebe	-108.761	37.84	Northern rough-winged Sparrow	-124.836	49.2615	hoorbred	-111.008	32.1118	Ruby-crowned Kinglete	-111.278	54.2676	Cassin's Vireo	-120.089	50.5746	Red-winged Blackbird	-115.473	45.8163	wrentit	-124.247	42.254	Orange-crowned Warbler	-149.271	61.2343	Song Sparrow	-134.42	58.3019	Swainson's Thrush	-114.394	47.0312	Barn Swallow	-115.088	62.5609	American Crow	-113.109	41.4379	Cedar Waxwing	-111.615	59.8618	Great Horned Owl	-111.078	51.3287	Pine Siskin	-114.399	53.6284	Dark-eyed Junco	-122.174
bellspar	-122.709	39.1844	Says Phoebe	-108.754	40.2044	Northern rough-winged Sparrow	-124.832	54.0872	hoorbred	-112.036	32.1151	Ruby-crowned Kinglete	-111.265	39.5919	Cassin's Vireo	-120.079	53.279	Red-winged Blackbird	-115.451	53.6139	wrentit	-123.689	42.4225	Orange-crowned Warbler	-149.266	61.1499	Song Sparrow	-134.392	58.276	Swainson's Thrush	-114.279	42.3312	Barn Swallow	-115.075	50.9855	American Crow	-113.099	49.9021	Cedar Waxwing	-111.564	41.576	Great Horned Owl	-111.076	52.2011	Pine Siskin	-114.394	47.0312	Dark-eyed Junco	-122.157
bellspar	-121.423	36.2574	Says Phoebe	-108.754	45.205	Northern rough-winged Sparrow	-124.832	54.0872	hoorbred	-110.519	32.1319	Ruby-crowned Kinglete	-111.263	47.4942	Cassin's Vireo	-120.069	34.4663	Red-winged Blackbird	-115.436	45.8257	wrentit	-124.198	43.5202	Orange-crowned Warbler	-149.257	61.4861	Song Sparrow	-134.285	57.8656	Swainson's Thrush	-114.26	51.3292	Barn Swallow	-115.034	37.6076	American Crow	-113.079	45.5347	Cedar Waxwing	-111.56	41.8018	Great Horned Owl	-111.067	31.712	Pine Siskin	-114.279	42.3312	Dark-eyed Junco	-122.146
bellspar	-123.227	39.1635	Says Phoebe	-108.727	32.3972	Northern rough-winged Sparrow	-124.815	48.8721	hoorbred	-109.45	32.1489	Ruby-crowned Kinglete	-111.259	44.0271	Cassin's Vireo	-120.038	38.17	Red-winged Blackbird	-115.434	32.8472	wrentit	-123.368	46.0241	Orange-crowned Warbler	-149.254	63.7141	Song Sparrow	-134.242	56.7078	Swainson's Thrush	-114.221	53.1642	Barn Swallow	-115.033	48.3572	American Crow	-113.029	50.6015	Cedar Waxwing	-111.552	42.931	Great Horned Owl	-111.065	31.3874	Pine Siskin	-114.26	51.3292	Dark-eyed Junco	-122.143
bellspar	-116.48	32.9241	Says Phoebe	-108.715	43.7079	Northern rough-winged Sparrow	-124.392	51.4896	hoorbred	-112.951	32.1701	Ruby-crowned Kinglete	-111.243	53.7762	Cassin's Vireo	-119.928	44.5221	Red-winged Blackbird	-115.419	41.9347	wrentit	-122.537	42.1117	Orange-crowned Warbler	-149.247	61.2025	Song Sparrow	-134.061	57.6653	Swainson's Thrush	-114.213	51.5479	Barn Swallow	-114.914	55.499	American Crow	-112.994	50.6014	Cedar Waxwing	-111.526	53.7156	Great Horned Owl	-111.048	40.5816	Pine Siskin	-114.252	43.4008	Dark-eyed Junco	-122.136
bellspar	-116.798	33.5014	Says Phoebe	-108.714	48.3824	Northern rough-winged Sparrow	-124.328	42.587	hoorbred	-110.312	32.1891	Ruby-crowned Kinglete	-111.219	40.2788	Cassin's Vireo	-119.875	45.0714	Red-winged Blackbird	-115.412	46.0761	wrentit	-123.607	45.3325	Orange-crowned Warbler	-149.228	61.5536	Song Sparrow	-134.042	57.2861	Swainson's Thrush	-114.203	50.2768	Barn Swallow	-114.907	43.8977	American Crow	-112.994	50.6014	Cedar Waxwing	-111.524	44.5987	Great Horned Owl	-111.032	43.1752	Pine Siskin	-114.22	53.1638	Dark-eyed Junco	-122.067
bellspar	-118.149	34.9711	Says Phoebe	-108.701	39.1644	Northern rough-winged Sparrow	-124.294	47.3475	hoorbred	-110.967	32.2167	Ruby-crowned Kinglete	-111.201	43.8248	Cassin's Vireo	-119.836	38.3432	Red-winged Blackbird	-115.407	51.6617	wrentit	-123.856	44.4276	Orange-crowned Warbler	-149.228	61.7332	Song Sparrow	-134.023	57.4803	Swainson's Thrush	-114.201	47.7185	Barn Swallow	-114.876	43.9111	American Crow	-112.98	54.5	Cedar Waxwing	-111.517	49.7564	Great Horned Owl	-110.96	50.2221	Pine Siskin	-114.213	51.5479	Dark-eyed Junco	-122.05
bellspar	-116.887	34.081	Says Phoebe	-108.7	44.092	Northern rough-winged Sparrow	-124.272	48.2533	hoorbred	-110.933	32.2167	Ruby-crowned Kinglete	-111.187	37.9276	Cassin's Vireo	-119.824	38.7755	Red-winged Blackbird	-115.385	55.258	wrentit	-124.077	43.2153	Orange-crowned Warbler	-149.171	60.9433	Song Sparrow	-133.893	55.8928	Swainson's Thrush	-114.193	48.6987	Barn Swallow	-114.876	43.9111	American Crow	-112.86	52.5217	Cedar Waxwing	-111.443	39.3222	Great Horned Owl	-110.946	33.5656	Pine Siskin	-114.201	47.7185	Dark-eyed Junco	-122.021
bellspar	-116.767	34.2881	Says Phoebe	-108.674	40.6166	Northern rough-winged Sparrow	-124.247	42.254	hoorbred	-110.926	32.2217	Ruby-crowned Kinglete	-111.179	41.2613	Cassin's Vireo	-119.804	37.7473	Red-winged Blackbird	-115.361	43.4135	wrentit	-123.292	43.1277	Orange-crowned Warbler	-149.135	60.9603	Song Sparrow	-133.841	58.5175	Swainson's Thrush	-114.181	62.5254	Barn Swallow	-114.803	39.1599	American Crow	-112.829	54.4341	Cedar Waxwing	-111.41	49.8732	Great Horned Owl	-110.945	31.9576	Pine Siskin	-114.194	52.6572	Dark-eyed Junco	-122.011
bellspar	-122.636	40.7169	Says Phoebe	-108.635	53.5115	Northern rough-winged Sparrow	-124.198	43.5202	hoorbred	-110.926	32.2217	Ruby-crowned Kinglete	-111.163	41.5242	Cassin's Vireo	-119.794	37.4619	Red-winged Blackbird	-115.271	39.3621	wrentit	-122.306	43.6398	Orange-crowned Warbler	-149.131	61.4262	Song Sparrow	-133.834	56.5864	Swainson's Thrush	-114.174	44.6127	Barn Swallow	-114.802	40.3287	American Crow	-112.815	53.7163	Cedar Waxwing	-111.379	54.4716	Great Horned Owl	-110.919	51.4445	Pine Siskin	-114.193	48.6987	Dark-eyed Junco	-121.985
bellspar	-122.86	40.1803	Says Phoebe	-108.624	38.7397	Northern rough-winged Sparrow	-124.197	43.5183	hoorbred	-110.926	32.2217	Ruby-crowned Kinglete	-111.157	40.2441	Cassin's Vireo	-119.73	49.5976	Red-winged Blackbird	-115.266	53.8027	wrentit	-124.025	42.7852	Orange-crowned Warbler	-149.128	60.9171	Song Sparrow	-133.795	60.0003	Swainson's Thrush	-114.172	46.3311	Barn Swallow	-114.788	53.4831	American Crow	-112.8	37.414	Cedar Waxwing	-111.359	46.882	Great Horned Owl	-110.896	47.5054	Pine Siskin	-114.174	44.6127	Dark-eyed Junco	-121.981
bellspar	-119.618	34.7072	Says Phoebe	-108.623	42.1795	Northern rough-winged Sparrow	-124.179	49.7831	hoorbred	-110.926	32.2218	Ruby-crowned Kinglete	-111.107	55.6692	Cassin's Vireo	-119.671	53.0839	Red-winged Blackbird	-115.26	54.999	wrentit	-123.064	42.222	Orange-crowned Warbler	-149.12	61.6038	Song Sparrow	-133.773	58.0058	Swainson's Thrush	-114.124	53.0188	Barn Swallow	-114.787	53.5412	American Crow	-112.782	53.3377	Cedar Waxwing	-111.328	41.3279	Great Horned Owl	-110.886	54.0577	Pine Siskin	-114.173	53.0177	Dark-eyed Junco	-121.981
bellspar	-122.613	39.1628	Says Phoebe	-108.621	44.9693	Northern rough-winged Sparrow	-124.179	49.7831	hoorbred	-110.984	32.2364	Ruby-crowned Kinglete	-111.048	40.5816	Cassin's Vireo	-119.669	34.674	Red-winged Blackbird	-115.212	42.9539	wrentit	-123.94	44.2359	Orange-crowned Warbler	-149.115	61.5933	Song Sparrow	-133.627	56.3283	Swainson's Thrush	-114.047	49.0264	Barn Swallow	-114.763	51.2105	American Crow	-112.782	53.3086	Cedar Waxwing	-111.314	40.636	Great Horned Owl	-110.866	53.4967	Pine Siskin	-114.172	46.3311	Dark-eyed Junco	-121.979
bellspar	-122.552	39.3826	Says Phoebe	-108.576	39.0521	Northern rough-winged Sparrow	-124.164	40.5281	hoorbred	-110.683	32.2417	Ruby-crowned Kinglete	-111.032	43.1752	Cassin's Vireo	-119.663	48.7556	Red-winged Blackbird	-115.185	42.9095	wrentit	-123.238	43.8372	Orange-crowned Warbler	-149.105	64.5099	Song Sparrow	-133.527	54.8031	Swainson's Thrush	-114.012	45.0778	Barn Swallow	-114.732	49.2938	American Crow	-112.732	43.1104	Cedar Waxwing	-111.281	40.0467	Great Horned Owl	-110.856	56.1651	Pine Siskin	-114.135	47.6602	Dark-eyed Junco	-121.974
bellspar	-120.779	36.3579	Says Phoebe	-108.56	40.2778	Northern rough-winged Sparrow	-124.147	49.5193	hoorbred	-110.873	32.26	Ruby-crowned Kinglete	-110.946	53.9914	Cassin's Vireo	-119.63	37.3671	Red-winged Blackbird	-115.174	47.6497	wrentit	-123.606	42.2792	Orange-crowned Warbler	-149.095	61.021	Song Sparrow	-133.524	56.195	Swainson's Thrush	-113.985	52.612	Barn Swallow	-114.729	33.4049	American Crow	-112.711	44.5611	Cedar Waxwing	-111.278	54.2676	Great Horned Owl	-110.832	40.8754	Pine Siskin	-114.079	49.8758	Dark-eyed Junco	-121.95
bellspar	-116.343	36.4907	Says Phoebe	-108.537	38.2701	Northern rough-winged Sparrow	-124.142	41.6956	hoorbred	-110.874	32.2601	Ruby-crowned Kinglete	-110.907	55.5542	Cassin's Vireo	-119.628	43.7011	Red-winged Blackbird	-115.145	33.0447	wrentit	-123.634	44.5127	Orange-crowned Warbler	-149	61	Song Sparrow	-133.521	54.8027	Swainson's Thrush	-113.952	45.8507	Barn Swallow	-114.715	54.1204	American Crow	-112.703	53.9343	Cedar Waxwing	-111.263	47.4942	Great Horned Owl	-110.796	51.0089	Pine Siskin	-114.078	54.4718	Dark-eyed Junco	-121.922
LABEL	longitude	latitude	Says Phoebe	-108.536	37.5182	Northern rough-winged Sparrow	-124.123	40.2432	hoorbred	-110.874	32.2601	Ruby-crowned Kinglete	-110.893	40.4607	Cassin's Vireo	-119.618	34.7072	Red-winged Blackbird	-115.139	50.6917	wrentit	-123.903	44.2326	Orange-crowned Warbler	-148.996	61.3402	Song Sparrow	-133.15	55.4761	Swainson's Thrush	-113.949	47.1825	Barn Swallow	-114.711	35.7087	American Crow	-112.651	49.3842	Cedar Waxwing	-111.259	44.0271	Great Horned Owl	-110.795	31.5176	Pine Siskin	-114.045	49.0201	Dark-eyed Junco	-121.918
Black-throated Sparrow	-122.011	41.8224	Says Phoebe	-108.524	34.3413	Northern rough-winged Sparrow	-124.099	49.1942	hoorbred	-110.867	32.2667	Ruby-crowned Kinglete	-110.886	54.0577	Cassin's Vireo	-119.531	43.8508	Red-winged Blackbird	-115.118	54.0352	wrentit	-123.634	44.5127	Orange-crowned Warbler	-148.994	63.7164	Song Sparrow	-133.15	55.8333	Swainson's Thrush	-113.937	52.5522	Barn Swallow	-114.668	33.2314	American Crow	-112.65	43.5216	Cedar Waxwing	-111.243	53.7762	Great Horned Owl	-110.788	45.5761	Pine Siskin	-114.029	40.4591	Dark-eyed Junco	-121.916
Black-throated Sparrow	-121.805	43.9851	Says Phoebe	-108.482	37.2704	Northern rough-winged Sparrow	-124.097	41.2624	hoorbred	-111.067	32.2958	Ruby-crowned Kinglete	-110.866	53.4967	Cassin's Vireo	-119.526	49.2575	Red-winged Blackbird	-115.098	44.4572	wrentit	-123.696	44.9615	Orange-crowned Warbler	-148.993	63.7903	Song Sparrow	-133.15	55.4833	Swainson's Thrush	-113.914	54.0492	Barn Swallow	-114.662	35.8664	American Crow	-112.647	51.7782	Cedar Waxwing	-111.201	43.8248	Great Horned Owl	-110.767	34.7	Pine Siskin	-114.012	45.0778	Dark-eyed Junco	-121.908
Black-throated Sparrow	-121.257	41.6709	Says Phoebe	-108.474	37.4432	Northern rough-winged Sparrow	-124.078	46.2694	hoorbred	-110.696	32.3356	Ruby-crowned Kinglete	-110.857	43.5441	Cassin's Vireo	-119.435	51.4158	Red-winged Blackbird	-115.091	51.0952	wrentit	-122.455	44.6045	Orange-crowned Warbler	-148.986	61.5844	Song Sparrow	-133.085	55.5557	Swainson's Thrush	-113.909	49.9779	Barn Swallow	-114.623	33.6172	American Crow	-112.646	38.2041	Cedar Waxwing	-111.179	41.2613	Great Horned Owl	-110.765	41.2729	Pine Siskin	-114.001	39.2238	Dark-eyed Junco	-121.903
Black-throated Sparrow	-121.069	41.819	Says Phoebe	-108.465	37.5167	Northern rough-winged Sparrow	-124.077	43.2153	hoorbred	-116.795	32.3633	Ruby-crowned Kinglete	-110.856	56.1651	Cassin's Vireo	-119.427	44.8231	Red-winged Blackbird	-115.088	62.5609	Williamson's Sapsucker	-121.099	50.0226	Orange-crowned Warbler	-148.97	63.7218	Song Sparrow	-133.078	56.2075	Swainson's Thrush	-113.849	46.0091	Barn Swallow	-114.587	49.6325	American Crow	-112.642	45.3791	Cedar Waxwing	-111.157	40.2441	Great Horned Owl	-110.734	44.8808	Pine Siskin	-113.987	52.6107	Dark-eyed Junco	-121.84
Black-throated Sparrow	-121.036	38.7202	Says Phoebe	-108.465	37.5167	Northern rough-winged Sparrow	-124.058	48.8231	hoorbred	-110.933	32.3833	Ruby-crowned Kinglete	-110.837	42.4891	Cassin's Vireo	-119.414	45.7988	Red-winged Blackbird	-115.075	50.9855	Williamson's Sapsucker	-119.28	49.1074	Orange-crowned Warbler	-148.954	63.745	Song Sparrow	-133.04	61.2044	Swainson's Thrush	-113.836	53.6872	Barn Swallow	-114.56	38.7946	American Crow	-112.637	43.5493	Cedar Waxwing	-111.113	50.9214	Great Horned Owl	-110.711	43.6525	Pine Siskin	-113.984	40.0358	Dark-eyed Junco	-121.833
Black-throated Sparrow	-120.821	46.5509	Says Phoebe	-108.462	39.513	Northern rough-winged Sparrow	-124.055	48.4223	hoorbred	-110.667	32.5	Ruby-crowned Kinglete	-110.832	40.8754	Cassin's Vireo	-119.391	51.0367	Red-winged Blackbird	-115.034	37.6076	Williamson's Sapsucker	-111.578	35.3951	Orange-crowned Warbler	-148.919	60.8002	Song Sparrow	-133.005	55.6289	Swainson's Thrush	-113.834	46.0502	Barn Swallow	-114.498	39.2075	American Crow	-112.636	48.2122	Cedar Waxwing	-111.109	52.6677	Great Horned Owl	-110.691	49.2613	Pine Siskin	-113.952	45.8507	Dark-eyed Junco	-121.832
Black-throated Sparrow	-120.713	41.6797	Says Phoebe	-108.461	38.0688	Northern rough-winged Sparrow	-124.054	41.8021	hoorbred	-108.356	32.5358	Ruby-crowned Kinglete	-110.788	45.5761	Cassin's Vireo	-119.332	34.8339	Red-winged Blackbird	-115.033	48.3572	Williamson's Sapsucker	-109.205	35.679	Orange-crowned Warbler	-148.918	63.7325	Song Sparrow	-133	54.2333	Swainson's Thrush	-113.831	46.575	Barn Swallow	-114.49	49.6359	American Crow	-112.619	34.7734	Cedar Waxwing	-111.076	52.2011	Great Horned Owl	-110.682	49.8622	Pine Siskin	-113.949	47.1825	Dark-eyed Junco	-121.829
Black-throated Sparrow	-120.645	37.9835	Says Phoebe	-108.451	46.1988	Northern rough-winged Sparrow	-123.962	40.4151	hoorbred	-110.77	32.6108	Ruby-crowned Kinglete	-110.765	41.2729	Cassin's Vireo	-119.33	34.8339	Red-winged Blackbird	-114.974	62.5378	Williamson's Sapsucker	-109.107	33.6101	Orange-crowned Warbler	-148.86	63.3793	Song Sparrow	-133	54	Swainson's Thrush	-113.679	55.9014	Barn Swallow	-114.489	54.3406	American Crow	-112.606	38.5161	Cedar Waxwing	-111.032	43.1752	Great Horned Owl	-110.681	49.5235	Pine Siskin	-113.94	52.5513	Dark-eyed Junco	-121.824
Black-throated Sparrow	-120.64	43.3072	Says Phoebe	-108.45	34.6384	Northern rough-winged Sparrow	-123.913	46.6155	hoorbred	-116.78	32.64	Ruby-crowned Kinglete	-110.734	44.8808	Cassin's Vireo	-119.321	50.6737	Red-winged Blackbird	-114.914	55.499	Williamson's Sapsucker	-112.032	36.3131	Orange-crowned Warbler	-148.827	60.774	Song Sparrow	-132.913	56.8076	Swainson's Thrush	-113.668	46.7237	Barn Swallow	-114.483	34.986	American Crow	-112.564	45.3056	Cedar Waxwing	-110.946	53.9914	Great Horned Owl	-110.674	50.7652	Pine Siskin	-113.924	47.9889	Dark-eyed Junco	-121.813
Black-throated Sparrow	-120.447	38.7694	Says Phoebe	-108.43	41.7026	Northern rough-winged Sparrow	-123.898	41.7046	hoorbred	-117.038	32.6622	Ruby-crowned Kinglete	-110.731	40.5509	Cassin's Vireo	-119.314	34.3571	Red-winged Blackbird	-114.907	43.8977	Williamson's Sapsucker	-110.767	34.7	Orange-crowned Warbler	-148.774	63.3733	Song Sparrow	-132.909	55.6316	Swainson's Thrush	-113.59	46.7257	Barn Swallow	-114.478	52.028	American Crow	-112.519	42.8548	Cedar Waxwing	-110.907	55.5542	Great Horned Owl	-110.651	52.4631	Pine Siskin	-113.916	54.0508	Dark-eyed Junco	-121.805
Black-throated Sparrow	-120.375	41.7333	Says Phoebe	-108.43	41.7026	Northern rough-winged Sparrow	-123.84	40.9701	hoorbred	-117.246	32.6995	Ruby-crowned Kinglete	-110.731	40.5508	Cassin's Vireo	-119.305	36.6316	Red-winged Blackbird	-114.876	43.9111	Williamson's Sapsucker	-109.166	33.8669	Orange-crowned Warbler	-148.704	63.3897	Song Sparrow	-132.854	57.0314	Swainson's Thrush	-113.57	49.8151	Barn Swallow	-114.473	32.8819	American Crow	-112.495	41.2588	Cedar Waxwing	-110.896	47.5054	Great Horned Owl	-110.628	39.6723	Pine Siskin	-113.908	49.9808	Dark-eyed Junco	-121.805
Black-throated Sparrow	-120.365	40.8	Says Phoebe	-108.43	41.7026	Northern rough-winged Sparrow	-123.803	44.5509	hoorbred	-117.156	32.714	Ruby-crowned Kinglete	-110.711	43.6525	Cassin's Vireo	-119.28	49.1074	Red-winged Blackbird	-114.876	43.9111	Williamson's Sapsucker	-109.197	36.302	Orange-crowned Warbler	-148.674	64.79	Song Sparrow	-132.8	54.8734	Swainson's Thrush	-113.562	45.0341	Barn Swallow	-114.463	46.9175	American Crow	-112.495	46.6205	Cedar Waxwing	-110.893	40.4607	Great Horned Owl	-110.563	49.1015	Pine Siskin	-113.896	51.5615	Dark-eyed Junco	-121.794
Black-throated Sparrow	-120.337	41.2351	Says Phoebe	-108.43	41.7026	Northern rough-winged Sparrow	-123.802	41.2018	hoorbred	-108.738	32.7152	Ruby-crowned Kinglete	-110.709	37.4656	Cassin's Vireo	-119.272	48.723	Red-winged Blackbird	-114.803	39.1599	Williamson's Sapsucker	-111.438	34.838	Orange-crowned Warbler	-148.655	65.4884	Song Sparrow	-132.767	55.9333	Swainson's Thrush	-113.531	48.6916	Barn Swallow	-114.462	48.108	American Crow	-112.454	55.3871	Cedar Waxwing	-110.886	54.0577	Great Horned Owl	-110.542	53.29	Pine Siskin	-113.885	53.687	Dark-eyed Junco	-121.781
Black-throated Sparrow	-120.198	43.8392	Says Phoebe	-108.43	41.7026	Northern rough-winged Sparrow	-123.697	51.5629	hoorbred	-114.717	32.724	Ruby-crowned Kinglete	-110.673	43.9952	Cassin's Vireo	-119.241	44.2169	Red-winged Blackbird	-114.802	40.3287	Williamson's Sapsucker	-109.106	33.6104	Orange-crowned Warbler	-148.639	65.4915	Song Sparrow	-132.767	56.3501	Swainson's Thrush	-113.52	44.7224	Barn Swallow	-114.45	51.8314	American Crow	-112.451	50.834	Cedar Waxwing	-110.866	53.4967	Great Horned Owl	-110.529	33.1755	Pine Siskin	-113.853	53.3377	Dark-eyed Junco	-121.774
Black-throated Sparrow	-120.172	41.5296	Says Phoebe	-108.415	40.0653	Northern rough-winged Sparrow	-123.696	44.9615	hoorbred	-117.112	32.7324	Ruby-crowned Kinglete	-110.667	44.6667	Cassin's Vireo	-119.161	37.2556	Red-winged Blackbird	-114.788	53.4831	Williamson's Sapsucker	-121.257	41.1014	Orange-crowned Warbler	-148.618	63.3897	Song Sparrow	-132.766	56.7395	Swainson's Thrush	-113.445	55.4728	Barn Swallow	-114.445	32.8548	American Crow	-112.412	47.3061	Cedar Waxwing	-110.857	43.5441	Great Horned Owl	-110.505	32.5434	Pine Siskin	-113.849	46.0091	Dark-eyed Junco	-121.757
Black-throated Sparrow	-120.164	43.9679	Says Phoebe	-108.402	43.2007	Northern rough-winged Sparrow	-123.689	42.4225	hoorbred	-117.039	32.7327	Ruby-crowned Kinglete	-110.666	43.9867	Cassin's Vireo	-119.114	52.5265	Red-winged Blackbird	-114.787	53.5412	Williamson's Sapsucker	-121.426	40.4941	Orange-crowned Warbler	-148.418	65.5632	Song Sparrow	-132.65	55.4833	Swainson's Thrush	-113.413	48.8084	Barn Swallow	-114.425	50.4805	American Crow	-112.397	49.09	Cedar Waxwing	-110.856	56.1651	Great Horned Owl	-110.496	42.7688	Pine Siskin	-113.84	42.21	Dark-eyed Junco	-121.752
Black-throated Sparrow	-120.122	44.6692	Says Phoebe	-108.352	44.8406	Northern rough-winged Sparrow	-123.65	47.0096	hoorbred	-116.94	32.7344	Ruby-crowned Kinglete	-110.617	44.3167	Cassin's Vireo	-119.113	44.4172	Red-winged Blackbird	-114.763	51.2105	Williamson's Sapsucker	-120.698	40.5759	Orange-crowned Warbler	-148.066	63.2874	Song Sparrow	-132.517	55.8083	Swainson's Thrush	-113.413	48.8084	Barn Swallow	-114.41	52.5814	American Crow	-112.396	43.8124	Cedar Waxwing	-110.788	45.5761	Great Horned Owl	-110.458	44.7719	Pine Siskin	-113.834	46.0502	Dark-eyed Junco	-121.743
Black-throated Sparrow	-120.108	40.4933	Says Phoebe	-108.349	38.2657	Northern rough-winged Sparrow	-123.634	44.5127	hoorbred	-117.018	32.7698	Ruby-crowned Kinglete	-110.496	42.7688	Cassin's Vireo	-119.087	50.2662	Red-winged Blackbird	-114.732	49.2938	Williamson's Sapsucker	-119.836	38.3432	Orange-crowned Warbler	-147.98	63.2753	Song Sparrow	-132.426	56.5897	Swainson's Thrush	-113.387	46.8935	Barn Swallow	-114.41	52.4064	American Crow	-112.392	42.4988	Cedar Waxwing	-110.734	44.8808	Great Horned Owl	-110.416	44.916	Pine Siskin	-113.831	46.575	Dark-eyed Junco	-121.704
Black-throated Sparrow	-119.928	44.5221	Says Phoebe	-108.347	46.9022	Northern rough-winged Sparrow	-123.606	42.2792	hoorbred	-110.259	32.7734	Ruby-crowned Kinglete	-110.458	44.7719	Cassin's Vireo	-119.086	50.8158	Red-winged Blackbird	-114.729	33.4049	Williamson's Sapsucker	-119.824	38.7755	Orange-crowned Warbler	-147.884	64.8624	Song Sparrow	-132.418	53.333	Swainson's Thrush	-113.321	54.0365	Barn Swallow	-114.399	32.8333	American Crow	-112.375	54.6733	Cedar Waxwing	-110.731	40.5509	Great Horned Owl	-110.399	40.4807	Pine Siskin	-113.784	49.7495	Dark-eyed Junco	-121.696
Black-throated Sparrow	-119.846	39.0037	Says Phoebe	-108.347	46.9022	Northern rough-winged Sparrow	-123.604	40.1733	hoorbred	-116.793	32.7763	Ruby-crowned Kinglete	-110.416	44.916	Cassin's Vireo	-119.078	49.4459	Red-winged Blackbird	-114.715	54.1204	Williamson's Sapsucker	-120.291	38.5563	Orange-crowned Warbler	-147.863	64.8644	Song Sparrow	-132.41	55.42	Swainson's Thrush	-113.237	47.0307	Barn Swallow	-114.399	53.6284	American Crow	-112.339	52.1721	Cedar Waxwing	-110.711	43.6525	Great Horned Owl	-110.38	51.4453	Pine Siskin	-113.732	51.4154	Dark-eyed Junco	-121.688
Black-throated Sparrow	-119.846	39.0037	Says Phoebe	-108.319	31.9176	Northern rough-winged Sparrow	-123.599	48.7853	hoorbred	-117.136	32.7827	Ruby-crowned Kinglete	-110.399	40.4807	Cassin's Vireo	-119.048	48.2242	Red-winged Blackbird	-114.711	35.7087	Williamson's Sapsucker	-117.691	34.3864	Orange-crowned Warbler	-147.85	64.8119	Song Sparrow	-132.383	56.472	Swainson's Thrush	-113.237	47.0305	Barn Swallow	-114.394	47.0312	American Crow	-112.331	51.1833	Cedar Waxwing	-110.681	49.5235	Great Horned Owl	-110.332	48.061	Pine Siskin	-113.699	55.9037	Dark-eyed Junco	-121.677
Black-throated Sparrow	-119.83	41.4882	Says Phoebe	-108.285	39.8717	Northern rough-winged Sparrow	-123.589	43.6488	hoorbred	-116.996	32.7916	Ruby-crowned Kinglete	-110.305	54.1805	Cassin's Vireo	-119.045	34.7383	Red-winged Blackbird	-114.668	33.2314	Williamson's Sapsucker	-116.893	34.0814	Orange-crowned Warbler	-147.849	64.8608	Song Sparrow	-132.383	56.4667	Swainson's Thrush	-113.234	52.2013	Barn Swallow	-114.279	42.3312	American Crow	-112.325	48.9577	Cedar Waxwing	-110.673	43.9952	Great Horned Owl	-110.325	50.5575	Pine Siskin	-113.668	46.7237	Dark-eyed Junco	-121.669
Black-throated Sparrow	-119.824	38.7755	Says Phoebe	-108.247	51.0667	Northern rough-winged Sparrow	-123.585	38.8036	hoorbred	-117.239	32.8003	Ruby-crowned Kinglete	-110.281	38.4729	Cassin's Vireo	-118.992	36.2678	Red-winged Blackbird	-114.623	33.6172	Williamson's Sapsucker	-118.655	37.6376	Orange-crowned Warbler	-147.846	64.7977	Song Sparrow	-132.38	56.4599	Swainson's Thrush	-113.202	35.5156	Barn Swallow	-114.26	51.3292	American Crow	-112.314	50.1645	Cedar Waxwing	-110.666	43.9867	Great Horned Owl	-110.323	34.6674	Pine Siskin	-113.657	49.2617	Dark-eyed Junco	-121.612
Black-throated Sparrow	-119.78	40.2637	Says Phoebe	-108.216	43.7997	Northern rough-winged Sparrow	-123.584	46.0496	hoorbred	-117.251	32.8463	Ruby-crowned Kinglete	-110.275	49.5381	Cassin's Vireo	-118.967	48.85	Red-winged Blackbird	-114.587	49.6325	Williamson's Sapsucker	-119.804	37.7473	Orange-crowned Warbler	-147.783	64.55	Song Sparrow	-132.379	56.4705	Swainson's Thrush	-113.196	53.1343	Barn Swallow	-114.252	43.4008	American Crow	-112.27	49.3483	Cedar Waxwing	-110.651	52.4631	Great Horned Owl	-110.303	32.0343	Pine Siskin	-113.59	46.7257	Dark-eyed Junco	-121.583
Black-throated Sparrow	-119.73	35.0932	Says Phoebe	-108.204	42.315	Northern rough-winged Sparrow	-123.582	39.1612	hoorbred	-116.925	32.8802	Ruby-crowned Kinglete	-110.264	41.2657	Cassin's Vireo	-118.91	45.2238	Red-winged Blackbird	-114.56	38.7946	Williamson's Sapsucker	-120.426	39.6154	Orange-crowned Warbler	-147.752	65.1091	Song Sparrow	-132.377	56.4708	Swainson's Thrush	-113.159	54.8363	Barn Swallow	-114.247	50.5136	American Crow	-112.256	44.2385	Cedar Waxwing	-110.542	53.29	Great Horned Owl	-110.275	49.5381	Pine Siskin	-113.57	49.8151	Dark-eyed Junco	-121.582
Black-throated Sparrow	-119.674	42.6189	Says Phoebe	-108.194	42.6374	Northern rough-winged Sparrow	-123.548	48.7493	hoorbred	-117.035	32.9628	Ruby-crowned Kinglete	-110.253	46.8857	Cassin's Vireo	-118.909	44.978	Red-winged Blackbird	-114.542	46.6398	Williamson's Sapsucker	-120.375	41.7333	Orange-crowned Warbler	-147.724	64.7962	Song Sparrow	-132.377	56.4708	Swainson's Thrush	-113.079	45.5347	Barn Swallow	-114.22	53.1638	American Crow	-112.228	39.355	Cedar Waxwing	-110.399	40.4807	Great Horned Owl	-110.264	41.2657	Pine Siskin	-113.563	43.4619	Dark-eyed Junco	-121.581
Black-throated Sparrow	-119.67	41.8336	Says Phoebe	-108.188	33.9263	Northern rough-winged Sparrow	-123.538	41.3028	hoorbred	-108.576	32.9658	Ruby-crowned Kinglete	-110.001	42.8832	Cassin's Vireo	-118.909	36.8189	Red-winged Blackbird	-114.522	37.6097	Williamson's Sapsucker	-122.011	41.8224	Orange-crowned Warbler	-147.718	64.7966	Song Sparrow	-132.36	56.0978	Swainson's Thrush	-113.029	50.6019	Barn Swallow	-114.213	51.5479	American Crow	-112.226	54.2392	Cedar Waxwing	-110.38	51.4453	Great Horned Owl	-110.259	50.7467	Pine Siskin	-113.562	45.0341	Dark-eyed Junco	-121.579
Black-throated Sparrow	-119.588	42.578	Says Phoebe	-108.17	48.0865	Northern rough-winged Sparrow	-123.532	41.309	hoorbred	-108.577	32.9659	Ruby-crowned Kinglete	-109.818	32.6498	Cassin's Vireo	-118.899	36.0801	Red-winged Blackbird	-114.498	39.2075	Williamson's Sapsucker	-122.05	41.4001	Orange-crowned Warbler	-147.707	64.8746	Song Sparrow	-132.3	56.65	Swainson's Thrush	-112.977	54.4994	Barn Swallow	-114.208	50.2702	American Crow	-112.219	35.0556	Cedar Waxwing	-110.305	54.1805	Great Horned Owl	-110.253	46.8857	Pine Siskin	-113.548	37.6617	Dark-eyed Junco	-121.576
Black-throated Sparrow	-119.557	34.8188	Says Phoebe	-108.165	39.8229	Northern rough-winged Sparrow	-123.532	41.3035	hoorbred	-116.721	33.085	Ruby-crowned Kinglete	-109.764	38.5446	Cassin's Vireo	-118.894	47.7717	Red-winged Blackbird	-114.489	54.3406	Williamson's Sapsucker	-120.172	41.5296	Orange-crowned Warbler	-147.564	61.0222	Song Sparrow	-132.152	54.0164	Swainson's Thrush	-112.827	54.432	Barn Swallow	-114.201	47.7185	American Crow	-112.206	41.893	Cedar Waxwing	-110.275	49.5381	Great Horned Owl	-110.193	51.3579	Pine Siskin	-113.531	48.6916	Dark-eyed Junco	-121.57
Black-throated Sparrow	-119.549	39.7695	Says Phoebe	-108.147	36.7455	Northern rough-winged Sparrow	-123.525	52.2551	hoorbred	-117.066	33.116	Ruby-crowned Kinglete	-109.762	41.781	Cassin's Vireo	-118.868	42.9577	Red-winged Blackbird	-114.483	34.986	Williamson's Sapsucker	-120.828	39.5602	Orange-crowned Warbler	-147.541	64.8922	Song Sparrow	-132.15	54.0167	Swainson's Thrush	-112.822	53.7162	Barn Swallow	-114.194	52.6572	American Crow	-112.174	50.9215	Cedar Waxwing	-110.259	50.7467	Great Horned Owl	-110.161	42.0738	Pine Siskin	-113.52	44.7224	Dark-eyed Junco	-121.555
Black-throated Sparrow	-119.478	42.0148	Says Phoebe	-108.143	44.375	Northern rough-winged Sparrow	-123.513	49.4068	hoorbred	-117.086	33.119	Ruby-crowned Kinglete	-109.726	44.9304	Cassin's Vireo	-118.85	35.8909	Red-winged Blackbird	-114.478	52.028	Williamson's Sapsucker	-120.447	38.7694	Orange-crowned Warbler	-147.355	61.85	Song Sparrow	-132.15	54.0333	Swainson's Thrush	-112.8	37.414	Barn Swallow	-114.181	62.5254	American Crow	-112.173	45.1288	Cedar Waxwing	-110.253	46.8857	Great Horned Owl	-110.073	50.0043	Pine Siskin	-113.507	46.0839	Dark-eyed Junco	-121.522
Black-throated Sparrow	-119.411	46.3916	Says Phoebe	-108.139	38.6948	Northern rough-winged Sparrow	-123.504	43.3663	hoorbred	-111.739	33.1202	Ruby-crowned Kinglete	-109.717	53.6427	Cassin's Vireo	-118.849	44.0018	Red-winged Blackbird	-114.473	32.8819	Williamson's Sapsucker	-121.824	41.2528	Orange-crowned Warbler	-147.182	60.9078	Song Sparrow	-132.117	53.2505	Swainson's Thrush	-112.782	53.3377	Barn Swallow	-114.174	44.6127	American Crow	-112.15	49.6113	Cedar Waxwing	-110.193	51.3579	Great Horned Owl	-110.052	46.3296	Pine Siskin	-113.44	55.486	Dark-eyed Junco	-121.502
Black-throated Sparrow	-119.383	39.9433	Says Phoebe	-108.124	35.2667	Northern rough-winged Sparrow	-123.499	47.9694	hoorbred	-117.209	33.1432	Ruby-crowned Kinglete	-109.634	43.5337	Cassin's Vireo	-118.845	35.8163	Red-winged Blackbird	-114.463	46.9175	Williamson's Sapsucker	-121.57	40.8188	Orange-crowned Warbler	-147.176	61.9373	Song Sparrow	-132.083	54	Swainson's Thrush	-112.773	60.0482	Barn Swallow	-114.173	53.0177	American Crow	-112.148	53.105	Cedar Waxwing	-110.161	42.0738	Great Horned Owl	-109.952	50.805	Pine Siskin	-113.413	48.8084	Dark-eyed Junco	-121.499
Black-throated Sparrow	-119.332	34.8339	Says Phoebe	-108.124	47.075	Northern rough-winged Sparrow	-123.488	41.3813	hoorbred	-108.882	33.2367	Ruby-crowned Kinglete	-109.547	45.7252	Cassin's Vireo	-118.777	49.7098	Red-winged Blackbird	-114.462	48.108	Williamson's Sapsucker	-119.161	37.2556	Orange-crowned Warbler	-147.134	63.0344	Song Sparrow	-132.057	54.0309	Swainson's Thrush	-112.711	53.9339	Barn Swallow	-114.172	46.3311	American Crow	-112.131	51.9544	Cedar Waxwing	-110.052	46.3296	Great Horned Owl	-109.915	31.9197	Pine Siskin	-113.413	48.8084	Dark-eyed Junco	-121.487
Black-throated Sparrow	-119.305	41.5905	Says Phoebe	-108.111	36.7712	Northern rough-winged Sparrow	-123.485	39.6878	hoorbred	-119.5	33.25	Ruby-crowned Kinglete	-109.521	42.6917	Cassin's Vireo	-118.772	50.2116	Red-winged Blackbird	-114.45	51.8314	Williamson's Sapsucker	-122.618	41.0054	Orange-crowned Warbler	-147.121	61.9574	Song Sparrow	-132	56	Swainson's Thrush	-112.711	44.5611	Barn Swallow	-114.153	54.4803	American Crow	-112.095	40.0722	Cedar Waxwing	-109.9	52.7258	Great Horned Owl	-109.9	52.7258	Pine Siskin	-113.387	46.8935	Dark-eyed Junco	-121.483
Black-throated Sparrow	-119.255	39.3029	Says Phoebe	-108.107	32.3245	Northern rough-winged Sparrow	-123.47	46.5431	hoorbred	-108.873	33.2723	Ruby-crowned Kinglete	-109.51	37.9028	Cassin's Vireo	-118.75	45.6794	Red-winged Blackbird	-114.447	45.7462	Williamson's Sapsucker	-121.05	41.6092	Orange-crowned Warbler	-147.107	63.0238	Song Sparrow	-132	53	Swainson's Thrush	-112.651	49.3842	Barn Swallow	-114.135	47.6602	American Crow	-112.084	41.5821	Cedar Waxwing	-109.75	49.668	Great Horned Owl	-109.817	41.15	Pine Siskin	-113.37	44.233	Dark-eyed Junco	-121.471
Black-throated Sparrow	-119.194	38.1752	Says Phoebe	-108.088	40.7402	Northern rough-winged Sparrow	-123.443	46.9562	hoorbred	-111.841	33.3062	Ruby-crowned Kinglete	-109.494	53.6002	Cassin's Vireo	-118.743	50.4406	Red-winged Blackbird	-114.445	32.8548	Williamson's Sapsucker	-121.257	41.6709	Orange-crowned Warbler	-146.516	62.2317	Song Sparrow	-131.961	55.625	Swainson's Thrush	-112.647	51.7809	Barn Swallow	-114.093	50.5426	American Crow	-112.051	47.027	Cedar Waxwing	-109.726	44.9304	Great Horned Owl	-109.764	38.5446	Pine Siskin	-113.321	54.0362	Dark-eyed Junco	-121.465
Black-throated Sparrow	-119.12	41.7723	Says Phoebe	-108.074	50.9216	Northern rough-winged Sparrow	-123.398	39.5665	hoorbred	-108.899	33.326	Ruby-crowned Kinglete	-109.47	40.7235	Cassin's Vireo	-118.702	48.2295	Red-winged Blackbird	-114.425	50.4805	Williamson's Sapsucker	-120.836	40.4393	Orange-crowned Warbler	-146.429	63.0862	Song Sparrow	-131.917	57.1833	Swainson's Thrush	-112.646	38.2041	Barn Swallow	-114.089	42.4317	American Crow	-112.044	51.3289	Cedar Waxwing	-109.717	53.6427	Great Horned Owl	-109.762	41.781	Pine Siskin	-113.267	39.8792	Dark-eyed Junco	-121.438
Black-throated Sparrow	-119.016	43.2106	Says Phoebe	-108.059	45.3751	Northern rough-winged Sparrow	-123.386	48.1128	hoorbred	-108.883	33.3965	Ruby-crowned Kinglete	-109.443	43.4174	Cassin's Vireo	-118.655	37.6376	Red-winged Blackbird	-114.41	52.5814	Williamson's Sapsucker	-120.177	39.5113	Orange-crowned Warbler	-146.355	61.1315	Song Sparrow	-131.857	56.6468	Swainson's Thrush	-112.495	46.6205	Barn Swallow	-114.079	49.8758	American Crow	-112.036	52.8143	Cedar Waxwing	-109.666	46.1033	Great Horned Owl	-109.738	31.7587	Pine Siskin	-113.237	47.0307	Dark-eyed Junco	-121.428
Black-throated Sparrow	-119.016	42.9546	Says Phoebe	-108.057	35.7835	Northern rough-winged Sparrow	-123.368	46.0241	hoorbred	-111.892	33.4167	Ruby-crowned Kinglete	-109.404	37.6749	Cassin's Vireo	-118.655	36.4664	Red-winged Blackbird	-114.41	52.4064	Williamson's Sapsucker	-120.573	38.7397	Orange-crowned Warbler	-146.355	61.1308	Song Sparrow	-131.832	55.8603	Swainson's Thrush	-112.487	59.311	Barn Swallow	-114.078	54.4718	American Crow	-112.026	44.5869	Cedar Waxwing	-109.608	52.7403	Great Horned Owl	-109.695	31.8182	Pine Siskin	-113.237	47.0307	Dark-eyed Junco	-121.426
Black-throated Sparrow	-119.015	42.9542	Says Phoebe	-108.01	36.8339	Northern rough-winged Sparrow	-123.35	48.4046	hoorbred	-112.074	33.4483	Ruby-crowned Kinglete	-109.386	38.4471	Cassin's Vireo	-118.636	51.6759	Red-winged Blackbird	-114.407	34.4912	Williamson's Sapsucker	-118.121	36.0106	Orange-crowned Warbler	-146.327	61.1335	Song Sparrow	-131.793	53.208	Swainson's Thrush	-112.453	55.3873	Barn Swallow	-114.073	41.9461	American Crow	-112.02	50.3028	Cedar Waxwing	-109.547	45.7252	Great Horned Owl	-109.666	46.1033	Pine Siskin	-113.237	47.0305	Dark-eyed Junco	-121.423
Black-throated Sparrow	-118.989	42.6558	Says Phoebe	-108.01	36.8339	Northern rough-winged Sparrow	-123.315	45.7638	hoorbred	-110.836	33.4526	Ruby-crowned Kinglete	-109.386	38.4471	Cassin's Vireo	-118.636	51.6759	Red-winged Blackbird	-114.399	32.8333	Williamson's Sapsucker	-119.017	37.7768	Orange-crowned Warbler	-146.278	61.1298	Song Sparrow	-131.793	53.208	Swainson's Thrush	-112.397	49.09	Barn Swallow	-114.045	49.0201	American Crow	-112.02	50.3028	Cedar Waxwing	-109.532	49.9605	Great Horned Owl	-109.659	41.6551	Pine Siskin	-113.228	52.2013	Dark-eyed Junco	-121.391
Black-throated Sparrow	-118.909	36.8189	Says Phoebe	-107.989	44.408	Northern rough-winged Sparrow	-123.292	43.1277	hoorbred	-116.073	33.5719	Ruby-crowned Kinglete	-109.383	38.45	Cassin's Vireo	-118.588	44.1329	Red-winged Blackbird	-114.399	53.6284	Williamson's Sapsucker	-121.584	41.5341	Orange-crowned Warbler	-146.077	64.2556	Song Sparrow	-131.767	55.2833	Swainson's Thrush	-112.372	54.67	Barn Swallow	-114.001	39.2238	American Crow	-112.018	54.9182	Cedar Waxwing	-109.532	49.9605	Great Horned Owl	-109.617	38.6167	Pine Siskin	-113.219	52.2011	Dark-eyed Junco	-121.39
Black-throated Sparrow	-118.9	41.3172	Says Phoebe	-107.979	52.2376	Northern rough-winged Sparrow	-123.261	44.7202	hoorbred	-110.013	33.5893	Ruby-crowned Kinglete	-109.331	54.4775	Cassin's Vireo	-118.57	35.7787	Red-winged Blackbird	-114.394	47.0312	Williamson's Sapsucker	-120.545	40.1542	Orange-crowned Warbler	-146.061	63.0532	Song Sparrow	-131.717	55.5	Swainson's Thrush	-112.339	52.1721	Barn Swallow	-113.987	52.6107	American Crow	-112.007	46.4814	Cedar Waxwing	-109.531	49.9382	Great Horned Owl	-109.584	41.3426	Pine Siskin	-113.218	48.4413	Dark-eyed Junco	-121.385
Black-throated Sparrow	-118.755	38.6443	Says Phoebe	-107.971	41.6705	Northern rough-winged Sparrow	-123.258	49.2627	hoorbred	-117.897	33.6272	Ruby-crowned Kinglete	-109.258	40.8583	Cassin's Vireo	-118.557	34.5675	Red-winged Blackbird	-114.279	42.3312	Williamson's Sapsucker	-106.875	40.1532	Orange-crowned Warbler	-145.986	63.0508	Song Sparrow	-131.7	55.35	Swainson's Thrush	-112.228	39.355	Barn Swallow	-113.984	40.0358	American Crow	-111.996	52.638	Cedar Waxwing	-109.494	53.6002	Great Horned Owl	-109.547	45.7252	Pine Siskin	-113.196	53.1343	Dark-eyed Junco	-121.38
Black-throated Sparrow	-118.726	39.402	Says Phoebe	-107.97	40.138	Northern rough-winged Sparrow	-123.242	49.4744	hoorbred	-118.006	33.6905	Ruby-crowned Kinglete	-109.205	35.679	Cassin's Vireo	-118.54	48.0542	Red-winged Blackbird	-114.26	51.3292	Williamson's Sapsucker	-107.648	39.9659	Orange-crowned Warbler	-145.917	61.0588	Song Sparrow	-131.683	57.6	Swainson's Thrush	-112.226	54.2388	Barn Swallow	-113.952	45.8507	American Crow	-111.984	50.1523	Cedar Waxwing	-109.443	43.4174	Great Horned Owl	-109.532	49.9605	Pine Siskin	-113.158	54.8351	Dark-eyed Junco	-121.353
Black-throated Sparrow	-118.649	42.3477	Says Phoebe	-107.968	43.9788	Northern rough-winged Sparrow	-123.238	43.8372	hoorbred	-115.809	33.7366	Ruby-crowned Kinglete	-109.201	31.9825	Cassin's Vireo	-118.475	49.0417	Red-winged Blackbird	-114.252	43.4008	Williamson's Sapsucker	-105.279	39.221	Orange-crowned Warbler	-145.842	63.0459	Song Sparrow	-131.655	54.1717	Swainson's Thrush	-112.083	54.9333	Barn Swallow	-113.949	47.1825	American Crow	-111.972	54.7574	Cedar Waxwing	-109.415	47.7874	Great Horned Owl	-109.521	42.6917	Pine Siskin	-113.123	53.1198	Dark-eyed Junco	-121.281
Black-throated Sparrow	-118.59	43.5866	Says Phoebe	-107.874	40.0523	Northern rough-winged Sparrow	-123.225	39.2649	hoorbred	-117.867	33.7454	Ruby-crowned Kinglete	-109.197	36.302	Cassin's Vireo	-118.401	44.9134	Red-winged Blackbird	-114.247	50.5136	Williamson's Sapsucker	-108.139	38.6948	Orange-crowned Warbler	-145.764	66.3441	Song Sparrow	-131.648	55.3419	Swainson's Thrush	-112.002	38.4909	Barn Swallow	-113.94	52.5513	American Crow	-111.954	39.9004	Cedar Waxwing	-109.331	54.4775	Great Horned Owl	-109.494	53.6002	Pine Siskin	-113.079	45.5347	Dark-eyed Junco	-121.274
[truncated: 5,858 more rows]
[truncated: 16 more columns]

## Sheet: Sheet2
S1 Table. Locations (longitude, latitude) for each specimen used in breeding niche models.
[truncated: 6,318 more rows]
[truncated: 16 more columns]

## Sheet: Sheet3
		Acorn Woodpecker	paper
Acorn Woodpecker	dupl removed from sheet 2	Allen's Hummingbird	Acorn Woodpecker	label	label	label	label	label	label	label	label	label	label	label	label	label	label	label	label	label	label	label	label	label
[truncated: 205 more rows]
