# Supplementary material for: Niche modeling reveals life history shifts in birds at La Brea over the last twenty millennia
Source: PLoS One. 2020 Jan 16;15(1):e0227361. doi: 10.1371/journal.pone.0227361 (PMC6964907; doi:10.1371/journal.pone.0227361)
Supplement: S2 Table — (XLSM) [file pone.0227361.s002.xlsm]

## Sheet: Sheet1
S2 Table. Locations (longitude, latitude) for each specimen used in wintering niche models, including information on downloads from Global Biodiversity Information Facility.
Label	Longitude	Latitude		Label	Longitude	Latitude		townsolitWTR	-151.548	59.6519		label	longitude	latitude		label	Longitude	Latitude		label	longitude	latitude		label	Longitude	Latitude		label	Longitude	Latitude		label	Longitude	Latitude		label	Longitude	Latitude		label	Longitude	Latitude		label	Longitude	Latitude		label	Longitude
Rufous-crowned Sparrow WTR	-123.183	39.2259		FoxSpWTR	-123.203	44.6984		townsolitWTR	-151.548	59.6519		nomockingbirdWTR	-104.584	24.0004		benthrasWTR	-110.833	32.2167		Nashville Warbler WTR	-123.803	39.4519		wcspwtr	-112.46	34.6296		ashthrfly	-124.091	40.8726		bewicwrWtr	-122.234	37.3626		logshrkWtr	-112.746	33.3196		rockwrwtr	-120.817	36.709		rbsapwtr	-111.865	33.5821		yhbbwtr	-124.123
Rufous-crowned Sparrow WTR	-123.105	39.1313		FoxSpWTR	-122.967	44.0263		townsolitWTR	-151.545	59.651		nomockingbirdWTR	-104.679	19.235		benthrasWTR	-112.612	33.3593		Nashville Warbler WTR	-123.799	39.45		wcspwtr	-114.358	34.4622		ashthrfly	-123.261	44.5318		bewicwrWtr	-121.814	39.7347		logshrkWtr	-108.189	30.8869		rockwrwtr	-122.073	38.5143		rbsapwtr	-120.059	34.6354		yhbbwtr	-124.119
Rufous-crowned Sparrow WTR	-123.091	38.9232		FoxSpWTR	-121.747	38.5704		townsolitWTR	-151.538	59.6531		nomockingbirdWTR	-104.752	31.0434		benthrasWTR	-111.873	33.1364		Nashville Warbler WTR	-123.798	39.4368		wcspwtr	-120.003	34.6231		ashthrfly	-123.259	44.5341		bewicwrWtr	-122.532	37.9696		logshrkWtr	-117.717	33.6829		rockwrwtr	-118.431	35.801		rbsapwtr	-123.345	44.4016		yhbbwtr	-124.117
Rufous-crowned Sparrow WTR	-123.089	38.9068		FoxSpWTR	-122.938	43.782		townsolitWTR	-150.04	61.177		nomockingbirdWTR	-104.822	31.8936		benthrasWTR	-112.175	33.2934		Nashville Warbler WTR	-123.765	39.5557		wcspwtr	-121.587	38.9314		ashthrfly	-123.259	44.5361		bewicwrWtr	-110.844	31.7593		logshrkWtr	-109.883	32.0436		rockwrwtr	-118.938	36.2725		rbsapwtr	-124.17	41.9426		yhbbwtr	-124.114
Rufous-crowned Sparrow WTR	-123.085	39.002		FoxSpWTR	-123.297	48.4579		townsolitWTR	-149.864	61.1825		nomockingbirdWTR	-105.275	21.5344		benthrasWTR	-112.081	33.1773		Nashville Warbler WTR	-123.729	38.9244		wcspwtr	-122.26	37.797		ashthrfly	-122.041	36.9712		bewicwrWtr	-119.537	38.6688		logshrkWtr	-119.59	39.9358		rockwrwtr	-114.104	34.2994		rbsapwtr	-123.988	46.708		yhbbwtr	-124.112
Rufous-crowned Sparrow WTR	-123.012	38.792		FoxSpWTR	-123.558	40.8876		townsolitWTR	-149.864	61.1824		nomockingbirdWTR	-105.275	21.5359		benthrasWTR	-112.175	33.1918		Nashville Warbler WTR	-123.049	38.3209		wcspwtr	-122.864	42.4447		ashthrfly	-121.783	38.5553		bewicwrWtr	-123.099	44.0442		logshrkWtr	-121.555	37.9729		rockwrwtr	-119.784	36.8711		rbsapwtr	-119.996	39.5157		yhbbwtr	-124.111
Rufous-crowned Sparrow WTR	-122.736	37.9299		FoxSpWTR	-123.341	48.4406		townsolitWTR	-149.864	61.1826		nomockingbirdWTR	-105.279	20.6737		benthrasWTR	-111.52	33.567		Nashville Warbler WTR	-123.049	38.3333		wcspwtr	-115.876	42.8987		ashthrfly	-121.408	38.2611		bewicwrWtr	-122.348	47.7914		logshrkWtr	-118.054	33.7054		rockwrwtr	-114.65	35.1074		rbsapwtr	-121.975	37.5716		yhbbwtr	-124.105
Rufous-crowned Sparrow WTR	-122.675	37.9198		FoxSpWTR	-124.202	41.7455		townsolitWTR	-149.864	61.1819		nomockingbirdWTR	-106.428	23.1999		benthrasWTR	-111.504	32.6083		Nashville Warbler WTR	-123.007	38.3038		wcspwtr	-122.396	37.2564		ashthrfly	-119.749	34.4209		bewicwrWtr	-109.795	32.6681		logshrkWtr	-121.354	37.4196		rockwrwtr	-116.816	45.6773		rbsapwtr	-122.358	37.2492		yhbbwtr	-124.104
Rufous-crowned Sparrow WTR	-122.663	38.673		FoxSpWTR	-123.407	48.4344		townsolitWTR	-149.863	61.1822		nomockingbirdWTR	-106.517	31.9116		benthrasWTR	-111.782	33.4805		Nashville Warbler WTR	-123.003	37.6985		wcspwtr	-117.197	32.7544		ashthrfly	-118.475	34.1757		bewicwrWtr	-118.442	34.0688		logshrkWtr	-121.203	37.6912		rockwrwtr	-114.688	41.9434		rbsapwtr	-122.316	40.6523		yhbbwtr	-124.092
Rufous-crowned Sparrow WTR	-122.644	38.1163		FoxSpWTR	-124.067	40.837		townsolitWTR	-149.863	61.1823		nomockingbirdWTR	-106.543	23.4071		benthrasWTR	-112.645	33.3358		Nashville Warbler WTR	-122.767	38.4398		wcspwtr	-104.335	33.3415		ashthrfly	-118.474	34.1767		bewicwrWtr	-111.762	34.7917		logshrkWtr	-104.036	32.1288		rockwrwtr	-112.675	33.9091		rbsapwtr	-121.158	38.7377		yhbbwtr	-123.803
Rufous-crowned Sparrow WTR	-122.64	37.9761		FoxSpWTR	-122.142	38.2194		townsolitWTR	-149.863	61.1822		nomockingbirdWTR	-106.765	32.3965		benthrasWTR	-112.28	33.3553		Nashville Warbler WTR	-122.741	38.4388		wcspwtr	-112.241	41.0547		ashthrfly	-118.473	34.1745		bewicwrWtr	-122.132	47.6585		logshrkWtr	-119.176	35.0081		rockwrwtr	-110.965	32.4561		rbsapwtr	-118.295	35.4481		yhbbwtr	-123.185
Rufous-crowned Sparrow WTR	-122.615	38.1522		FoxSpWTR	-123.269	44.5588		townsolitWTR	-149.863	61.1805		nomockingbirdWTR	-107.55	25.3654		benthrasWTR	-112.744	33.2614		Nashville Warbler WTR	-122.686	37.9071		wcspwtr	-123.078	49.1043		ashthrfly	-118.345	33.783		bewicwrWtr	-117.126	32.5742		logshrkWtr	-121.291	36.8934		rockwrwtr	-116.041	33.9515		rbsapwtr	-122.023	36.9775		yhbbwtr	-123.156
Rufous-crowned Sparrow WTR	-122.604	38.9541		FoxSpWTR	-123.3	44.8381		townsolitWTR	-149.863	61.1812		nomockingbirdWTR	-108.81	26.9979		benthrasWTR	-112.015	33.2603		Nashville Warbler WTR	-122.675	37.9198		wcspwtr	-122.076	37.0103		ashthrfly	-118.343	33.8287		bewicwrWtr	-122.388	37.9129		logshrkWtr	-112.072	34.1538		rockwrwtr	-111.845	33.2216		rbsapwtr	-120.854	35.6395		yhbbwtr	-123.148
Rufous-crowned Sparrow WTR	-122.604	38.9542		FoxSpWTR	-121.244	38.7349		townsolitWTR	-149.863	61.1825		nomockingbirdWTR	-108.868	31.7984		benthrasWTR	-112.772	33.377		Nashville Warbler WTR	-122.513	37.78		wcspwtr	-120.78	37.19		ashthrfly	-118.343	33.8269		bewicwrWtr	-122.841	45.4986		logshrkWtr	-117.126	32.5742		rockwrwtr	-122.02	40.1064		rbsapwtr	-122.44	38.5704		yhbbwtr	-122.989
Rufous-crowned Sparrow WTR	-122.581	37.9669		FoxSpWTR	-123.237	49.251		townsolitWTR	-149.863	61.182		nomockingbirdWTR	-109.065	26.9995		benthrasWTR	-111.482	33.459		Nashville Warbler WTR	-122.506	37.7786		wcspwtr	-115.27	36.3218		ashthrfly	-118.089	33.8148		bewicwrWtr	-123.327	39.3615		logshrkWtr	-118.41	34.0456		rockwrwtr	-111.896	34.829		rbsapwtr	-122.7	49.2972		yhbbwtr	-122.809
Rufous-crowned Sparrow WTR	-122.561	37.8971		FoxSpWTR	-123.467	48.0821		townsolitWTR	-149.862	61.1828		nomockingbirdWTR	-109.141	31.9136		benthrasWTR	-109.715	31.589		Nashville Warbler WTR	-122.503	37.7698		wcspwtr	-117.871	33.8268		ashthrfly	-117.94	33.6464		bewicwrWtr	-122.212	47.6785		logshrkWtr	-122.062	37.4369		rockwrwtr	-122.185	38.828		rbsapwtr	-122.686	49.2223		yhbbwtr	-122.795
Rufous-crowned Sparrow WTR	-122.555	40.6218		FoxSpWTR	-124.275	40.6955		townsolitWTR	-149.732	61.0168		nomockingbirdWTR	-109.581	23.0838		benthrasWTR	-112.355	33.3933		Nashville Warbler WTR	-122.501	37.7729		wcspwtr	-118.102	33.9364		ashthrfly	-117.87	33.8257		bewicwrWtr	-110.881	31.7272		logshrkWtr	-121.198	38.321		rockwrwtr	-117.074	36.5044		rbsapwtr	-122.063	36.9799		yhbbwtr	-122.794
Rufous-crowned Sparrow WTR	-122.54	38.9872		FoxSpWTR	-122.856	38.0445		townsolitWTR	-149.541	60.9833		nomockingbirdWTR	-109.774	23.3319		benthrasWTR	-109.279	31.3371		Nashville Warbler WTR	-122.494	37.728		wcspwtr	-118.744	34.1758		ashthrfly	-117.71	33.5494		bewicwrWtr	-122.523	38.0298		logshrkWtr	-111.297	35.0926		rockwrwtr	-113.938	33.2849		rbsapwtr	-122.557	47.6918		yhbbwtr	-122.751
Rufous-crowned Sparrow WTR	-122.527	38.2045		FoxSpWTR	-123.446	48.654		townsolitWTR	-149.54	60.9834		nomockingbirdWTR	-110.092	23.0285		benthrasWTR	-109.029	31.8369		Nashville Warbler WTR	-122.485	37.7359		wcspwtr	-115.684	32.783		ashthrfly	-117.388	33.9831		bewicwrWtr	-120.412	46.2549		logshrkWtr	-122.106	37.4511		rockwrwtr	-117.123	36.856		rbsapwtr	-123.157	47.3611		yhbbwtr	-122.493
Rufous-crowned Sparrow WTR	-122.525	37.8307		FoxSpWTR	-122.644	49.0625		townsolitWTR	-149.442	60.1185		nomockingbirdWTR	-110.767	32.988		benthrasWTR	-109.686	31.68		Nashville Warbler WTR	-122.472	37.7987		wcspwtr	-121.745	37.717		ashthrfly	-117.169	33.8622		bewicwrWtr	-123.306	44.5058		logshrkWtr	-104.638	38.2091		rockwrwtr	-111.856	33.9634		rbsapwtr	-122.777	45.7575		yhbbwtr	-122.488
Rufous-crowned Sparrow WTR	-122.514	38.4375		FoxSpWTR	-122.14	37.0032		townsolitWTR	-147.717	64.9121		nomockingbirdWTR	-110.788	25.6081		benthrasWTR	-121.314	38.2036		Nashville Warbler WTR	-122.471	37.7682		wcspwtr	-123.246	44.056		ashthrfly	-117.065	32.555		bewicwrWtr	-121.755	36.856		logshrkWtr	-111.079	31.4228		rockwrwtr	-118.789	34.2737		rbsapwtr	-122.216	47.5666		yhbbwtr	-122.456
Rufous-crowned Sparrow WTR	-122.513	38.2107		FoxSpWTR	-123.092	43.8322		townsolitWTR	-124.4	42.4324		nomockingbirdWTR	-110.803	32.3055		benthrasWTR	-109.051	31.8361		Nashville Warbler WTR	-122.47	37.7885		wcspwtr	-117.241	32.6729		ashthrfly	-116.41	33.2695		bewicwrWtr	-122.546	47.5773		logshrkWtr	-122.18	37.398		rockwrwtr	-112.848	32.0244		rbsapwtr	-124.074	40.8758		yhbbwtr	-122.453
Rufous-crowned Sparrow WTR	-122.501	38.2186		FoxSpWTR	-123.203	43.3269		townsolitWTR	-123.97	49.1731		nomockingbirdWTR	-110.815	32.3163		benthrasWTR	-112.09	33.7499		Nashville Warbler WTR	-122.469	37.7676		wcspwtr	-122.539	39.4168		ashthrfly	-116.374	33.7004		bewicwrWtr	-120.481	46.5385		logshrkWtr	-119.463	36.123		rockwrwtr	-111.638	32.613		rbsapwtr	-122.088	37.6347		yhbbwtr	-122.441
Rufous-crowned Sparrow WTR	-122.494	38.2144		FoxSpWTR	-122.477	48.4987		townsolitWTR	-123.8	48.9785		nomockingbirdWTR	-110.837	32.2477		benthrasWTR	-112.071	33.3525		Nashville Warbler WTR	-122.468	37.7708		wcspwtr	-106.462	32.3718		ashthrfly	-116.133	31.5783		bewicwrWtr	-121.511	41.7141		logshrkWtr	-109.036	31.9817		rockwrwtr	-117.942	34.1113		rbsapwtr	-122.633	42.5696		yhbbwtr	-122.438
Rufous-crowned Sparrow WTR	-122.48	37.8995		FoxSpWTR	-122.367	47.2336		townsolitWTR	-123.668	43.6273		nomockingbirdWTR	-110.854	31.7704		benthrasWTR	-113.207	33.5402		Nashville Warbler WTR	-122.468	37.7672		wcspwtr	-104.941	40.4245		ashthrfly	-116.092	30.969		bewicwrWtr	-117.013	34.0131		logshrkWtr	-109.806	32.2918		rockwrwtr	-111.729	33.9188		rbsapwtr	-119.413	36.7864		yhbbwtr	-122.407
Rufous-crowned Sparrow WTR	-122.472	37.8909		FoxSpWTR	-123.4	48.4462		townsolitWTR	-123.516	49.3896		nomockingbirdWTR	-110.863	32.2476		benthrasWTR	-111.318	32.4896		Nashville Warbler WTR	-122.459	37.7721		wcspwtr	-121.504	38.2044		ashthrfly	-115.789	32.1535		bewicwrWtr	-116.061	33.997		logshrkWtr	-118.474	39.629		rockwrwtr	-118.962	35.8483		rbsapwtr	-123.445	46.3223		yhbbwtr	-122.383
Rufous-crowned Sparrow WTR	-122.462	39.3535		FoxSpWTR	-122.205	37.1799		townsolitWTR	-123.515	49.3898		nomockingbirdWTR	-110.903	32.343		benthrasWTR	-109.72	31.5615		Nashville Warbler WTR	-122.458	37.7696		wcspwtr	-121.544	36.8476		ashthrfly	-115.724	31.4001		bewicwrWtr	-124.001	40.8776		logshrkWtr	-113.589	42.5935		rockwrwtr	-111.096	32.3523		rbsapwtr	-123.412	48.4682		yhbbwtr	-122.347
Rufous-crowned Sparrow WTR	-122.389	38.6321		FoxSpWTR	-122.526	37.8322		townsolitWTR	-123.514	49.388		nomockingbirdWTR	-110.905	31.4197		benthrasWTR	-112.346	33.9672		Nashville Warbler WTR	-122.456	37.793		wcspwtr	-117.059	32.5492		ashthrfly	-115.647	33.3829		bewicwrWtr	-121.789	42.0948		logshrkWtr	-118.41	37.3637		rockwrwtr	-115.322	35.6166		rbsapwtr	-122.505	39.4293		yhbbwtr	-122.177
Rufous-crowned Sparrow WTR	-122.388	38.6808		FoxSpWTR	-121.735	36.9378		townsolitWTR	-123.468	48.5113		nomockingbirdWTR	-110.906	32.5072		benthrasWTR	-112.535	33.7306		Nashville Warbler WTR	-122.444	37.4774		wcspwtr	-118.406	35.6403		ashthrfly	-115.568	30.05		bewicwrWtr	-121.761	36.8579		logshrkWtr	-112.397	34.0017		rockwrwtr	-120.899	36.6307		rbsapwtr	-120.898	39.9473		yhbbwtr	-122.172
Rufous-crowned Sparrow WTR	-122.374	38.4891		FoxSpWTR	-122.298	47.4713		townsolitWTR	-123.335	43.2028		nomockingbirdWTR	-110.978	32.3412		benthrasWTR	-111.672	32.7191		Nashville Warbler WTR	-122.442	37.484		wcspwtr	-121.133	38.8741		ashthrfly	-115.554	32.9683		bewicwrWtr	-117.306	33.1087		logshrkWtr	-116.663	33.8041		rockwrwtr	-120.029	37.2559		rbsapwtr	-120.757	44.2991		yhbbwtr	-122.156
Rufous-crowned Sparrow WTR	-122.373	39.8063		FoxSpWTR	-122.236	37.4852		townsolitWTR	-123.205	49.271		nomockingbirdWTR	-110.979	31.8835		benthrasWTR	-111.734	33.3614		Nashville Warbler WTR	-122.441	37.7396		wcspwtr	-122.342	37.1472		ashthrfly	-115.442	31.3044		bewicwrWtr	-123.238	44.6057		logshrkWtr	-120.337	39.6916		rockwrwtr	-116.998	33.0936		rbsapwtr	-122.88	46.147		yhbbwtr	-122.152
Rufous-crowned Sparrow WTR	-122.352	38.4957		FoxSpWTR	-118.326	33.7701		townsolitWTR	-123.198	49.2577		nomockingbirdWTR	-110.985	32.295		benthrasWTR	-112.487	33.2903		Nashville Warbler WTR	-122.44	37.4594		wcspwtr	-121.26	36.4041		ashthrfly	-115.287	32.1475		bewicwrWtr	-113.906	37.0968		logshrkWtr	-122.861	38.279		rockwrwtr	-111.719	34.5296		rbsapwtr	-120.65	37.9843		yhbbwtr	-122.133
Rufous-crowned Sparrow WTR	-122.35	38.3034		FoxSpWTR	-123.013	46.6389		townsolitWTR	-123.194	49.1698		nomockingbirdWTR	-110.994	32.209		benthrasWTR	-111.11	29.9271		Nashville Warbler WTR	-122.43	37.7454		wcspwtr	-121.647	37.1487		ashthrfly	-115.278	32.1577		bewicwrWtr	-122.325	37.8901		logshrkWtr	-111.976	33.6592		rockwrwtr	-121.281	37.4528		rbsapwtr	-122.469	37.7676		yhbbwtr	-122.131
Rufous-crowned Sparrow WTR	-122.32	38.6159		FoxSpWTR	-122.359	37.2618		townsolitWTR	-123.113	49.2417		nomockingbirdWTR	-111.226	32.2392		benthrasWTR	-109.715	31.5895		Nashville Warbler WTR	-122.428	37.806		wcspwtr	-121.079	35.5512		ashthrfly	-115.262	33.1046		bewicwrWtr	-122.239	37.4097		logshrkWtr	-119.695	40.0742		rockwrwtr	-110.7	32.3264		rbsapwtr	-122.646	42.1531		yhbbwtr	-122.096
Rufous-crowned Sparrow WTR	-122.315	38.3327		FoxSpWTR	-123.171	42.432		townsolitWTR	-123.07	42.0935		nomockingbirdWTR	-111.733	33.3618		benthrasWTR	-111.68	33.6106		Nashville Warbler WTR	-122.397	37.796		wcspwtr	-119.179	35.9137		ashthrfly	-115.194	32.3551		bewicwrWtr	-122.284	47.7569		logshrkWtr	-121.824	37.9746		rockwrwtr	-118.407	35.6369		rbsapwtr	-122.361	37.2499		yhbbwtr	-122.031
Rufous-crowned Sparrow WTR	-122.291	38.81		FoxSpWTR	-120.624	35.1053		townsolitWTR	-123.004	38.538		nomockingbirdWTR	-111.737	33.8931		benthrasWTR	-112.017	33.2687		Nashville Warbler WTR	-122.397	37.7563		wcspwtr	-122.096	37.9417		ashthrfly	-115.193	32.355		bewicwrWtr	-111.864	34.5723		logshrkWtr	-121.91	39.1879		rockwrwtr	-118.227	34.2881		rbsapwtr	-117.712	34.11		yhbbwtr	-122.025
Rufous-crowned Sparrow WTR	-122.284	38.7537		FoxSpWTR	-122.277	38.2287		townsolitWTR	-122.964	45.3114		nomockingbirdWTR	-111.842	33.3062		benthrasWTR	-113.022	33.0784		Nashville Warbler WTR	-122.397	37.7558		wcspwtr	-121.144	36.6537		ashthrfly	-115.149	32.6275		bewicwrWtr	-123.09	39.0886		logshrkWtr	-104.668	35.0357		rockwrwtr	-121.119	38.6986		rbsapwtr	-116.749	33.2357		yhbbwtr	-121.98
Rufous-crowned Sparrow WTR	-122.278	38.7784		FoxSpWTR	-123.98	49.2344		townsolitWTR	-122.939	39.5042		nomockingbirdWTR	-111.856	33.2088		benthrasWTR	-111.591	32.6505		Nashville Warbler WTR	-122.38	37.2525		wcspwtr	-118.423	37.385		ashthrfly	-115.138	33.0127		bewicwrWtr	-122.546	47.1904		logshrkWtr	-117.94	33.7247		rockwrwtr	-119.758	36.9067		rbsapwtr	-116.233	43.6074		yhbbwtr	-121.919
Rufous-crowned Sparrow WTR	-122.269	37.7715		FoxSpWTR	-122.109	47.6361		townsolitWTR	-122.931	41.5313		nomockingbirdWTR	-111.91	33.4147		benthrasWTR	-112.255	33.6046		Nashville Warbler WTR	-122.366	37.2495		wcspwtr	-121.286	38.8783		ashthrfly	-115.107	33.0207		bewicwrWtr	-117.207	32.845		logshrkWtr	-116.5	34.1578		rockwrwtr	-114.395	34.5635		rbsapwtr	-116.859	33.0534		yhbbwtr	-121.899
Rufous-crowned Sparrow WTR	-122.266	38.9091		FoxSpWTR	-123.03	44.0496		townsolitWTR	-122.93	39.4945		nomockingbirdWTR	-111.97	34.7452		benthrasWTR	-111.258	32.2492		Nashville Warbler WTR	-122.352	37.1819		wcspwtr	-115.224	37.5721		ashthrfly	-114.99	32.9244		bewicwrWtr	-117.557	33.6249		logshrkWtr	-122.369	38.4878		rockwrwtr	-112.345	36.2379		rbsapwtr	-123.029	49.3423		yhbbwtr	-121.836
Rufous-crowned Sparrow WTR	-122.266	38.9097		FoxSpWTR	-116.742	32.8577		townsolitWTR	-122.917	47.0443		nomockingbirdWTR	-112.067	33.4811		benthrasWTR	-109.725	31.7695		Nashville Warbler WTR	-122.345	37.2563		wcspwtr	-134.505	58.3581		ashthrfly	-114.965	32.8923		bewicwrWtr	-122.129	37.2006		logshrkWtr	-112.768	32.3178		rockwrwtr	-111.168	32.2437		rbsapwtr	-122.227	37.8623		yhbbwtr	-121.825
Rufous-crowned Sparrow WTR	-122.244	38.6506		FoxSpWTR	-124.039	43.6954		townsolitWTR	-122.908	41.5267		nomockingbirdWTR	-112.069	33.3245		benthrasWTR	-112.623	33.3327		Nashville Warbler WTR	-122.331	37.1865		wcspwtr	-119.897	39.5031		ashthrfly	-114.926	32.8418		bewicwrWtr	-122.722	49.2829		logshrkWtr	-108.791	31.7621		rockwrwtr	-116.439	33.2115		rbsapwtr	-121.699	37.5851		yhbbwtr	-121.825
Rufous-crowned Sparrow WTR	-122.243	38.697		FoxSpWTR	-123.937	45.6477		townsolitWTR	-122.9	41.5153		nomockingbirdWTR	-112.256	33.3892		benthrasWTR	-111.635	33.1678		Nashville Warbler WTR	-122.323	37.1421		wcspwtr	-114.356	34.4837		ashthrfly	-114.745	29.7509		bewicwrWtr	-117.744	34.0392		logshrkWtr	-122.5	38.1941		rockwrwtr	-115.702	32.764		rbsapwtr	-123.002	49.3064		yhbbwtr	-121.818
Rufous-crowned Sparrow WTR	-122.24	37.8661		FoxSpWTR	-123.056	49.0349		townsolitWTR	-122.844	41.4495		nomockingbirdWTR	-112.358	33.9723		benthrasWTR	-111.944	33.4618		Nashville Warbler WTR	-122.137	37.4541		wcspwtr	-121.257	38.6391		ashthrfly	-114.733	29.75		bewicwrWtr	-123.083	39.0321		logshrkWtr	-117.129	32.5711		rockwrwtr	-122.762	38.4135		rbsapwtr	-123	49.3058		yhbbwtr	-121.786
Rufous-crowned Sparrow WTR	-122.231	38.5121		FoxSpWTR	-122.229	45.5936		townsolitWTR	-122.83	41.5014		nomockingbirdWTR	-112.38	33.6766		benthrasWTR	-111.279	32.2758		Nashville Warbler WTR	-122.137	37.4547		wcspwtr	-110.768	31.9556		ashthrfly	-114.722	29.7325		bewicwrWtr	-122.516	38.0274		logshrkWtr	-112.462	34.8634		rockwrwtr	-117.126	32.5743		rbsapwtr	-117.651	35.6545		yhbbwtr	-121.778
Rufous-crowned Sparrow WTR	-122.23	37.8669		FoxSpWTR	-122.193	38.0685		townsolitWTR	-122.83	41.4825		nomockingbirdWTR	-112.405	33.6618		benthrasWTR	-112.115	33.7827		Nashville Warbler WTR	-122.082	36.9573		wcspwtr	-116.834	32.8872		ashthrfly	-114.702	29.7357		bewicwrWtr	-110.793	32.2491		logshrkWtr	-118.204	34.6427		rockwrwtr	-117.763	33.8063		rbsapwtr	-122.348	47.5628		yhbbwtr	-121.777
Rufous-crowned Sparrow WTR	-122.222	37.881		FoxSpWTR	-121.82	36.8723		townsolitWTR	-122.828	41.4062		nomockingbirdWTR	-112.739	32.2674		benthrasWTR	-111.585	32.6767		Nashville Warbler WTR	-122.07	36.9592		wcspwtr	-120.841	37.0438		ashthrfly	-114.697	33.2981		bewicwrWtr	-117.497	33.962		logshrkWtr	-114.138	34.2971		rockwrwtr	-114.196	34.3512		rbsapwtr	-123.353	44.0446		yhbbwtr	-121.769
Rufous-crowned Sparrow WTR	-122.218	37.8687		FoxSpWTR	-122.647	44.8515		townsolitWTR	-122.827	41.4062		nomockingbirdWTR	-112.743	33.3185		benthrasWTR	-112.792	33.2875		Nashville Warbler WTR	-122.057	36.9524		wcspwtr	-117.195	32.8473		ashthrfly	-114.687	32.8691		bewicwrWtr	-118.254	37.0797		logshrkWtr	-121.821	37.5243		rockwrwtr	-106.365	30.2521		rbsapwtr	-122.228	47.7605		yhbbwtr	-121.768
Rufous-crowned Sparrow WTR	-122.218	38.5782		FoxSpWTR	-123.062	49.2741		townsolitWTR	-122.813	41.4796		nomockingbirdWTR	-112.76	33.3278		benthrasWTR	-111.669	33.4342		Nashville Warbler WTR	-122.05	36.9519		wcspwtr	-119.48	49.0242		ashthrfly	-114.671	35.4652		bewicwrWtr	-106.892	33.7904		logshrkWtr	-111.03	32.2918		rockwrwtr	-113.392	32.2491		rbsapwtr	-123.733	46.6919		yhbbwtr	-121.767
Rufous-crowned Sparrow WTR	-122.202	37.8522		FoxSpWTR	-123.836	46.1908		townsolitWTR	-122.767	53.9261		nomockingbirdWTR	-112.774	31.9705		benthrasWTR	-111.436	32.92		Nashville Warbler WTR	-122.049	36.9605		wcspwtr	-106.67	35.0797		ashthrfly	-114.639	32.7306		bewicwrWtr	-122.291	47.5611		logshrkWtr	-115.086	37.2215		rockwrwtr	-112.05	34.2473		rbsapwtr	-120.927	38.335		yhbbwtr	-121.767
Rufous-crowned Sparrow WTR	-122.188	38.1897		FoxSpWTR	-122.462	37.7709		townsolitWTR	-122.758	53.9266		nomockingbirdWTR	-112.874	32.3873		benthrasWTR	-111.95	33.4564		Nashville Warbler WTR	-122.039	36.9541		wcspwtr	-119.791	34.4244		ashthrfly	-114.639	32.7306		bewicwrWtr	-115.915	33.5034		logshrkWtr	-122.064	37.4275		rockwrwtr	-108.189	30.8869		rbsapwtr	-119.836	37.5462		yhbbwtr	-121.76
Rufous-crowned Sparrow WTR	-122.185	38.828		FoxSpWTR	-122.617	48.827		townsolitWTR	-122.717	38.833		nomockingbirdWTR	-113.627	37.1081		benthrasWTR	-111.642	33.4291		Nashville Warbler WTR	-122.038	36.9537		wcspwtr	-122.438	37.7913		ashthrfly	-114.617	32.7167		bewicwrWtr	-122.098	37.5234		logshrkWtr	-106.612	32.4101		rockwrwtr	-121.113	38.7018		rbsapwtr	-118.089	33.8148		yhbbwtr	-121.758
Rufous-crowned Sparrow WTR	-122.178	38.8538		FoxSpWTR	-113.881	35.0775		townsolitWTR	-122.685	42.0718		nomockingbirdWTR	-113.958	36.4158		benthrasWTR	-115.396	35.0428		Nashville Warbler WTR	-122.033	36.9526		wcspwtr	-111.468	36.9063		ashthrfly	-114.614	33.0225		bewicwrWtr	-122.774	45.7429		logshrkWtr	-119.757	35.1392		rockwrwtr	-111.984	33.3628		rbsapwtr	-120.303	37.5206		yhbbwtr	-121.757
Rufous-crowned Sparrow WTR	-122.174	40.3987		FoxSpWTR	-120.5	35.0421		townsolitWTR	-122.684	45.4997		nomockingbirdWTR	-113.999	33.1892		benthrasWTR	-111.62	32.6463		Nashville Warbler WTR	-122.03	36.9633		wcspwtr	-106.884	33.7773		ashthrfly	-114.613	32.7259		bewicwrWtr	-121.168	38.7036		logshrkWtr	-121.337	38.774		rockwrwtr	-111.738	33.579		rbsapwtr	-122.571	47.1993		yhbbwtr	-121.742
Rufous-crowned Sparrow WTR	-122.142	40.3995		FoxSpWTR	-122.971	49.2355		townsolitWTR	-122.661	41.7106		nomockingbirdWTR	-114.088	36.8049		benthrasWTR	-111.615	33.474		Nashville Warbler WTR	-122.029	36.9536		wcspwtr	-118.49	35.1479		ashthrfly	-114.607	32.7208		bewicwrWtr	-122.664	45.4658		logshrkWtr	-111.647	32.6242		rockwrwtr	-106.502	31.8016		rbsapwtr	-119.527	37.2941		yhbbwtr	-121.736
Rufous-crowned Sparrow WTR	-122.131	40.4032		FoxSpWTR	-122.474	48.1634		townsolitWTR	-122.656	41.7183		nomockingbirdWTR	-114.273	33.6466		benthrasWTR	-109.716	31.5345		Nashville Warbler WTR	-122.028	36.9847		wcspwtr	-121.973	37.0948		ashthrfly	-114.604	33.299		bewicwrWtr	-109.088	32.7586		logshrkWtr	-119.657	34.8779		rockwrwtr	-111.657	36.7713		rbsapwtr	-122.525	39.5875		yhbbwtr	-121.731
Rufous-crowned Sparrow WTR	-122.103	38.5126		FoxSpWTR	-122.809	38.066		townsolitWTR	-122.649	45.5279		nomockingbirdWTR	-114.502	32.8249		benthrasWTR	-111.279	32.248		Nashville Warbler WTR	-122.016	36.9799		wcspwtr	-120.383	37.1856		ashthrfly	-114.566	33.9034		bewicwrWtr	-121.989	37.257		logshrkWtr	-120.871	35.4395		rockwrwtr	-122.068	37.507		rbsapwtr	-121.52	36.0126		yhbbwtr	-121.72
Rufous-crowned Sparrow WTR	-122.097	38.5071		FoxSpWTR	-123.012	38.792		townsolitWTR	-122.649	49.315		nomockingbirdWTR	-114.535	33.671		benthrasWTR	-108.957	32.3926		Nashville Warbler WTR	-122.014	36.9868		wcspwtr	-112.769	33.2694		ashthrfly	-114.561	34.7873		bewicwrWtr	-121.77	36.9146		logshrkWtr	-117.143	33.8411		rockwrwtr	-113.622	37.1051		rbsapwtr	-123.515	48.7888		yhbbwtr	-121.718
Rufous-crowned Sparrow WTR	-122.078	38.5149		FoxSpWTR	-118.269	34.1226		townsolitWTR	-122.645	42.1476		nomockingbirdWTR	-114.717	36.7149		benthrasWTR	-108.967	32.3924		Nashville Warbler WTR	-121.952	36.5692		wcspwtr	-117.866	33.9038		ashthrfly	-114.535	33.671		bewicwrWtr	-122.864	38.1005		logshrkWtr	-112.996	32.1486		rockwrwtr	-119.976	46.7221		rbsapwtr	-121.124	35.5967		yhbbwtr	-121.714
Rufous-crowned Sparrow WTR	-122.078	38.4054		FoxSpWTR	-122.417	37.8085		townsolitWTR	-122.635	38.4494		nomockingbirdWTR	-115.094	36.0204		benthrasWTR	-109.017	31.8141		Nashville Warbler WTR	-121.935	36.6349		wcspwtr	-121.64	37.6867		ashthrfly	-114.519	34.836		bewicwrWtr	-111.763	34.7863		logshrkWtr	-121.96	37.4393		rockwrwtr	-118.177	46.5476		rbsapwtr	-121.281	37.4528		yhbbwtr	-121.711
Rufous-crowned Sparrow WTR	-122.073	38.5143		FoxSpWTR	-116.821	32.6772		townsolitWTR	-122.635	38.6689		nomockingbirdWTR	-115.468	32.994		benthrasWTR	-108.882	32.3519		Nashville Warbler WTR	-121.932	36.6252		wcspwtr	-116.937	32.7014		ashthrfly	-114.511	32.9545		bewicwrWtr	-123.067	44.6421		logshrkWtr	-122.247	37.7526		rockwrwtr	-119.485	39.9187		rbsapwtr	-119.756	34.4174		yhbbwtr	-121.704
Rufous-crowned Sparrow WTR	-122.061	38.41		FoxSpWTR	-123.682	48.7805		townsolitWTR	-122.631	42.0763		nomockingbirdWTR	-115.528	32.7831		benthrasWTR	-111.543	33.4421		Nashville Warbler WTR	-121.931	36.6265		wcspwtr	-122.254	47.413		ashthrfly	-114.505	32.8434		bewicwrWtr	-117.261	34.0483		logshrkWtr	-105.886	22.9382		rockwrwtr	-115.283	29.9833		rbsapwtr	-123.143	39.0562		yhbbwtr	-121.683
Rufous-crowned Sparrow WTR	-122.061	38.5165		FoxSpWTR	-122.308	37.9363		townsolitWTR	-122.621	42.1434		nomockingbirdWTR	-115.548	32.9743		benthrasWTR	-109.018	31.8333		Nashville Warbler WTR	-121.926	36.6186		wcspwtr	-118.42	34.0681		ashthrfly	-114.493	32.9978		bewicwrWtr	-113.911	37.0968		logshrkWtr	-106.14	35.8054		rockwrwtr	-111.131	32.1992		rbsapwtr	-123.287	44.5813		yhbbwtr	-121.681
Rufous-crowned Sparrow WTR	-122.048	38.511		FoxSpWTR	-122.533	47.2335		townsolitWTR	-122.616	37.9206		nomockingbirdWTR	-115.73	33.0457		benthrasWTR	-109.916	32.0614		Nashville Warbler WTR	-121.923	36.6221		wcspwtr	-124.057	41.2886		ashthrfly	-114.49	32.8221		bewicwrWtr	-121.506	38.2508		logshrkWtr	-119.879	34.4199		rockwrwtr	-121.737	39.1985		rbsapwtr	-119.316	34.3474		yhbbwtr	-121.678
Rufous-crowned Sparrow WTR	-122.046	38.381		FoxSpWTR	-125.078	49.8461		townsolitWTR	-122.615	37.9199		nomockingbirdWTR	-115.912	33.5018		benthrasWTR	-111.617	32.4556		Nashville Warbler WTR	-121.922	36.5378		wcspwtr	-112.045	33.5654		ashthrfly	-114.488	34.7428		bewicwrWtr	-122.314	37.1208		logshrkWtr	-121.593	36.9063		rockwrwtr	-120.846	36.7209		rbsapwtr	-122.579	37.8896		yhbbwtr	-121.67
Rufous-crowned Sparrow WTR	-122.043	38.5081		FoxSpWTR	-123.381	48.5508		townsolitWTR	-122.615	37.9175		nomockingbirdWTR	-115.937	33.5194		benthrasWTR	-111.501	32.6177		Nashville Warbler WTR	-121.92	36.6237		wcspwtr	-114.541	33.6621		ashthrfly	-114.478	32.891		bewicwrWtr	-112.063	39.9508		logshrkWtr	-116.596	31.722		rockwrwtr	-117.707	33.461		rbsapwtr	-121.706	38.5428		yhbbwtr	-121.665
Rufous-crowned Sparrow WTR	-122.035	38.4975		FoxSpWTR	-122.877	38.4073		townsolitWTR	-122.614	37.916		nomockingbirdWTR	-116.061	33.4622		benthrasWTR	-112.141	33.8765		Nashville Warbler WTR	-121.907	36.6175		wcspwtr	-110.138	31.5574		ashthrfly	-114.46	32.8814		bewicwrWtr	-122.778	48.1115		logshrkWtr	-108.392	30.928		rockwrwtr	-115.588	35.6404		rbsapwtr	-122.743	45.6691		yhbbwtr	-121.661
Rufous-crowned Sparrow WTR	-122.027	38.4257		FoxSpWTR	-123.236	44.7823		townsolitWTR	-122.611	38.6519		nomockingbirdWTR	-116.079	33.5247		benthrasWTR	-111.637	32.6469		Nashville Warbler WTR	-121.899	36.6124		wcspwtr	-116.936	32.9986		ashthrfly	-114.373	34.5271		bewicwrWtr	-116.61	31.7696		logshrkWtr	-121.269	36.9062		rockwrwtr	-110.865	32.1834		rbsapwtr	-124.608	47.9169		yhbbwtr	-121.66
Rufous-crowned Sparrow WTR	-122.012	38.4888		FoxSpWTR	-122.942	43.9914		townsolitWTR	-122.61	41.7462		nomockingbirdWTR	-116.276	36.4017		benthrasWTR	-112.307	33.3792		Nashville Warbler WTR	-121.892	36.3336		wcspwtr	-111.57	32.7342		ashthrfly	-114.369	34.5126		bewicwrWtr	-122.713	47.0729		logshrkWtr	-108.951	31.7418		rockwrwtr	-121.312	39.0458		rbsapwtr	-122.648	47.6972		yhbbwtr	-121.655
Rufous-crowned Sparrow WTR	-122.003	37.8898		FoxSpWTR	-122.267	37.8993		townsolitWTR	-122.599	42.1386		nomockingbirdWTR	-116.401	33.2692		benthrasWTR	-111.934	33.7437		Nashville Warbler WTR	-121.857	36.6049		wcspwtr	-119.029	34.2274		ashthrfly	-114.368	34.5157		bewicwrWtr	-111.769	34.8222		logshrkWtr	-109.849	32.9398		rockwrwtr	-106.493	31.7817		rbsapwtr	-122.387	37.9162		yhbbwtr	-121.651
Rufous-crowned Sparrow WTR	-121.988	38.3566		FoxSpWTR	-122.701	48.2455		townsolitWTR	-122.597	45.5423		nomockingbirdWTR	-116.401	33.7137		benthrasWTR	-111.743	32.7432		Nashville Warbler WTR	-121.843	36.2852		wcspwtr	-114.035	36.813		ashthrfly	-114.345	32.6657		bewicwrWtr	-120.698	35.3003		logshrkWtr	-121.786	37.5642		rockwrwtr	-106.449	35.2101		rbsapwtr	-118.294	35.6605		yhbbwtr	-121.647
Rufous-crowned Sparrow WTR	-121.972	37.7666		FoxSpWTR	-121.748	36.9526		townsolitWTR	-122.597	42.0196		nomockingbirdWTR	-116.499	33.8076		benthrasWTR	-111.889	32.8215		Nashville Warbler WTR	-121.806	37.3355		wcspwtr	-115.926	35.5587		ashthrfly	-114.308	34.0588		bewicwrWtr	-122.395	37.2536		logshrkWtr	-120.588	37.1864		rockwrwtr	-121.109	38.7036		rbsapwtr	-111.859	33.5757		yhbbwtr	-121.643
Rufous-crowned Sparrow WTR	-121.944	37.8661		FoxSpWTR	-122.202	37.8522		townsolitWTR	-122.596	42.0606		nomockingbirdWTR	-116.741	31.7466		benthrasWTR	-111.955	33.884		Nashville Warbler WTR	-121.787	36.7914		wcspwtr	-118.075	34.1102		ashthrfly	-114.286	34.6604		bewicwrWtr	-116.391	34.0739		logshrkWtr	-106.474	35.1336		rockwrwtr	-114.842	36.1153		rbsapwtr	-121.874	36.5365		yhbbwtr	-121.643
Rufous-crowned Sparrow WTR	-121.939	37.8948		FoxSpWTR	-123.309	44.0834		townsolitWTR	-122.578	41.9195		nomockingbirdWTR	-116.911	32.2016		benthrasWTR	-112.532	33.4938		Nashville Warbler WTR	-121.787	36.7916		wcspwtr	-111.717	34.6661		ashthrfly	-114.273	33.6466		bewicwrWtr	-122.47	49.0048		logshrkWtr	-113.873	33.5085		rockwrwtr	-112.848	32.4012		rbsapwtr	-122.835	49.2841		yhbbwtr	-121.642
Rufous-crowned Sparrow WTR	-121.884	37.2136		FoxSpWTR	-121.07	38.6828		townsolitWTR	-122.565	38.462		nomockingbirdWTR	-117.046	33.0374		benthrasWTR	-111.575	32.6477		Nashville Warbler WTR	-121.769	36.9382		wcspwtr	-119.892	35.2154		ashthrfly	-114.154	29.0613		bewicwrWtr	-123.263	44.6369		logshrkWtr	-109.733	32.022		rockwrwtr	-119.985	37.2161		rbsapwtr	-122.685	42.174		yhbbwtr	-121.635
Rufous-crowned Sparrow WTR	-121.874	37.1986		FoxSpWTR	-121.31	36.7731		townsolitWTR	-122.565	42.1297		nomockingbirdWTR	-117.05	32.7908		benthrasWTR	-109.715	31.5716		Nashville Warbler WTR	-121.761	36.9338		wcspwtr	-111.712	40.2384		ashthrfly	-114.144	34.2876		bewicwrWtr	-117.805	33.9273		logshrkWtr	-114.449	32.8268		rockwrwtr	-112.045	33.7794		rbsapwtr	-122.469	37.7499		yhbbwtr	-121.627
Rufous-crowned Sparrow WTR	-121.871	37.2381		FoxSpWTR	-123.504	49.4063		townsolitWTR	-122.563	42.0411		nomockingbirdWTR	-117.051	32.6879		benthrasWTR	-111.637	32.7067		Nashville Warbler WTR	-121.745	36.9464		wcspwtr	-118.023	33.6882		ashthrfly	-114.119	32.4051		bewicwrWtr	-123.05	38.7321		logshrkWtr	-110.63	31.6818		rockwrwtr	-119.791	37.0688		rbsapwtr	-123.323	44.9245		yhbbwtr	-121.621
Rufous-crowned Sparrow WTR	-121.864	37.4583		FoxSpWTR	-123.14	49.2956		townsolitWTR	-122.519	41.896		nomockingbirdWTR	-117.09	32.9786		benthrasWTR	-111.621	32.645		Nashville Warbler WTR	-121.397	38.2657		wcspwtr	-106.672	35.1607		ashthrfly	-114.087	34.2945		bewicwrWtr	-106.344	35.5636		logshrkWtr	-120.801	36.571		rockwrwtr	-119.862	35.146		rbsapwtr	-119.599	39.9551		yhbbwtr	-121.62
Rufous-crowned Sparrow WTR	-121.86	37.9777		FoxSpWTR	-123.387	48.5504		townsolitWTR	-122.501	52.9999		nomockingbirdWTR	-117.103	32.619		benthrasWTR	-111.48	32.8526		Nashville Warbler WTR	-120.857	35.3778		wcspwtr	-117.649	33.6335		ashthrfly	-114.084	34.2891		bewicwrWtr	-122.513	37.9412		logshrkWtr	-121.615	38.7048		rockwrwtr	-121.789	38.2411		rbsapwtr	-124.259	40.5881		yhbbwtr	-121.618
Rufous-crowned Sparrow WTR	-121.858	37.9722		FoxSpWTR	-119.226	34.2905		townsolitWTR	-122.497	41.6478		nomockingbirdWTR	-117.157	32.7337		benthrasWTR	-112.742	33.3615		Nashville Warbler WTR	-120.825	35.3127		wcspwtr	-117.665	34.1468		ashthrfly	-114.069	34.2817		bewicwrWtr	-117.152	32.7438		logshrkWtr	-122.713	38.1985		rockwrwtr	-120.975	38.204		rbsapwtr	-119.938	34.7705		yhbbwtr	-121.611
Rufous-crowned Sparrow WTR	-121.837	39.2171		FoxSpWTR	-124.104	40.8703		townsolitWTR	-122.475	41.5533		nomockingbirdWTR	-117.218	33.3563		benthrasWTR	-112.864	32.2696		Nashville Warbler WTR	-120.67	35.2756		wcspwtr	-121.803	36.9845		ashthrfly	-114.067	34.279		bewicwrWtr	-123.324	48.414		logshrkWtr	-111.768	33.236		rockwrwtr	-118.29	35.6931		rbsapwtr	-122.121	47.6626		yhbbwtr	-121.609
Rufous-crowned Sparrow WTR	-121.834	37.5154		FoxSpWTR	-122.612	37.8982		townsolitWTR	-122.452	41.9814		nomockingbirdWTR	-117.242	32.7113		benthrasWTR	-112.76	33.3278		Nashville Warbler WTR	-120.669	35.2768		wcspwtr	-122.903	45.5177		ashthrfly	-114.065	34.285		bewicwrWtr	-119.329	47.105		logshrkWtr	-114.613	35.0516		rockwrwtr	-111.113	33.6447		rbsapwtr	-122.055	47.538		yhbbwtr	-121.607
Rufous-crowned Sparrow WTR	-121.833	37.5123		FoxSpWTR	-123.055	48.9862		townsolitWTR	-122.441	41.9298		nomockingbirdWTR	-117.245	33.3577		benthrasWTR	-112.011	33.3733		Nashville Warbler WTR	-120.661	35.3025		wcspwtr	-116.917	32.8583		ashthrfly	-114.059	34.2795		bewicwrWtr	-123.124	44.0445		logshrkWtr	-114.702	29.7357		rockwrwtr	-114.137	34.3006		rbsapwtr	-117.5	33.7844		yhbbwtr	-121.595
Rufous-crowned Sparrow WTR	-121.832	36.2954		FoxSpWTR	-123.463	48.1358		townsolitWTR	-122.433	41.947		nomockingbirdWTR	-117.254	34.08		benthrasWTR	-111.092	27.9697		Nashville Warbler WTR	-120.627	35.1092		wcspwtr	-121.636	38.563		ashthrfly	-114.053	34.2753		bewicwrWtr	-110.986	31.8552		logshrkWtr	-121.027	38.4198		rockwrwtr	-119.784	37.9577		rbsapwtr	-121.584	38.9399		yhbbwtr	-121.588
Rufous-crowned Sparrow WTR	-121.826	37.5237		FoxSpWTR	-123.229	49.2779		townsolitWTR	-122.432	41.9352		nomockingbirdWTR	-117.254	32.8139		benthrasWTR	-107.792	32.2202		Nashville Warbler WTR	-120.627	35.1074		wcspwtr	-122.688	38.2445		ashthrfly	-114.051	32.3117		bewicwrWtr	-122.742	38.8605		logshrkWtr	-106.778	32.3122		rockwrwtr	-118.937	36.2722		rbsapwtr	-121.248	38.6345		yhbbwtr	-121.586
Rufous-crowned Sparrow WTR	-121.825	37.8862		FoxSpWTR	-122.054	36.9546		townsolitWTR	-122.414	52.9727		nomockingbirdWTR	-117.26	32.9263		benthrasWTR	-117.169	33.8622		Nashville Warbler WTR	-120.591	35.1203		wcspwtr	-122.303	38.3069		ashthrfly	-114.051	34.2714		bewicwrWtr	-110.691	32.3731		logshrkWtr	-111.038	31.7454		rockwrwtr	-117.758	35.219		rbsapwtr	-121.546	37.1878		yhbbwtr	-121.572
Rufous-crowned Sparrow WTR	-121.821	37.5243		FoxSpWTR	-124.064	40.8595		townsolitWTR	-122.403	41.5981		nomockingbirdWTR	-117.271	33.011		benthrasWTR	-113.061	32.1504		Nashville Warbler WTR	-120.439	34.903		wcspwtr	-104.609	23.9431		ashthrfly	-114.05	34.2691		bewicwrWtr	-123.086	38.4373		logshrkWtr	-114.117	34.3		rockwrwtr	-120.499	35.1852		rbsapwtr	-119.731	36.978		yhbbwtr	-121.568
Rufous-crowned Sparrow WTR	-121.808	36.3171		FoxSpWTR	-122.82	45.7182		townsolitWTR	-122.39	41.6128		nomockingbirdWTR	-117.278	33.0635		benthrasWTR	-111.669	32.6753		Nashville Warbler WTR	-119.876	34.4136		wcspwtr	-122.809	38.0784		ashthrfly	-114.046	34.27		bewicwrWtr	-110.724	32.8527		logshrkWtr	-118.515	32.9085		rockwrwtr	-119.73	39.5349		rbsapwtr	-122.713	45.4682		yhbbwtr	-121.562
Rufous-crowned Sparrow WTR	-121.805	37.2035		FoxSpWTR	-122.358	37.1614		townsolitWTR	-122.39	41.6125		nomockingbirdWTR	-117.335	33.2372		benthrasWTR	-109.715	31.5656		Nashville Warbler WTR	-119.871	34.4226		wcspwtr	-118.39	37.3565		ashthrfly	-114.037	34.2742		bewicwrWtr	-121.975	37.0277		logshrkWtr	-120.87	37.1327		rockwrwtr	-118.613	34.5002		rbsapwtr	-121.521	45.7146		yhbbwtr	-121.557
Rufous-crowned Sparrow WTR	-121.804	37.3951		FoxSpWTR	-123.727	39.4582		townsolitWTR	-122.383	47.5441		nomockingbirdWTR	-117.44	33.8423		benthrasWTR	-111.74	32.7776		Nashville Warbler WTR	-119.871	34.4223		wcspwtr	-111.516	33.4181		ashthrfly	-114.028	34.2637		bewicwrWtr	-110.995	31.8705		logshrkWtr	-114.904	36.4178		rockwrwtr	-117.804	34.0885		rbsapwtr	-121.613	38.6616		yhbbwtr	-121.555
Rufous-crowned Sparrow WTR	-121.802	37.2096		FoxSpWTR	-122.469	47.1825		townsolitWTR	-122.376	41.5037		nomockingbirdWTR	-117.589	34.0729		benthrasWTR	-111.706	32.75		Nashville Warbler WTR	-119.858	34.4207		wcspwtr	-120.62	37.182		ashthrfly	-114.025	34.2627		bewicwrWtr	-113.165	36.8306		logshrkWtr	-107.75	28.1		rockwrwtr	-121.681	39.8736		rbsapwtr	-121.032	38.2236		yhbbwtr	-121.533
Rufous-crowned Sparrow WTR	-121.795	39.223		FoxSpWTR	-123.635	46.1792		townsolitWTR	-122.374	48.3246		nomockingbirdWTR	-117.656	33.5981		benthrasWTR	-111.743	32.7482		Nashville Warbler WTR	-119.819	34.4226		wcspwtr	-111.022	32.2785		ashthrfly	-114.025	34.2649		bewicwrWtr	-116.53	32.6848		logshrkWtr	-112.616	33.3558		rockwrwtr	-114.08	33.3795		rbsapwtr	-121.068	38.6582		yhbbwtr	-121.528
Rufous-crowned Sparrow WTR	-121.793	37.2057		FoxSpWTR	-122.611	48.3939		townsolitWTR	-122.336	47.1788		nomockingbirdWTR	-117.687	33.6605		benthrasWTR	-111.619	32.7749		Nashville Warbler WTR	-119.817	34.4234		wcspwtr	-111.856	39.9628		ashthrfly	-114.01	34.2539		bewicwrWtr	-123.419	48.5935		logshrkWtr	-117.919	35.7326		rockwrwtr	-108.595	30.9915		rbsapwtr	-122.857	39.1202		yhbbwtr	-121.51
Rufous-crowned Sparrow WTR	-121.791	39.753		FoxSpWTR	-122.638	48.4513		townsolitWTR	-122.299	52.3522		nomockingbirdWTR	-117.692	35.6367		benthrasWTR	-109.699	31.6125		Nashville Warbler WTR	-119.65	34.4324		wcspwtr	-122.444	37.459		ashthrfly	-114.01	34.257		bewicwrWtr	-124.435	43.1049		logshrkWtr	-112.716	33.3488		rockwrwtr	-121.12	37.0604		rbsapwtr	-120.198	37.8508		yhbbwtr	-121.492
Rufous-crowned Sparrow WTR	-121.79	37.212		FoxSpWTR	-122.566	37.9426		townsolitWTR	-122.115	41.6549		nomockingbirdWTR	-117.702	41.0729		benthrasWTR	-111.265	32.248		Nashville Warbler WTR	-119.647	34.4252		wcspwtr	-120.987	35.5401		ashthrfly	-114.003	34.2522		bewicwrWtr	-109.042	31.3554		logshrkWtr	-116.213	33.1714		rockwrwtr	-113.851	33.5165		rbsapwtr	-122.921	48.0537		yhbbwtr	-121.489
Rufous-crowned Sparrow WTR	-121.79	39.2323		FoxSpWTR	-118.906	35.2945		townsolitWTR	-122.068	41.8586		nomockingbirdWTR	-117.716	33.974		benthrasWTR	-111.713	33.4541		Nashville Warbler WTR	-119.645	34.4187		wcspwtr	-118.552	32.9962		ashthrfly	-113.984	34.2555		bewicwrWtr	-122.009	38.4946		logshrkWtr	-122.081	38.1976		rockwrwtr	-116.317	33.6529		rbsapwtr	-122.357	37.1697		yhbbwtr	-121.485
Rufous-crowned Sparrow WTR	-121.789	39.7633		FoxSpWTR	-124.067	44.6018		townsolitWTR	-122.046	38.381		nomockingbirdWTR	-117.722	34.1124		benthrasWTR	-112.525	33.7823		Nashville Warbler WTR	-119.642	34.4188		wcspwtr	-122.21	37.9115		ashthrfly	-113.956	34.2572		bewicwrWtr	-118.22	35.6909		logshrkWtr	-118.96	34.1496		rockwrwtr	-120.664	37.8195		rbsapwtr	-124.321	42.1152		yhbbwtr	-121.477
Rufous-crowned Sparrow WTR	-121.785	39.7392		FoxSpWTR	-122.23	37.3627		townsolitWTR	-122.025	37.8543		nomockingbirdWTR	-117.724	33.6052		benthrasWTR	-111.709	32.7046		Nashville Warbler WTR	-119.64	34.4336		wcspwtr	-122.318	37.9385		ashthrfly	-113.921	33.4287		bewicwrWtr	-114.717	36.7149		logshrkWtr	-114.449	32.8268		rockwrwtr	-118.336	37.4016		rbsapwtr	-122.596	37.9933		yhbbwtr	-121.477
Rufous-crowned Sparrow WTR	-121.783	39.7537		FoxSpWTR	-122.311	37.1187		townsolitWTR	-121.979	41.815		nomockingbirdWTR	-117.724	34.1395		benthrasWTR	-112.559	33.4761		Nashville Warbler WTR	-119.639	34.4187		wcspwtr	-112.255	33.4058		ashthrfly	-113.91	28.7761		bewicwrWtr	-123.012	48.546		logshrkWtr	-111.712	33.6021		rockwrwtr	-121.132	38.7702		rbsapwtr	-124.445	42.9172		yhbbwtr	-121.477
Rufous-crowned Sparrow WTR	-121.782	39.7732		FoxSpWTR	-119.865	37.561		townsolitWTR	-121.974	41.905		nomockingbirdWTR	-117.777	33.6701		benthrasWTR	-111.524	33.0142		Nashville Warbler WTR	-119.636	34.4176		wcspwtr	-111.002	31.7		ashthrfly	-113.874	33.4944		bewicwrWtr	-121.731	36.9513		logshrkWtr	-109.357	32.0055		rockwrwtr	-111.948	33.9389		rbsapwtr	-119.814	34.4525		yhbbwtr	-121.467
Rufous-crowned Sparrow WTR	-121.779	39.7726		FoxSpWTR	-123.706	49.4565		townsolitWTR	-121.972	50.668		nomockingbirdWTR	-117.798	33.6355		benthrasWTR	-111.043	28.0061		Nashville Warbler WTR	-119.264	34.2742		wcspwtr	-117.938	33.6421		ashthrfly	-113.842	33.5181		bewicwrWtr	-120.835	36.5629		logshrkWtr	-105.686	22.7722		rockwrwtr	-110.793	32.2491		rbsapwtr	-117.718	33.7737		yhbbwtr	-121.458
Rufous-crowned Sparrow WTR	-121.776	37.1878		FoxSpWTR	-119.235	34.2678		townsolitWTR	-121.967	41.8946		nomockingbirdWTR	-117.801	34.0922		benthrasWTR	-112.677	33.3484		Nashville Warbler WTR	-119.261	34.2223		wcspwtr	-121.127	38.6769		ashthrfly	-113.796	32.2264		bewicwrWtr	-122.38	47.9597		logshrkWtr	-120.64	37.7996		rockwrwtr	-115.21	28.3032		rbsapwtr	-123.324	44.4177		yhbbwtr	-121.446
Rufous-crowned Sparrow WTR	-121.763	39.7438		FoxSpWTR	-123.891	45.4717		townsolitWTR	-121.959	42.3971		nomockingbirdWTR	-117.815	33.9098		benthrasWTR	-112.693	33.933		Nashville Warbler WTR	-119.235	34.2678		wcspwtr	-120.755	35.814		ashthrfly	-113.643	32.1959		bewicwrWtr	-123.055	44.62		logshrkWtr	-120.735	35.3384		rockwrwtr	-111.46	32.3465		rbsapwtr	-119.226	34.2905		yhbbwtr	-121.444
Rufous-crowned Sparrow WTR	-121.762	39.2186		FoxSpWTR	-117.418	33.6633		townsolitWTR	-121.952	50.6684		nomockingbirdWTR	-117.848	33.6391		benthrasWTR	-111.064	27.9547		Nashville Warbler WTR	-119.172	34.2673		wcspwtr	-105.127	39.7733		ashthrfly	-113.626	32.7325		bewicwrWtr	-122.701	42.2191		logshrkWtr	-112.279	33.3859		rockwrwtr	-111.889	36.067		rbsapwtr	-114.023	37.1434		yhbbwtr	-121.443
Rufous-crowned Sparrow WTR	-121.76	39.7463		FoxSpWTR	-122.437	48.2633		townsolitWTR	-121.933	42.5807		nomockingbirdWTR	-117.87	33.8257		benthrasWTR	-111.499	33.4224		Nashville Warbler WTR	-119.172	34.2673		wcspwtr	-122.792	42.3244		ashthrfly	-113.559	28.9497		bewicwrWtr	-121.837	39.2171		logshrkWtr	-106.032	34.9268		rockwrwtr	-110.981	32.3393		rbsapwtr	-117.805	33.9272		yhbbwtr	-121.436
Rufous-crowned Sparrow WTR	-121.752	39.7472		FoxSpWTR	-123.148	49.3238		townsolitWTR	-121.928	42.2856		nomockingbirdWTR	-117.878	33.7646		benthrasWTR	-109.793	31.4092		Nashville Warbler WTR	-118.809	34.0074		wcspwtr	-122.216	40.1957		ashthrfly	-113.557	28.9469		bewicwrWtr	-108.462	30.6293		logshrkWtr	-118.336	37.4016		rockwrwtr	-119.482	39.9564		rbsapwtr	-122.858	38.9075		yhbbwtr	-121.411
Rufous-crowned Sparrow WTR	-121.75	39.7797		FoxSpWTR	-123.233	49.2621		townsolitWTR	-121.928	50.7476		nomockingbirdWTR	-117.938	34.1441		benthrasWTR	-111.888	33.5632		Nashville Warbler WTR	-118.679	34.0331		wcspwtr	-121.263	38.1723		ashthrfly	-113.556	28.9432		bewicwrWtr	-110.873	32.2606		logshrkWtr	-120.177	34.5339		rockwrwtr	-120.428	37.377		rbsapwtr	-122.422	47.6639		yhbbwtr	-121.408
Rufous-crowned Sparrow WTR	-121.738	37.2335		FoxSpWTR	-119.737	34.4773		townsolitWTR	-121.893	45.6868		nomockingbirdWTR	-117.988	35.1199		benthrasWTR	-112.778	33.3972		Nashville Warbler WTR	-118.611	34.5131		wcspwtr	-111.967	28.8122		ashthrfly	-113.542	34.1187		bewicwrWtr	-124.155	40.5605		logshrkWtr	-116.134	34.0015		rockwrwtr	-119.735	37.0035		rbsapwtr	-118.696	38.6054		yhbbwtr	-121.403
Rufous-crowned Sparrow WTR	-121.729	36.2019		FoxSpWTR	-123.079	49.1112		townsolitWTR	-121.887	42.0382		nomockingbirdWTR	-118.023	34.1725		benthrasWTR	-109.696	31.7249		Nashville Warbler WTR	-118.487	32.8918		wcspwtr	-118.443	34.6741		ashthrfly	-113.54	32.7964		bewicwrWtr	-120.627	35.1086		logshrkWtr	-114.322	29.5397		rockwrwtr	-119.015	34.0731		rbsapwtr	-121.981	37.9565		yhbbwtr	-121.401
Rufous-crowned Sparrow WTR	-121.717	37.5914		FoxSpWTR	-123.463	44.4926		townsolitWTR	-121.883	42.2816		nomockingbirdWTR	-118.024	33.9303		benthrasWTR	-111.495	33.4402		Nashville Warbler WTR	-118.474	34.1767		wcspwtr	-120.851	35.381		ashthrfly	-113.533	28.8735		bewicwrWtr	-104.74	24.2414		logshrkWtr	-119.412	35.7611		rockwrwtr	-105.218	38.4		rbsapwtr	-120.396	35.867		yhbbwtr	-121.297
Rufous-crowned Sparrow WTR	-121.699	37.5851		FoxSpWTR	-123.087	43.9941		townsolitWTR	-121.878	42.2954		nomockingbirdWTR	-118.041	34.1443		benthrasWTR	-111.553	33.4156		Nashville Warbler WTR	-118.441	34.0653		wcspwtr	-120.041	34.6936		ashthrfly	-113.507	32.1146		bewicwrWtr	-117.675	33.6034		logshrkWtr	-106.415	23.2361		rockwrwtr	-113.68	37.1372		rbsapwtr	-121.222	38.3994		yhbbwtr	-121.272
Rufous-crowned Sparrow WTR	-121.694	36.1772		FoxSpWTR	-122.549	38.0912		townsolitWTR	-121.831	42.2892		nomockingbirdWTR	-118.063	34.0449		benthrasWTR	-111.961	33.5448		Nashville Warbler WTR	-118.42	34.0681		wcspwtr	-121.988	38.3686		ashthrfly	-113.471	32.4323		bewicwrWtr	-118.259	46.0621		logshrkWtr	-118.968	35.3382		rockwrwtr	-109.574	23.0926		rbsapwtr	-119.85	37.4072		yhbbwtr	-121.185
Rufous-crowned Sparrow WTR	-121.681	39.8736		FoxSpWTR	-123.986	44.5114		townsolitWTR	-121.812	42.3828		nomockingbirdWTR	-118.063	34.0399		benthrasWTR	-112.738	33.3485		Nashville Warbler WTR	-118.416	34.3266		wcspwtr	-123.436	42.4413		ashthrfly	-113.467	32.4558		bewicwrWtr	-121.34	38.6113		logshrkWtr	-121.71	38.3905		rockwrwtr	-121.538	37.3181		rbsapwtr	-118.878	34.1371		yhbbwtr	-121.121
Rufous-crowned Sparrow WTR	-121.643	37.3418		FoxSpWTR	-119.96	34.5769		townsolitWTR	-121.81	42.2314		nomockingbirdWTR	-118.065	33.9775		benthrasWTR	-112.755	33.2408		Nashville Warbler WTR	-118.387	34.2663		wcspwtr	-104.724	38.8981		ashthrfly	-113.463	32.1388		bewicwrWtr	-114.158	34.2601		logshrkWtr	-117.074	33.0599		rockwrwtr	-118.11	34.4485		rbsapwtr	-119.892	34.4619		yhbbwtr	-121.028
Rufous-crowned Sparrow WTR	-121.632	39.689		FoxSpWTR	-122.902	38.4294		townsolitWTR	-121.806	42.244		nomockingbirdWTR	-118.076	33.992		benthrasWTR	-115.188	30.7917		Nashville Warbler WTR	-118.386	33.9832		wcspwtr	-121.615	38.7048		ashthrfly	-113.455	32.1646		bewicwrWtr	-107.301	32.8949		logshrkWtr	-120.409	39.6799		rockwrwtr	-116.936	33.0472		rbsapwtr	-121.731	36.8295		yhbbwtr	-120.999
Rufous-crowned Sparrow WTR	-121.629	36.1629		FoxSpWTR	-123.332	44.5674		townsolitWTR	-121.787	39.7075		nomockingbirdWTR	-118.125	34.2068		benthrasWTR	-110.9	29.3833		Nashville Warbler WTR	-118.385	33.9917		wcspwtr	-110.518	31.5898		ashthrfly	-113.441	32.8194		bewicwrWtr	-122.777	48.8986		logshrkWtr	-110.728	31.7759		rockwrwtr	-107.611	32.1843		rbsapwtr	-122.803	47.0071		yhbbwtr	-120.945
Rufous-crowned Sparrow WTR	-121.627	36.907		FoxSpWTR	-122.546	47.5773		townsolitWTR	-121.75	41.7819		nomockingbirdWTR	-118.145	34.1478		benthrasWTR	-105.777	22.8317		Nashville Warbler WTR	-118.376	34.4782		wcspwtr	-121.308	39.1161		ashthrfly	-113.392	32.2491		bewicwrWtr	-121.803	36.9112		logshrkWtr	-122.557	41.7072		rockwrwtr	-116.401	33.6492		rbsapwtr	-122.332	47.6062		yhbbwtr	-120.881
Rufous-crowned Sparrow WTR	-121.623	37.6444		FoxSpWTR	-106.863	33.9719		townsolitWTR	-121.742	42.2647		nomockingbirdWTR	-118.207	34.2141		benthrasWTR	-108.94	27.0217		Nashville Warbler WTR	-118.365	34.0086		wcspwtr	-124.053	48.4215		ashthrfly	-113.244	32.0802		bewicwrWtr	-117.239	32.9212		logshrkWtr	-104.7	38.2599		rockwrwtr	-120.306	37.634		rbsapwtr	-122.046	38.5098		yhbbwtr	-120.8
Rufous-crowned Sparrow WTR	-121.582	39.5251		FoxSpWTR	-123.676	46.2716		townsolitWTR	-121.728	36.481		nomockingbirdWTR	-118.364	33.99		benthrasWTR	-110.898	27.9183		Nashville Warbler WTR	-118.292	33.7859		wcspwtr	-112.375	33.6297		ashthrfly	-113.129	32.1122		bewicwrWtr	-118.91	36.4405		logshrkWtr	-115.45	33.133		rockwrwtr	-111.045	27.9605		rbsapwtr	-104.845	38.7839		yhbbwtr	-120.8
Rufous-crowned Sparrow WTR	-121.577	39.4954		FoxSpWTR	-121.513	45.6955		townsolitWTR	-121.722	36.4792		nomockingbirdWTR	-118.389	34.0103		benthrasWTR	-110.427	27.785		Nashville Warbler WTR	-118.286	34.0162		wcspwtr	-122.663	38.468		ashthrfly	-113.027	32.3291		bewicwrWtr	-117.951	35.1372		logshrkWtr	-111.619	32.6467		rockwrwtr	-113.064	37.3788		rbsapwtr	-122.654	45.4232		yhbbwtr	-120.774
Rufous-crowned Sparrow WTR	-121.574	37.5534		FoxSpWTR	-122.428	37.8043		townsolitWTR	-121.722	36.4793		nomockingbirdWTR	-118.401	33.8735		benthrasWTR	-110.682	27.945		Nashville Warbler WTR	-118.286	34.022		wcspwtr	-118.485	34.1668		ashthrfly	-113.022	33.0784		bewicwrWtr	-121.663	42.1551		logshrkWtr	-115.594	33.1125		rockwrwtr	-118.761	34.6622		rbsapwtr	-122.47	37.7874		yhbbwtr	-120.774
Rufous-crowned Sparrow WTR	-121.571	39.6807		FoxSpWTR	-118.374	33.8299		townsolitWTR	-121.722	36.4793		nomockingbirdWTR	-118.408	34.1519		benthrasWTR	-111.157	30.62		Nashville Warbler WTR	-118.247	34.0819		wcspwtr	-113.958	36.4158		ashthrfly	-113.015	32.1459		bewicwrWtr	-106.684	34.9993		logshrkWtr	-117.887	33.6236		rockwrwtr	-109.178	31.9593		rbsapwtr	-121.916	45.6355		yhbbwtr	-120.751
Rufous-crowned Sparrow WTR	-121.551	37.1179		FoxSpWTR	-122.459	48.7017		townsolitWTR	-121.69	42.3108		nomockingbirdWTR	-118.413	34.1031		benthrasWTR	-117.948	33.6546		Nashville Warbler WTR	-118.243	34.1063		wcspwtr	-111.049	32.3733		ashthrfly	-113.012	32.3918		bewicwrWtr	-119.829	34.5146		logshrkWtr	-106.153	35.4067		rockwrwtr	-111.281	31.5046		rbsapwtr	-122.217	47.4829		yhbbwtr	-120.74
Rufous-crowned Sparrow WTR	-121.539	37.0887		FoxSpWTR	-119.658	34.4418		townsolitWTR	-121.666	39.8833		nomockingbirdWTR	-118.416	34.3266		benthrasWTR	-111.645	33.5471		Nashville Warbler WTR	-118.192	33.8672		wcspwtr	-111.944	33.4899		ashthrfly	-113.006	32.3802		bewicwrWtr	-122.349	37.1837		logshrkWtr	-117.268	33.5241		rockwrwtr	-104.8	31.9072		rbsapwtr	-120.854	35.6402		yhbbwtr	-120.626
Rufous-crowned Sparrow WTR	-121.537	37.6218		FoxSpWTR	-121.185	38.7911		townsolitWTR	-121.66	42.1967		nomockingbirdWTR	-118.423	35.661		benthrasWTR	-111.671	32.7559		Nashville Warbler WTR	-118.136	33.7769		wcspwtr	-124.062	40.8577		ashthrfly	-112.996	32.1486		bewicwrWtr	-121.806	38.5293		logshrkWtr	-107.183	33.2416		rockwrwtr	-121.844	39.7523		rbsapwtr	-119.883	39.5251		yhbbwtr	-120.622
Rufous-crowned Sparrow WTR	-121.51	36.0309		FoxSpWTR	-123.821	46.1708		townsolitWTR	-121.637	44.4337		nomockingbirdWTR	-118.558	34.0458		benthrasWTR	-111.484	32.5889		Nashville Warbler WTR	-118.124	33.8311		wcspwtr	-121.538	38.5395		ashthrfly	-112.982	32.3618		bewicwrWtr	-122.67	45.457		logshrkWtr	-116.385	33.0745		rockwrwtr	-116.375	33.2562		rbsapwtr	-122.8	45.6697		yhbbwtr	-120.62
Rufous-crowned Sparrow WTR	-121.505	36.0567		FoxSpWTR	-122.847	44.6123		townsolitWTR	-121.628	42.1575		nomockingbirdWTR	-118.562	34.2845		benthrasWTR	-111.407	32.5905		Nashville Warbler WTR	-118.122	34.1198		wcspwtr	-120.15	37.3918		ashthrfly	-112.975	32.279		bewicwrWtr	-122.826	45.7014		logshrkWtr	-104.51	30.5883		rockwrwtr	-111.798	34.6353		rbsapwtr	-120.276	37.6099		yhbbwtr	-120.61
Rufous-crowned Sparrow WTR	-121.503	36.7556		FoxSpWTR	-122.109	38.149		townsolitWTR	-121.565	41.8946		nomockingbirdWTR	-118.612	39.5353		benthrasWTR	-111.515	33.5759		Nashville Warbler WTR	-118.114	34.1289		wcspwtr	-121.414	38.8876		ashthrfly	-112.927	32.2055		bewicwrWtr	-115	36.0736		logshrkWtr	-121.167	38.7214		rockwrwtr	-118.37	35.6701		rbsapwtr	-122.845	44.6125		yhbbwtr	-120.602
Rufous-crowned Sparrow WTR	-121.494	36.055		FoxSpWTR	-123.868	44.0185		townsolitWTR	-121.559	44.3353		nomockingbirdWTR	-118.798	35.4408		benthrasWTR	-109.934	32.365		Nashville Warbler WTR	-118.109	33.7607		wcspwtr	-122.449	48.3822		ashthrfly	-112.925	32.207		bewicwrWtr	-122.841	42.2985		logshrkWtr	-105.115	31.7411		rockwrwtr	-116.031	34.1227		rbsapwtr	-122.382	37.2781		yhbbwtr	-120.6
Rufous-crowned Sparrow WTR	-121.482	39.4432		FoxSpWTR	-123.313	48.4455		townsolitWTR	-121.558	44.3349		nomockingbirdWTR	-118.804	36.1663		benthrasWTR	-111.943	33.8302		Nashville Warbler WTR	-118.078	34.6993		wcspwtr	-118.644	35.1615		ashthrfly	-112.9	27.2974		bewicwrWtr	-122.479	37.8015		logshrkWtr	-112.182	33.6916		rockwrwtr	-112.84	31.984		rbsapwtr	-120.032	34.6088		yhbbwtr	-120.592
Rufous-crowned Sparrow WTR	-121.473	37.0995		FoxSpWTR	-116.361	33.2599		townsolitWTR	-121.553	44.3508		nomockingbirdWTR	-119.225	34.443		benthrasWTR	-111.545	32.6136		Nashville Warbler WTR	-118.06	34.0319		wcspwtr	-118.309	33.7618		ashthrfly	-112.884	32.3598		bewicwrWtr	-121.588	36.7896		logshrkWtr	-113.094	33.2727		rockwrwtr	-111.867	33.6274		rbsapwtr	-123.803	44.0344		yhbbwtr	-120.588
Rufous-crowned Sparrow WTR	-121.459	39.2741		FoxSpWTR	-124.152	43.8757		townsolitWTR	-121.551	40.9193		nomockingbirdWTR	-119.279	34.2812		benthrasWTR	-112.578	33.36		Nashville Warbler WTR	-118.026	34.173		wcspwtr	-119.148	34.8117		ashthrfly	-112.863	32.3804		bewicwrWtr	-121.642	37.3419		logshrkWtr	-115.77	36.0724		rockwrwtr	-114.136	34.2841		rbsapwtr	-122.343	48.7123		yhbbwtr	-120.576
Rufous-crowned Sparrow WTR	-121.417	36.2553		FoxSpWTR	-120.656	35.2701		townsolitWTR	-121.546	40.0833		nomockingbirdWTR	-119.408	35.2075		benthrasWTR	-112.001	33.8312		Nashville Warbler WTR	-118.009	33.7013		wcspwtr	-114.286	34.6604		ashthrfly	-112.858	32.4451		bewicwrWtr	-117.089	32.5543		logshrkWtr	-117.255	33.0103		rockwrwtr	-119.078	36.2816		rbsapwtr	-122.599	47.0898		yhbbwtr	-120.571
Rufous-crowned Sparrow WTR	-121.352	35.8196		FoxSpWTR	-123.153	49.8264		townsolitWTR	-121.544	44.0218		nomockingbirdWTR	-119.55	36.0388		benthrasWTR	-115.541	33.1256		Nashville Warbler WTR	-117.949	33.7099		wcspwtr	-116.294	33.2578		ashthrfly	-112.855	32.4621		bewicwrWtr	-122.97	45.4346		logshrkWtr	-112.308	33.9276		rockwrwtr	-121.128	38.7674		rbsapwtr	-122.031	46.7639		yhbbwtr	-120.522
Rufous-crowned Sparrow WTR	-121.329	38.5947		FoxSpWTR	-123.224	49.2598		townsolitWTR	-121.536	38.602		nomockingbirdWTR	-119.663	34.4456		benthrasWTR	-111.592	32.9277		Nashville Warbler WTR	-117.94	33.6465		wcspwtr	-118.406	37.6496		ashthrfly	-112.851	32.4495		bewicwrWtr	-120.978	38.0406		logshrkWtr	-118.131	34.8486		rockwrwtr	-110.621	32.2962		rbsapwtr	-119.177	34.4674		yhbbwtr	-120.474
Rufous-crowned Sparrow WTR	-121.316	38.9408		FoxSpWTR	-122.447	37.4802		townsolitWTR	-121.519	41.1042		nomockingbirdWTR	-119.69	36.4279		benthrasWTR	-111.899	33.5092		Nashville Warbler WTR	-117.923	34.8233		wcspwtr	-106.902	34.0729		ashthrfly	-112.849	32.0252		bewicwrWtr	-117.94	33.7247		logshrkWtr	-122.309	37.4702		rockwrwtr	-110.732	32.2228		rbsapwtr	-120.731	35.3317		yhbbwtr	-120.474
Rufous-crowned Sparrow WTR	-121.307	39.1184		FoxSpWTR	-123.199	44.6861		townsolitWTR	-121.512	44.3205		nomockingbirdWTR	-119.763	36.9605		benthrasWTR	-110.037	31.0428		Nashville Warbler WTR	-117.848	33.6659		wcspwtr	-118.196	33.8395		ashthrfly	-112.84	31.984		bewicwrWtr	-122.501	37.7307		logshrkWtr	-120.458	37.6166		rockwrwtr	-122.513	38.0256		rbsapwtr	-118.837	35.4047		yhbbwtr	-120.473
Rufous-crowned Sparrow WTR	-121.291	36.8934		FoxSpWTR	-124.08	41.2718		townsolitWTR	-121.501	38.5624		nomockingbirdWTR	-119.767	36.7395		benthrasWTR	-111.098	30.1853		Nashville Warbler WTR	-117.846	33.6584		wcspwtr	-121.802	39.3181		ashthrfly	-112.824	32.6105		bewicwrWtr	-113.526	37.135		logshrkWtr	-104.864	36.35		rockwrwtr	-116.223	32.8628		rbsapwtr	-121.784	38.5241		yhbbwtr	-120.445
Rufous-crowned Sparrow WTR	-121.281	38.62		FoxSpWTR	-123.136	49.3087		townsolitWTR	-121.494	36.055		nomockingbirdWTR	-119.784	36.8711		benthrasWTR	-107.778	32.2668		Nashville Warbler WTR	-117.846	33.6636		wcspwtr	-118.706	39.5575		ashthrfly	-112.819	31.9355		bewicwrWtr	-118.019	34.202		logshrkWtr	-120.783	38.0194		rockwrwtr	-115.394	35.0426		rbsapwtr	-122.774	45.7325		yhbbwtr	-120.356
Rufous-crowned Sparrow WTR	-121.276	39.037		FoxSpWTR	-122.503	37.8968		townsolitWTR	-121.494	36.055		nomockingbirdWTR	-119.829	34.4473		benthrasWTR	-111.377	32.5568		Nashville Warbler WTR	-117.843	33.646		wcspwtr	-123.076	38.3754		ashthrfly	-112.811	31.9394		bewicwrWtr	-120.998	38.4283		logshrkWtr	-118.61	34.4366		rockwrwtr	-119.942	34.5697		rbsapwtr	-123.252	44.5386		yhbbwtr	-120.346
Rufous-crowned Sparrow WTR	-121.275	38.6269		FoxSpWTR	-119.72	33.9962		townsolitWTR	-121.485	36.0495		nomockingbirdWTR	-119.839	39.5973		benthrasWTR	-111.903	33.557		Nashville Warbler WTR	-117.829	33.6561		wcspwtr	-111.84	34.5244		ashthrfly	-112.8	31.9539		bewicwrWtr	-116.926	32.623		logshrkWtr	-121.793	38.1981		rockwrwtr	-115.451	36.0348		rbsapwtr	-122.765	47.6051		yhbbwtr	-120.341
Rufous-crowned Sparrow WTR	-121.248	38.6345		FoxSpWTR	-123.412	48.4707		townsolitWTR	-121.483	40.9927		nomockingbirdWTR	-119.853	34.4566		benthrasWTR	-121.317	38.2037		Nashville Warbler WTR	-117.824	33.6557		wcspwtr	-120.317	37.5236		ashthrfly	-112.784	32.0924		bewicwrWtr	-123.476	48.1154		logshrkWtr	-121.002	38.326		rockwrwtr	-114.065	34.285		rbsapwtr	-122.793	42.4799		yhbbwtr	-120.34
Rufous-crowned Sparrow WTR	-121.247	38.7574		FoxSpWTR	-121.032	38.2236		townsolitWTR	-121.476	44.0606		nomockingbirdWTR	-119.931	39.5204		benthrasWTR	-111.007	32.1072		Nashville Warbler WTR	-117.753	33.7968		wcspwtr	-109.894	31.3553		ashthrfly	-112.782	32.3825		bewicwrWtr	-122.174	47.4336		logshrkWtr	-104.527	33.3935		rockwrwtr	-112.505	33.5686		rbsapwtr	-121.939	37.7608		yhbbwtr	-120.315
Rufous-crowned Sparrow WTR	-121.233	36.4245		FoxSpWTR	-122.751	38.5086		townsolitWTR	-121.474	40.992		nomockingbirdWTR	-120.039	37.3355		benthrasWTR	-107.996	32.5548		Nashville Warbler WTR	-117.684	33.4689		wcspwtr	-112.024	34.7007		ashthrfly	-112.774	31.9705		bewicwrWtr	-110.221	31.9072		logshrkWtr	-118.901	35.5048		rockwrwtr	-107.305	32.8979		rbsapwtr	-118.557	35.7378		yhbbwtr	-120.261
Rufous-crowned Sparrow WTR	-121.225	38.6342		FoxSpWTR	-123.346	44.5179		townsolitWTR	-121.425	41.0124		nomockingbirdWTR	-120.058	34.6427		benthrasWTR	-115.113	36.0663		Nashville Warbler WTR	-117.396	33.2426		wcspwtr	-112.892	32.025		ashthrfly	-112.772	33.377		bewicwrWtr	-117.232	32.8351		logshrkWtr	-115.662	32.6507		rockwrwtr	-116.872	33.0799		rbsapwtr	-122.234	37.2888		yhbbwtr	-120.257
Rufous-crowned Sparrow WTR	-121.222	38.6984		FoxSpWTR	-121.929	37.4382		townsolitWTR	-121.389	41.0258		nomockingbirdWTR	-120.283	37.5647		benthrasWTR	-110.701	32.2831		Nashville Warbler WTR	-117.351	33.1688		wcspwtr	-124.205	41.9499		ashthrfly	-112.772	33.377		bewicwrWtr	-123.303	44.5485		logshrkWtr	-117.125	33.7086		rockwrwtr	-115.474	36.1276		rbsapwtr	-118.221	35.6862		yhbbwtr	-120.247
Rufous-crowned Sparrow WTR	-121.212	36.7193		FoxSpWTR	-124.122	40.9598		townsolitWTR	-121.386	43.988		nomockingbirdWTR	-120.538	35.1498		benthrasWTR	-112.772	33.3759		Nashville Warbler WTR	-117.348	33.165		wcspwtr	-122.938	38.1232		ashthrfly	-112.772	33.3768		bewicwrWtr	-117.413	33.9738		logshrkWtr	-105.743	31.2048		rockwrwtr	-111.906	33.4353		rbsapwtr	-121.328	44.0547		yhbbwtr	-120.247
Rufous-crowned Sparrow WTR	-121.212	36.6876		FoxSpWTR	-122.596	45.37		townsolitWTR	-121.383	43.9982		nomockingbirdWTR	-120.583	35.5222		benthrasWTR	-112.777	33.3787		Nashville Warbler WTR	-117.281	33.0531		wcspwtr	-117.121	33.8695		ashthrfly	-112.752	33.2875		bewicwrWtr	-122.32	38.6159		logshrkWtr	-113.392	32.2491		rockwrwtr	-116.321	32.9702		rbsapwtr	-122.842	45.5007		yhbbwtr	-120.194
Rufous-crowned Sparrow WTR	-121.21	38.6542		FoxSpWTR	-117.957	33.7083		townsolitWTR	-121.375	44.078		nomockingbirdWTR	-120.621	37.1835		benthrasWTR	-111.249	32.2482		Nashville Warbler WTR	-117.242	32.7113		wcspwtr	-116.32	33.2352		ashthrfly	-112.746	31.993		bewicwrWtr	-123.158	44.718		logshrkWtr	-118.245	34.8346		rockwrwtr	-116.678	32.548		rbsapwtr	-122.61	37.9574		yhbbwtr	-120.188
Rufous-crowned Sparrow WTR	-121.209	36.6822		FoxSpWTR	-118.082	33.981		townsolitWTR	-121.363	44.0207		nomockingbirdWTR	-120.622	37.1679		benthrasWTR	-111.671	32.5779		Nashville Warbler WTR	-117.241	32.7567		wcspwtr	-122.656	45.2645		ashthrfly	-112.744	33.9679		bewicwrWtr	-122.142	47.7363		logshrkWtr	-119.685	34.9465		rockwrwtr	-116.219	32.9197		rbsapwtr	-122.521	42.1165		yhbbwtr	-120.041
Rufous-crowned Sparrow WTR	-121.205	36.4873		FoxSpWTR	-124.277	49.2916		townsolitWTR	-121.338	44.0263		nomockingbirdWTR	-120.633	35.2955		benthrasWTR	-111.321	32.3169		Nashville Warbler WTR	-117.236	32.7149		wcspwtr	-116.083	33.5667		ashthrfly	-112.728	32.0718		bewicwrWtr	-119.774	34.0053		logshrkWtr	-113.704	37.1772		rockwrwtr	-107.731	27.0334		rbsapwtr	-121.316	38.9383		yhbbwtr	-119.962
Rufous-crowned Sparrow WTR	-121.203	38.6439		FoxSpWTR	-122.235	47.3809		townsolitWTR	-121.334	44.0863		nomockingbirdWTR	-120.642	35.465		benthrasWTR	-112.664	33.3774		Nashville Warbler WTR	-117.19	32.6953		wcspwtr	-121.8	39.7527		ashthrfly	-112.724	32.2434		bewicwrWtr	-117.323	33.3291		logshrkWtr	-114.883	33.5426		rockwrwtr	-113.558	37.0615		rbsapwtr	-122.508	38.3685		yhbbwtr	-119.915
Rufous-crowned Sparrow WTR	-121.201	36.5242		FoxSpWTR	-123.425	43.2547		townsolitWTR	-121.33	44.078		nomockingbirdWTR	-120.71	37.415		benthrasWTR	-111.992	33.6507		Nashville Warbler WTR	-117.173	32.7263		wcspwtr	-114.094	36.79		ashthrfly	-112.716	32.0665		bewicwrWtr	-117.714	34.113		logshrkWtr	-106.868	34.3229		rockwrwtr	-117.651	35.6545		rbsapwtr	-121.712	39.8225		yhbbwtr	-119.888
Rufous-crowned Sparrow WTR	-121.2	36.4875		FoxSpWTR	-124.072	40.842		townsolitWTR	-121.328	44.067		nomockingbirdWTR	-120.756	35.1709		benthrasWTR	-109.686	31.7061		Nashville Warbler WTR	-117.151	32.7349		wcspwtr	-113.981	37.107		ashthrfly	-112.711	32.0193		bewicwrWtr	-121.094	35.5756		logshrkWtr	-109.315	38.9677		rockwrwtr	-114.517	33.7243		rbsapwtr	-115.58	33.2807		yhbbwtr	-119.887
Rufous-crowned Sparrow WTR	-121.195	38.6679		FoxSpWTR	-124.055	44.616		townsolitWTR	-121.325	44.0413		nomockingbirdWTR	-120.786	37.8254		benthrasWTR	-111.948	33.4517		Nashville Warbler WTR	-117.149	32.8111		wcspwtr	-122.359	37.1611		ashthrfly	-112.693	33.933		bewicwrWtr	-122.271	47.4889		logshrkWtr	-118.224	35.4118		rockwrwtr	-116.168	33.1552		rbsapwtr	-121.314	38.9345		yhbbwtr	-119.868
Rufous-crowned Sparrow WTR	-121.193	39.2926		FoxSpWTR	-117.715	34.1121		townsolitWTR	-121.325	44.0414		nomockingbirdWTR	-120.821	38.7022		benthrasWTR	-112.772	33.377		Nashville Warbler WTR	-117.115	32.5785		wcspwtr	-118.046	33.696		ashthrfly	-112.667	29.9168		bewicwrWtr	-121.63	36.4357		logshrkWtr	-118.106	34.7999		rockwrwtr	-108.465	30.8422		rbsapwtr	-123.556	48.9833		yhbbwtr	-119.719
Rufous-crowned Sparrow WTR	-121.193	36.4855		FoxSpWTR	-122.756	45.7589		townsolitWTR	-121.325	44.0932		nomockingbirdWTR	-120.833	36.5643		benthrasWTR	-114.006	35.2676		Nashville Warbler WTR	-117.086	33.102		wcspwtr	-122.617	47.6489		ashthrfly	-112.667	29.9167		bewicwrWtr	-121.614	38.2092		logshrkWtr	-109.746	32.094		rockwrwtr	-117.013	33.0058		rbsapwtr	-122.055	47.5598		yhbbwtr	-119.71
Rufous-crowned Sparrow WTR	-121.192	38.6734		FoxSpWTR	-123.254	44.6306		townsolitWTR	-121.322	44.0517		nomockingbirdWTR	-120.891	36.6064		benthrasWTR	-114.12	35.1301		Nashville Warbler WTR	-117.078	32.5807		wcspwtr	-109.723	32.2141		ashthrfly	-112.651	33.2988		bewicwrWtr	-118.425	35.755		logshrkWtr	-108.33	30.6963		rockwrwtr	-108.759	39.1471		rbsapwtr	-121.462	45.7085		yhbbwtr	-119.709
Rufous-crowned Sparrow WTR	-121.191	38.6629		FoxSpWTR	-124.117	46.9096		townsolitWTR	-121.322	44.0588		nomockingbirdWTR	-120.977	37.623		benthrasWTR	-113.814	34.6151		Nashville Warbler WTR	-116.933	32.6165		wcspwtr	-117.277	33.2932		ashthrfly	-112.642	33.3147		bewicwrWtr	-122.78	48.8872		logshrkWtr	-121.408	38.2611		rockwrwtr	-119.551	37.0896		rbsapwtr	-122.059	36.989		yhbbwtr	-119.686
Rufous-crowned Sparrow WTR	-121.184	36.4891		FoxSpWTR	-122.623	47.5385		townsolitWTR	-121.321	44.4604		nomockingbirdWTR	-121.115	38.6799		benthrasWTR	-109.691	31.4844		Nashville Warbler WTR	-116.688	31.8844		wcspwtr	-122.196	40.2722		ashthrfly	-112.63	33.3187		bewicwrWtr	-117.192	34.5781		logshrkWtr	-117.139	33.9198		rockwrwtr	-120.128	37.2922		rbsapwtr	-122.291	37.9247		yhbbwtr	-119.661
Rufous-crowned Sparrow WTR	-121.182	36.4818		FoxSpWTR	-122.124	37.4613		townsolitWTR	-121.316	44.0451		nomockingbirdWTR	-121.125	38.6718		benthrasWTR	-112.774	33.3296		Nashville Warbler WTR	-116.606	31.7241		wcspwtr	-116.36	34.0623		ashthrfly	-112.577	28.7012		bewicwrWtr	-122.167	47.6724		logshrkWtr	-118.575	39.5183		rockwrwtr	-118.903	34.2196		rbsapwtr	-121.832	37.5159		yhbbwtr	-119.597
Rufous-crowned Sparrow WTR	-121.181	36.4815		FoxSpWTR	-115.36	36.4388		townsolitWTR	-121.315	44.0581		nomockingbirdWTR	-121.133	38.1027		benthrasWTR	-111.092	27.9622		Nashville Warbler WTR	-116.594	31.7077		wcspwtr	-121.853	39.7452		ashthrfly	-112.577	29.7644		bewicwrWtr	-122.175	47.4489		logshrkWtr	-118.431	33.9701		rockwrwtr	-110.721	32.3094		rbsapwtr	-121.725	36.8357		yhbbwtr	-119.593
Rufous-crowned Sparrow WTR	-121.172	38.6841		FoxSpWTR	-122.441	48.4183		townsolitWTR	-121.315	44.1812		nomockingbirdWTR	-121.142	37.7241		benthrasWTR	-111.988	33.3737		Nashville Warbler WTR	-116.078	33.5501		wcspwtr	-122.701	49.2078		ashthrfly	-112.505	33.5686		bewicwrWtr	-113.867	35.0625		logshrkWtr	-115.512	35.545		rockwrwtr	-110.801	32.3124		rbsapwtr	-123.173	49.102		yhbbwtr	-119.581
Rufous-crowned Sparrow WTR	-121.171	38.7221		FoxSpWTR	-122.486	37.7693		townsolitWTR	-121.314	44.0979		nomockingbirdWTR	-121.168	38.6572		benthrasWTR	-111.671	32.6749		Nashville Warbler WTR	-116.033	33.5099		wcspwtr	-121.666	38.5017		ashthrfly	-112.501	29.0002		bewicwrWtr	-123.317	39.3573		logshrkWtr	-115.614	33.1228		rockwrwtr	-106.474	35.1336		rbsapwtr	-124.079	40.8771		yhbbwtr	-119.576
Rufous-crowned Sparrow WTR	-121.167	38.7214		FoxSpWTR	-123.411	48.4705		townsolitWTR	-121.313	44.0238		nomockingbirdWTR	-121.182	38.676		benthrasWTR	-111.092	27.9698		Nashville Warbler WTR	-115.613	33.1965		wcspwtr	-121.42	41.0268		ashthrfly	-112.5	29		bewicwrWtr	-117.01	46.7197		logshrkWtr	-121.115	38.3499		rockwrwtr	-121.101	45.6441		rbsapwtr	-124.051	44.6047		yhbbwtr	-119.573
Rufous-crowned Sparrow WTR	-121.167	38.6837		FoxSpWTR	-122.474	37.7934		townsolitWTR	-121.312	44.0697		nomockingbirdWTR	-121.184	38.6943		benthrasWTR	-112.77	33.3765		Nashville Warbler WTR	-115.597	33.1997		wcspwtr	-111.769	34.6156		ashthrfly	-112.498	33.3542		bewicwrWtr	-122.578	45.6735		logshrkWtr	-108.534	32.1291		rockwrwtr	-111.903	33.8079		rbsapwtr	-122.455	47.1948		yhbbwtr	-119.569
Rufous-crowned Sparrow WTR	-121.166	38.6057		FoxSpWTR	-124	40.8809		townsolitWTR	-121.311	44.0854		nomockingbirdWTR	-121.209	36.6822		benthrasWTR	-112.771	33.3776		Nashville Warbler WTR	-115.513	33.2283		wcspwtr	-124.13	40.8649		ashthrfly	-112.432	33.3124		bewicwrWtr	-108.393	30.7493		logshrkWtr	-117.986	33.6755		rockwrwtr	-113.858	33.5143		rbsapwtr	-122.561	47.6768		yhbbwtr	-119.553
Rufous-crowned Sparrow WTR	-121.164	38.9586		FoxSpWTR	-118.716	34.0991		townsolitWTR	-121.303	44.0154		nomockingbirdWTR	-121.226	38.6349		benthrasWTR	-111.666	32.6954		Nashville Warbler WTR	-115.489	32.624		wcspwtr	-119.893	37.4805		ashthrfly	-112.423	28.7996		bewicwrWtr	-116.469	33.8006		logshrkWtr	-121.919	39.6117		rockwrwtr	-121.074	38.5283		rbsapwtr	-118.395	37.3692		yhbbwtr	-119.535
Rufous-crowned Sparrow WTR	-121.157	38.7186		FoxSpWTR	-124.642	48.3524		townsolitWTR	-121.295	44.0677		nomockingbirdWTR	-121.244	36.7089		benthrasWTR	-111.519	32.719		Nashville Warbler WTR	-114.951	32.1582		wcspwtr	-124.15	40.7628		ashthrfly	-112.382	33.3844		bewicwrWtr	-122.572	47.3522		logshrkWtr	-121	38.0173		rockwrwtr	-118.47	35.6945		rbsapwtr	-123	38.7182		yhbbwtr	-119.524
Rufous-crowned Sparrow WTR	-121.154	38.5984		FoxSpWTR	-121.485	38.4406		townsolitWTR	-121.294	44.3599		nomockingbirdWTR	-121.267	38.1105		benthrasWTR	-111.097	27.9763		Nashville Warbler WTR	-114.287	34.1387		wcspwtr	-119.264	46.335		ashthrfly	-112.378	33.3648		bewicwrWtr	-122.642	45.4622		logshrkWtr	-117.819	34.6766		rockwrwtr	-117.013	32.9941		rbsapwtr	-118.486	35.6504		yhbbwtr	-119.498
Rufous-crowned Sparrow WTR	-121.148	36.4931		FoxSpWTR	-149.444	60.1059		townsolitWTR	-121.29	44.4156		nomockingbirdWTR	-121.332	38.3293		benthrasWTR	-109.036	31.9745		Nashville Warbler WTR	-110.165	29.7119		wcspwtr	-122.489	37.7592		ashthrfly	-112.364	27.2502		bewicwrWtr	-122.668	38.4536		logshrkWtr	-120.639	35.4692		rockwrwtr	-119.364	34.0155		rbsapwtr	-117.023	34.8986		yhbbwtr	-119.498
Rufous-crowned Sparrow WTR	-121.148	36.4897		FoxSpWTR	-119.057	34.1663		townsolitWTR	-121.288	44.0701		nomockingbirdWTR	-121.347	37.9476		benthrasWTR	-111.802	33.873		Nashville Warbler WTR	-109.705	27.0726		wcspwtr	-122.941	46.1108		ashthrfly	-112.358	33.38		bewicwrWtr	-122.767	45.731		logshrkWtr	-122.147	39.4221		rockwrwtr	-108.641	31.5021		rbsapwtr	-122.046	38.4684		yhbbwtr	-119.487
Rufous-crowned Sparrow WTR	-121.141	38.9452		FoxSpWTR	-121.765	39.6354		townsolitWTR	-121.287	44.0708		nomockingbirdWTR	-121.349	38.9524		benthrasWTR	-111.585	32.6767		Nashville Warbler WTR	-109.445	27.1027		wcspwtr	-117.398	35.8259		ashthrfly	-112.357	33.6782		bewicwrWtr	-118.637	34.1526		logshrkWtr	-122.089	38.5044		rockwrwtr	-120.59	37.626		rbsapwtr	-121.341	38.5785		yhbbwtr	-119.471
Rufous-crowned Sparrow WTR	-121.141	36.4897		FoxSpWTR	-122.811	38.0593		townsolitWTR	-121.283	44.0601		nomockingbirdWTR	-121.369	37.9767		benthrasWTR	-111.672	32.7544		Nashville Warbler WTR	-109.185	27.0061		wcspwtr	-111.649	28.4841		ashthrfly	-112.308	28.7519		bewicwrWtr	-123.324	48.4577		logshrkWtr	-120.785	37.043		rockwrwtr	-120.441	35.9189		rbsapwtr	-121.145	36.493		yhbbwtr	-119.461
Rufous-crowned Sparrow WTR	-121.133	38.7646		FoxSpWTR	-122.258	38.3013		townsolitWTR	-121.281	37.4528		nomockingbirdWTR	-121.377	38.89		benthrasWTR	-111.843	33.5229		Nashville Warbler WTR	-109.074	27.0779		wcspwtr	-117.362	33.6202		ashthrfly	-112.287	33.5242		bewicwrWtr	-123.144	44.1879		logshrkWtr	-119.77	36.8971		rockwrwtr	-109.913	31.4402		rbsapwtr	-123.264	49.3361		yhbbwtr	-119.449
Rufous-crowned Sparrow WTR	-121.132	38.7702		FoxSpWTR	-122.462	48.7765		townsolitWTR	-121.272	44.0898		nomockingbirdWTR	-121.402	38.5438		benthrasWTR	-111.268	32.0344		Nashville Warbler WTR	-109.035	27.0735		wcspwtr	-122.197	37.7135		ashthrfly	-112.284	33.8654		bewicwrWtr	-123.097	38.4239		logshrkWtr	-111.833	33.9647		rockwrwtr	-113.57	37.1037		rbsapwtr	-122.326	37.2617		yhbbwtr	-119.438
Rufous-crowned Sparrow WTR	-121.128	38.7674		FoxSpWTR	-123.191	49.2297		townsolitWTR	-121.269	44.5696		nomockingbirdWTR	-121.469	38.5466		benthrasWTR	-111.484	32.9188		Nashville Warbler WTR	-109.034	27.0753		wcspwtr	-105.082	40.7013		ashthrfly	-112.279	33.3859		bewicwrWtr	-122.222	37.025		logshrkWtr	-110.619	24.9208		rockwrwtr	-114.842	36.1113		rbsapwtr	-118.928	36.0568		yhbbwtr	-119.433
Rufous-crowned Sparrow WTR	-121.128	38.6951		FoxSpWTR	-116.766	32.8728		townsolitWTR	-121.269	44.068		nomockingbirdWTR	-121.478	38.6006		benthrasWTR	-111.647	32.6242		Nashville Warbler WTR	-109.021	27.1028		wcspwtr	-120.639	35.4692		ashthrfly	-112.278	33.8331		bewicwrWtr	-122.357	37.226		logshrkWtr	-116.12	33.9996		rockwrwtr	-119.865	37.0782		rbsapwtr	-122.452	38.5707		yhbbwtr	-119.417
Rufous-crowned Sparrow WTR	-121.127	38.699		FoxSpWTR	-124.31	40.6282		townsolitWTR	-121.263	44.2631		nomockingbirdWTR	-121.531	38.5439		benthrasWTR	-112.635	33.3776		Nashville Warbler WTR	-109.015	27.0253		wcspwtr	-122.44	37.7133		ashthrfly	-112.277	33.8349		bewicwrWtr	-122.358	37.1614		logshrkWtr	-103.719	30.9618		rockwrwtr	-117.239	32.7568		rbsapwtr	-124.117	46.9096		yhbbwtr	-119.397
Rufous-crowned Sparrow WTR	-121.126	38.7358		FoxSpWTR	-122.43	37.7402		townsolitWTR	-121.263	44.2787		nomockingbirdWTR	-121.543	39.0493		benthrasWTR	-112.072	33.4192		Nashville Warbler WTR	-109.013	27.0271		wcspwtr	-119.021	35.438		ashthrfly	-112.26	33.3894		bewicwrWtr	-118.13	34.6165		logshrkWtr	-108.36	36.6528		rockwrwtr	-105.406	27.1058		rbsapwtr	-119.966	37.485		yhbbwtr	-119.395
Rufous-crowned Sparrow WTR	-121.123	36.6536		FoxSpWTR	-122.195	47.6715		townsolitWTR	-121.26	44.6215		nomockingbirdWTR	-121.564	39.1808		benthrasWTR	-112.01	33.2673		Nashville Warbler WTR	-109.013	27.0271		wcspwtr	-104.673	38.2706		ashthrfly	-112.255	33.3937		bewicwrWtr	-117.206	32.9068		logshrkWtr	-122.728	37.926		rockwrwtr	-119.866	35.3131		rbsapwtr	-117.048	34.055		yhbbwtr	-119.391
Rufous-crowned Sparrow WTR	-121.123	38.6889		FoxSpWTR	-123.346	48.4568		townsolitWTR	-121.257	50.379		nomockingbirdWTR	-121.569	38.8979		benthrasWTR	-113.184	33.5387		Nashville Warbler WTR	-109.01	27.0381		wcspwtr	-117.334	34.2817		ashthrfly	-112.255	32.8428		bewicwrWtr	-104.801	31.9081		logshrkWtr	-121.789	36.7057		rockwrwtr	-104.883	38.8769		rbsapwtr	-123.379	48.4915		yhbbwtr	-119.387
Rufous-crowned Sparrow WTR	-121.111	38.7024		FoxSpWTR	-122.141	47.9791		townsolitWTR	-121.257	44.0874		nomockingbirdWTR	-121.621	38.5518		benthrasWTR	-111.473	32.7363		Nashville Warbler WTR	-108.977	27.0016		wcspwtr	-110.646	31.355		ashthrfly	-112.175	33.2934		bewicwrWtr	-108.587	32.8615		logshrkWtr	-122.675	37.9198		rockwrwtr	-117.799	34.0824		rbsapwtr	-119.884	34.4384		yhbbwtr	-119.376
Rufous-crowned Sparrow WTR	-121.11	38.7635		FoxSpWTR	-121.615	38.7048		townsolitWTR	-121.257	44.2703		nomockingbirdWTR	-121.637	38.0321		benthrasWTR	-112.943	33.4496		Nashville Warbler WTR	-108.953	27.0128		wcspwtr	-123.109	49.0751		ashthrfly	-112.175	33.2934		bewicwrWtr	-122.705	47.6033		logshrkWtr	-109.06	31.8145		rockwrwtr	-121.008	43.9183		rbsapwtr	-122.441	37.7678		yhbbwtr	-119.358
Rufous-crowned Sparrow WTR	-121.11	38.7055		FoxSpWTR	-118.062	33.7108		townsolitWTR	-121.256	44.5411		nomockingbirdWTR	-121.647	38.044		benthrasWTR	-112.528	33.4481		Nashville Warbler WTR	-108.95	27.0389		wcspwtr	-123.102	45.5855		ashthrfly	-112.165	27.1621		bewicwrWtr	-121.305	39.4113		logshrkWtr	-118.168	34.7241		rockwrwtr	-110.194	34.9194		rbsapwtr	-121.748	38.564		yhbbwtr	-119.35
Rufous-crowned Sparrow WTR	-121.105	38.8054		FoxSpWTR	-122.594	47.9203		townsolitWTR	-121.243	44.0935		nomockingbirdWTR	-121.666	36.9999		benthrasWTR	-111.256	32.2917		Nashville Warbler WTR	-108.947	27.0167		wcspwtr	-121.91	39.6049		ashthrfly	-112.139	33.7317		bewicwrWtr	-122.258	37.8062		logshrkWtr	-111.528	32.6178		rockwrwtr	-119.801	36.8598		rbsapwtr	-122.58	47.346		yhbbwtr	-119.338
Rufous-crowned Sparrow WTR	-121.101	38.7473		FoxSpWTR	-123.309	44.5909		townsolitWTR	-121.239	44.3121		nomockingbirdWTR	-121.722	36.4793		benthrasWTR	-121.314	38.2036		Nashville Warbler WTR	-108.926	27.024		wcspwtr	-111.491	36.995		ashthrfly	-112.107	33.6988		bewicwrWtr	-120.894	35.2633		logshrkWtr	-117.125	33.8743		rockwrwtr	-114.083	34.2953		rbsapwtr	-124.182	43.1737		yhbbwtr	-119.302
Rufous-crowned Sparrow WTR	-121.097	38.5225		FoxSpWTR	-122.695	37.9062		townsolitWTR	-121.236	44.6854		nomockingbirdWTR	-121.731	38.0617		benthrasWTR	-111.466	32.5893		Nashville Warbler WTR	-108.917	26.9167		wcspwtr	-114.086	34.3011		ashthrfly	-112.074	33.4483		bewicwrWtr	-105.92	35.5491		logshrkWtr	-119.745	37.0914		rockwrwtr	-107.206	33.2257		rbsapwtr	-121.825	37.1744		yhbbwtr	-119.293
Rufous-crowned Sparrow WTR	-121.057	38.5405		FoxSpWTR	-123.006	48.5333		townsolitWTR	-121.228	44.7592		nomockingbirdWTR	-121.731	37.1906		benthrasWTR	-111.978	33.5646		Nashville Warbler WTR	-108.907	27.0018		wcspwtr	-112.482	33.3809		ashthrfly	-112.073	33.4218		bewicwrWtr	-119.128	35.3518		logshrkWtr	-118.022	34.6744		rockwrwtr	-120.998	36.1944		rbsapwtr	-122.446	45.5821		yhbbwtr	-119.286
Rufous-crowned Sparrow WTR	-121.049	38.751		FoxSpWTR	-122.112	37.4509		townsolitWTR	-121.219	44.3352		nomockingbirdWTR	-121.749	37.6208		benthrasWTR	-121.313	38.2038		Nashville Warbler WTR	-108.906	27.0016		wcspwtr	-117.611	33.9487		ashthrfly	-112.069	33.3245		bewicwrWtr	-122.817	38.0624		logshrkWtr	-110.74	32.9264		rockwrwtr	-118.398	33.739		rbsapwtr	-121.783	39.7096		yhbbwtr	-119.274
Rufous-crowned Sparrow WTR	-121.04	39.1143		FoxSpWTR	-120.649	38.7432		townsolitWTR	-121.216	44.2551		nomockingbirdWTR	-121.761	37.1749		benthrasWTR	-117.201	33.8637		Nashville Warbler WTR	-108.873	27.6089		wcspwtr	-119.188	34.1409		ashthrfly	-112.066	33.5832		bewicwrWtr	-112.767	33.2293		logshrkWtr	-119.551	49.1799		rockwrwtr	-118.113	34.6086		rbsapwtr	-121.513	38.597		yhbbwtr	-119.237
Rufous-crowned Sparrow WTR	-121.037	36.6484		FoxSpWTR	-123.776	39.5231		townsolitWTR	-121.213	44.3104		nomockingbirdWTR	-121.763	38.5297		benthrasWTR	-109.687	31.5268		Nashville Warbler WTR	-108.71	27.0925		wcspwtr	-117.169	33.8622		ashthrfly	-112.06	27.1187		bewicwrWtr	-117.952	34.1149		logshrkWtr	-109.384	32.0101		rockwrwtr	-121.991	37.2012		rbsapwtr	-121.868	37.7003		yhbbwtr	-119.235
Rufous-crowned Sparrow WTR	-121.036	38.9156		FoxSpWTR	-125.786	49.0857		townsolitWTR	-121.21	44.3202		nomockingbirdWTR	-121.795	36.8602		benthrasWTR	-111.32	32.5871		Nashville Warbler WTR	-108.126	27.008		wcspwtr	-111.186	33.2707		ashthrfly	-112.058	33.4767		bewicwrWtr	-120.86	36.7045		logshrkWtr	-121.764	38.07		rockwrwtr	-121.73	37.8373		rbsapwtr	-123.154	49.3005		yhbbwtr	-119.234
Rufous-crowned Sparrow WTR	-121.032	38.2236		FoxSpWTR	-125.905	49.1508		townsolitWTR	-121.201	39.5018		nomockingbirdWTR	-121.804	39.6686		benthrasWTR	-108.982	26.9828		Nashville Warbler WTR	-108.122	27.6197		wcspwtr	-117.285	33.0956		ashthrfly	-112.048	33.6213		bewicwrWtr	-116.634	33.6211		logshrkWtr	-118.342	34.2667		rockwrwtr	-119.735	35.0905		rbsapwtr	-120.806	38.0152		yhbbwtr	-119.229
Rufous-crowned Sparrow WTR	-121.029	36.6439		FoxSpWTR	-123.681	48.8852		townsolitWTR	-121.193	39.2926		nomockingbirdWTR	-121.811	37.2803		benthrasWTR	-111.548	33.4095		Nashville Warbler WTR	-107.476	26.8041		wcspwtr	-122.465	48.5377		ashthrfly	-112.045	33.5654		bewicwrWtr	-104.61	38.2544		logshrkWtr	-116.781	32.6442		rockwrwtr	-107.735	32.2724		rbsapwtr	-119.823	34.5069		yhbbwtr	-119.229
Rufous-crowned Sparrow WTR	-121.024	38.9239		FoxSpWTR	-121.408	38.2664		townsolitWTR	-121.193	44.3634		nomockingbirdWTR	-121.817	39.7412		benthrasWTR	-111.671	32.7951		Nashville Warbler WTR	-107.351	24.3116		wcspwtr	-116.9	34.2606		ashthrfly	-112.031	28.867		bewicwrWtr	-122.272	37.4844		logshrkWtr	-118.537	37.4236		rockwrwtr	-118.176	34.1934		rbsapwtr	-123.589	42.6086		yhbbwtr	-119.185
Rufous-crowned Sparrow WTR	-120.991	38.7204		FoxSpWTR	-117.963	45.2449		townsolitWTR	-121.192	39.5166		nomockingbirdWTR	-121.819	36.5268		benthrasWTR	-111.278	32.4557		Nashville Warbler WTR	-107.249	24.7749		wcspwtr	-117.344	47.4988		ashthrfly	-112.026	28.8638		bewicwrWtr	-123.296	44.4289		logshrkWtr	-110.686	31.7375		rockwrwtr	-117.138	33.8412		rbsapwtr	-123.343	39.4096		yhbbwtr	-119.175
Rufous-crowned Sparrow WTR	-120.987	36.6201		FoxSpWTR	-122.433	38.58		townsolitWTR	-121.188	44.301		nomockingbirdWTR	-121.83	39.7369		benthrasWTR	-108.933	27.025		Nashville Warbler WTR	-107.007	24.4466		wcspwtr	-109.955	40.2762		ashthrfly	-112.026	28.8628		bewicwrWtr	-112.305	34.5754		logshrkWtr	-122.31	38.2114		rockwrwtr	-119.035	34.1779		rbsapwtr	-122.799	45.8559		yhbbwtr	-119.173
Rufous-crowned Sparrow WTR	-120.955	38.993		FoxSpWTR	-122.833	45.3826		townsolitWTR	-121.188	42.0379		nomockingbirdWTR	-121.85	38.0779		benthrasWTR	-112.818	32.7457		Nashville Warbler WTR	-106.621	24.2676		wcspwtr	-123.912	45.5107		ashthrfly	-112.023	33.3707		bewicwrWtr	-121.167	36.485		logshrkWtr	-104.269	24.101		rockwrwtr	-106.201	35.8076		rbsapwtr	-122.007	37.0624		yhbbwtr	-119.156
Rufous-crowned Sparrow WTR	-120.932	36.612		FoxSpWTR	-122.181	48.0314		townsolitWTR	-121.186	37.4636		nomockingbirdWTR	-121.864	36.9382		benthrasWTR	-110.951	29.0562		Nashville Warbler WTR	-106.61	24.3976		wcspwtr	-116.941	40.6342		ashthrfly	-112.021	33.5473		bewicwrWtr	-105.189	38.3196		logshrkWtr	-119.47	39.8463		rockwrwtr	-114.617	32.65		rbsapwtr	-122.533	37.8305		yhbbwtr	-119.156
Rufous-crowned Sparrow WTR	-120.926	38.213		FoxSpWTR	-124.607	48.367		townsolitWTR	-121.175	44.325		nomockingbirdWTR	-121.877	37.2324		benthrasWTR	-114.989	35.511		Nashville Warbler WTR	-106.483	23.3035		wcspwtr	-117.203	33.0203		ashthrfly	-112.012	28.9036		bewicwrWtr	-122.711	45.5973		logshrkWtr	-111.039	31.1584		rockwrwtr	-113.269	37.1856		rbsapwtr	-122.037	38.4977		yhbbwtr	-119.154
Rufous-crowned Sparrow WTR	-120.918	38.4273		FoxSpWTR	-123.468	48.511		townsolitWTR	-121.171	44.2664		nomockingbirdWTR	-121.878	39.7517		benthrasWTR	-121.314	38.2042		Nashville Warbler WTR	-106.464	23.2689		wcspwtr	-110.528	31.5566		ashthrfly	-112.009	28.9016		bewicwrWtr	-123.412	48.4705		logshrkWtr	-116.059	33.5101		rockwrwtr	-121.833	39.2964		rbsapwtr	-124.121	40.9454		yhbbwtr	-119.145
Rufous-crowned Sparrow WTR	-120.899	36.6307		FoxSpWTR	-124.141	40.8951		townsolitWTR	-121.163	44.3197		nomockingbirdWTR	-121.879	37.6699		benthrasWTR	-113.917	33.3322		Nashville Warbler WTR	-106.433	23.2317		wcspwtr	-104.769	39.9288		ashthrfly	-112.007	28.8899		bewicwrWtr	-106.577	35.1515		logshrkWtr	-112.223	34.6654		rockwrwtr	-121.892	37.6152		rbsapwtr	-122.698	42.0715		yhbbwtr	-119.111
Rufous-crowned Sparrow WTR	-120.895	35.2712		FoxSpWTR	-121.019	39.2287		townsolitWTR	-121.151	43.978		nomockingbirdWTR	-121.886	39.7866		benthrasWTR	-111.67	32.795		Nashville Warbler WTR	-106.333	23.43		wcspwtr	-113.681	34.2092		ashthrfly	-111.993	33.3644		bewicwrWtr	-116.996	33.1023		logshrkWtr	-120.626	37.1777		rockwrwtr	-114.503	32.9777		rbsapwtr	-122.702	45.6047		yhbbwtr	-119.091
Rufous-crowned Sparrow WTR	-120.891	36.6064		FoxSpWTR	-120.017	46.3372		townsolitWTR	-121.151	44.4979		nomockingbirdWTR	-121.909	37.467		benthrasWTR	-115.502	35.2356		Nashville Warbler WTR	-106.139	23.2272		wcspwtr	-122.27	37.9805		ashthrfly	-111.986	33.3629		bewicwrWtr	-117.144	46.4327		logshrkWtr	-111.841	33.78		rockwrwtr	-118.884	34.2332		rbsapwtr	-121.127	38.699		yhbbwtr	-119.091
Rufous-crowned Sparrow WTR	-120.889	35.2794		FoxSpWTR	-123.135	47.2915		townsolitWTR	-121.111	42.0089		nomockingbirdWTR	-121.938	37.3888		benthrasWTR	-109.235	26.4052		Nashville Warbler WTR	-106.138	24.7267		wcspwtr	-111.718	33.2533		ashthrfly	-111.982	26.8885		bewicwrWtr	-122.467	48.2655		logshrkWtr	-118.4	37.3606		rockwrwtr	-121.699	37.5851		rbsapwtr	-122.55	47.2521		yhbbwtr	-119.088
Rufous-crowned Sparrow WTR	-120.872	35.4475		FoxSpWTR	-122.439	49.1452		townsolitWTR	-121.102	42.2006		nomockingbirdWTR	-121.946	39.7292		benthrasWTR	-111.159	33.2795		Nashville Warbler WTR	-106.039	23.2943		wcspwtr	-122.381	38.298		ashthrfly	-111.973	33.4031		bewicwrWtr	-122.816	45.4948		logshrkWtr	-117.106	33.8707		rockwrwtr	-116.545	33.8303		rbsapwtr	-119.448	37.0317		yhbbwtr	-119.086
Rufous-crowned Sparrow WTR	-120.871	35.4637		FoxSpWTR	-123.955	49.1633		townsolitWTR	-121.101	44.4165		nomockingbirdWTR	-121.96	38.5236		benthrasWTR	-113.865	31.9275		Nashville Warbler WTR	-106.008	23.3138		wcspwtr	-120.694	38.0251		ashthrfly	-111.973	26.9178		bewicwrWtr	-112.434	34.8138		logshrkWtr	-118.38	34.9315		rockwrwtr	-111.481	33.4529		rbsapwtr	-121.986	37.977		yhbbwtr	-119.084
Rufous-crowned Sparrow WTR	-120.868	35.3983		FoxSpWTR	-117.15	33.0851		townsolitWTR	-121.098	44.3418		nomockingbirdWTR	-121.965	36.96		benthrasWTR	-112.717	32.9479		Nashville Warbler WTR	-105.976	23.3473		wcspwtr	-118.355	33.3738		ashthrfly	-111.971	33.6845		bewicwrWtr	-104.237	32.4952		logshrkWtr	-121.74	38.5449		rockwrwtr	-113.567	32.9155		rbsapwtr	-122.879	38.0953		yhbbwtr	-119.083
Rufous-crowned Sparrow WTR	-120.867	35.3694		FoxSpWTR	-123.919	46.0162		townsolitWTR	-121.098	44.3996		nomockingbirdWTR	-121.986	37.9662		benthrasWTR	-111.279	32.2919		Nashville Warbler WTR	-105.976	23.345		wcspwtr	-121.557	41.9285		ashthrfly	-111.95	33.4564		bewicwrWtr	-122.139	38.0255		logshrkWtr	-121.199	44.1232		rockwrwtr	-114.84	36.1135		rbsapwtr	-123.325	44.4199		yhbbwtr	-119.014
Rufous-crowned Sparrow WTR	-120.864	35.3004		FoxSpWTR	-123	38.7182		townsolitWTR	-121.082	44.3491		nomockingbirdWTR	-121.991	36.9755		benthrasWTR	-112.708	33.3784		Nashville Warbler WTR	-105.96	23.3605		wcspwtr	-117.893	34.9141		ashthrfly	-111.944	33.4618		bewicwrWtr	-121.537	37.6218		logshrkWtr	-111.605	32.7038		rockwrwtr	-121.008	38.2405		rbsapwtr	-121.526	45.7046		yhbbwtr	-119.006
Rufous-crowned Sparrow WTR	-120.851	36.6166		FoxSpWTR	-122.738	45.5104		townsolitWTR	-121.079	44.3693		nomockingbirdWTR	-122.001	39.4117		benthrasWTR	-111.737	33.5881		Nashville Warbler WTR	-105.957	23.3706		wcspwtr	-120.447	34.6608		ashthrfly	-111.942	33.2925		bewicwrWtr	-118.256	34.1079		logshrkWtr	-122.006	38.2831		rockwrwtr	-111.82	33.9358		rbsapwtr	-122.786	45.6959		yhbbwtr	-118.992
Rufous-crowned Sparrow WTR	-120.829	36.5951		FoxSpWTR	-122.454	48.6243		townsolitWTR	-121.078	44.3721		nomockingbirdWTR	-122.029	39.3458		benthrasWTR	-111.472	33.3638		Nashville Warbler WTR	-105.948	23.3847		wcspwtr	-117.344	36.5384		ashthrfly	-111.937	33.4481		bewicwrWtr	-118.025	34.2183		logshrkWtr	-121.952	38.2428		rockwrwtr	-111.365	31.6036		rbsapwtr	-121.237	38.6407		yhbbwtr	-118.955
Rufous-crowned Sparrow WTR	-120.824	35.348		FoxSpWTR	-116.55	33.069		townsolitWTR	-121.065	44.3966		nomockingbirdWTR	-122.05	36.949		benthrasWTR	-111.257	32.2918		Nashville Warbler WTR	-105.945	23.3848		wcspwtr	-111.99	40.7185		ashthrfly	-111.935	33.4356		bewicwrWtr	-121.67	36.1589		logshrkWtr	-120.839	35.3468		rockwrwtr	-111.219	31.3713		rbsapwtr	-118.821	34.2891		yhbbwtr	-118.955
Rufous-crowned Sparrow WTR	-120.82	38.4322		FoxSpWTR	-123.265	48.4546		townsolitWTR	-121.051	44.4955		nomockingbirdWTR	-122.052	36.9531		benthrasWTR	-111.321	32.3165		Nashville Warbler WTR	-105.937	23.4035		wcspwtr	-111.723	34.6206		ashthrfly	-111.933	26.8702		bewicwrWtr	-123.107	44.0812		logshrkWtr	-121.952	38.2353		rockwrwtr	-121.465	39.245		rbsapwtr	-122.09	37.8934		yhbbwtr	-118.921
Rufous-crowned Sparrow WTR	-120.815	35.3419		FoxSpWTR	-117.567	33.6532		townsolitWTR	-121.048	44.3362		nomockingbirdWTR	-122.052	37.3637		benthrasWTR	-111.67	32.7253		Nashville Warbler WTR	-105.937	23.402		wcspwtr	-122.426	47.3184		ashthrfly	-111.926	28.8711		bewicwrWtr	-111.163	35.0702		logshrkWtr	-110.643	31.7855		rockwrwtr	-120.759	45.7059		rbsapwtr	-122.784	38.6132		yhbbwtr	-118.903
Rufous-crowned Sparrow WTR	-120.801	36.571		FoxSpWTR	-122.799	38.0439		townsolitWTR	-121.027	44.2191		nomockingbirdWTR	-122.054	37.3606		benthrasWTR	-112.284	33.8654		Nashville Warbler WTR	-105.914	23.0332		wcspwtr	-121.57	39.5067		ashthrfly	-111.923	28.802		bewicwrWtr	-122.326	48.3706		logshrkWtr	-120.501	34.51		rockwrwtr	-114.565	35.2161		rbsapwtr	-122.948	41.5721		yhbbwtr	-118.899
Rufous-crowned Sparrow WTR	-120.799	36.7811		FoxSpWTR	-123.096	49.3134		townsolitWTR	-121.008	43.9244		nomockingbirdWTR	-122.071	37.3549		benthrasWTR	-112.16	33.3497		Nashville Warbler WTR	-105.902	23.4028		wcspwtr	-121.379	38.4251		ashthrfly	-111.919	33.4332		bewicwrWtr	-123.111	43.9961		logshrkWtr	-116.024	33.9857		rockwrwtr	-114.181	33.6611		rbsapwtr	-122.829	45.5081		yhbbwtr	-118.888
Rufous-crowned Sparrow WTR	-120.784	38.5317		FoxSpWTR	-122.14	38.0241		townsolitWTR	-121.008	43.9183		nomockingbirdWTR	-122.091	38.0281		benthrasWTR	-111.659	33.5461		Nashville Warbler WTR	-105.892	23.4091		wcspwtr	-117.853	33.7878		ashthrfly	-111.915	28.795		bewicwrWtr	-120.996	39.2406		logshrkWtr	-108.97	32.0955		rockwrwtr	-123.456	48.1392		rbsapwtr	-122.466	37.7681		yhbbwtr	-118.88
Rufous-crowned Sparrow WTR	-120.751	38.2938		FoxSpWTR	-121.318	38.1744		townsolitWTR	-121.005	43.9213		nomockingbirdWTR	-122.099	37.4362		benthrasWTR	-111.243	32.2918		Nashville Warbler WTR	-105.881	23.4075		wcspwtr	-112.099	34.2291		ashthrfly	-111.907	26.7275		bewicwrWtr	-120.728	37.2796		logshrkWtr	-111.662	33.7106		rockwrwtr	-121.539	39.6026		rbsapwtr	-124.207	40.59		yhbbwtr	-118.777
Rufous-crowned Sparrow WTR	-120.734	38.7412		FoxSpWTR	-122.001	47.8089		townsolitWTR	-120.997	44.2873		nomockingbirdWTR	-122.142	38.218		benthrasWTR	-112.565	33.7162		Nashville Warbler WTR	-105.881	23.018		wcspwtr	-109.5	32.3296		ashthrfly	-111.904	28.7089		bewicwrWtr	-122.324	37.4921		logshrkWtr	-120.492	37.7036		rockwrwtr	-112.455	36.3471		rbsapwtr	-122.879	48.088		yhbbwtr	-118.735
Rufous-crowned Sparrow WTR	-120.729	35.3302		FoxSpWTR	-124.088	41.2245		townsolitWTR	-120.965	47.192		nomockingbirdWTR	-122.176	39.9298		benthrasWTR	-111.407	32.5927		Nashville Warbler WTR	-105.869	23.5898		wcspwtr	-122.395	37.7735		ashthrfly	-111.901	28.7914		bewicwrWtr	-122.44	37.4594		logshrkWtr	-109.72	31.5615		rockwrwtr	-110.848	32.3069		rbsapwtr	-124.131	49.2781		yhbbwtr	-118.726
Rufous-crowned Sparrow WTR	-120.723	38.0284		FoxSpWTR	-122.334	47.6467		townsolitWTR	-120.956	44.438		nomockingbirdWTR	-122.248	37.5323		benthrasWTR	-111.965	33.5877		Nashville Warbler WTR	-105.861	23.5676		wcspwtr	-122.979	38.4449		ashthrfly	-111.899	33.5092		bewicwrWtr	-123.214	44.6997		logshrkWtr	-117.118	32.5558		rockwrwtr	-116.723	31.7241		rbsapwtr	-116.231	43.6085		yhbbwtr	-118.712
Rufous-crowned Sparrow WTR	-120.722	35.9064		FoxSpWTR	-123.327	44.5733		townsolitWTR	-120.945	47.1986		nomockingbirdWTR	-122.276	37.8423		benthrasWTR	-113.176	33.9421		Nashville Warbler WTR	-105.859	22.9932		wcspwtr	-116.926	32.623		ashthrfly	-111.897	33.3428		bewicwrWtr	-122.9	41.5153		logshrkWtr	-110.662	31.6635		rockwrwtr	-114.059	34.2795		rbsapwtr	-124.157	40.5981		yhbbwtr	-118.71
Rufous-crowned Sparrow WTR	-120.719	35.1887		FoxSpWTR	-122.421	37.8043		townsolitWTR	-120.898	39.9643		nomockingbirdWTR	-122.317	37.8985		benthrasWTR	-111.887	33.1213		Nashville Warbler WTR	-105.851	23.572		wcspwtr	-124.229	40.765		ashthrfly	-111.881	33.2173		bewicwrWtr	-118.088	45.3246		logshrkWtr	-114.478	32.891		rockwrwtr	-116.253	43.7789		rbsapwtr	-119.849	34.4419		yhbbwtr	-118.668
Rufous-crowned Sparrow WTR	-120.693	35.2674		FoxSpWTR	-123.7	48.7827		townsolitWTR	-120.894	39.9692		nomockingbirdWTR	-122.377	40.5912		benthrasWTR	-109.691	31.613		Nashville Warbler WTR	-105.843	23.4561		wcspwtr	-122.516	38.0805		ashthrfly	-111.881	28.8012		bewicwrWtr	-122.122	37.3669		logshrkWtr	-120.176	37.2605		rockwrwtr	-107.497	27.4647		rbsapwtr	-125.251	49.3497		yhbbwtr	-118.667
Rufous-crowned Sparrow WTR	-120.664	38.7372		FoxSpWTR	-120.261	36.6819		townsolitWTR	-120.887	39.9682		nomockingbirdWTR	-122.402	37.7605		benthrasWTR	-111.86	33.6492		Nashville Warbler WTR	-105.833	23.4426		wcspwtr	-116.116	43.5621		ashthrfly	-111.876	33.8177		bewicwrWtr	-120.499	35.1852		logshrkWtr	-104.389	34.6166		rockwrwtr	-110.413	32.9199		rbsapwtr	-123.193	49.2341		yhbbwtr	-118.611
Rufous-crowned Sparrow WTR	-120.664	37.8195		FoxSpWTR	-123.475	48.688		townsolitWTR	-120.857	44.3124		nomockingbirdWTR	-122.406	37.2246		benthrasWTR	-109.753	31.5528		Nashville Warbler WTR	-105.825	23.4645		wcspwtr	-122.666	38.1179		ashthrfly	-111.862	33.9662		bewicwrWtr	-122.112	37.4509		logshrkWtr	-114.563	34.8738		rockwrwtr	-118.938	34.0447		rbsapwtr	-118.362	34.0201		yhbbwtr	-118.591
Rufous-crowned Sparrow WTR	-120.656	35.3075		FoxSpWTR	-122.554	47.2471		townsolitWTR	-120.849	44.2923		nomockingbirdWTR	-122.41	37.7388		benthrasWTR	-111.588	32.5717		Nashville Warbler WTR	-105.688	23.2087		wcspwtr	-122.147	39.422		ashthrfly	-111.785	33.0426		bewicwrWtr	-119.788	34.4524		logshrkWtr	-123.089	44.3452		rockwrwtr	-121.1	36.6637		rbsapwtr	-120.148	37.8508		yhbbwtr	-118.583
Rufous-crowned Sparrow WTR	-120.655	35.3091		FoxSpWTR	-122.526	47.7021		townsolitWTR	-120.847	44.3091		nomockingbirdWTR	-122.415	37.253		benthrasWTR	-111.522	32.6468		Nashville Warbler WTR	-105.686	22.3814		wcspwtr	-121.317	38.5982		ashthrfly	-111.784	33.3958		bewicwrWtr	-118.474	34.1767		logshrkWtr	-111.713	34.668		rockwrwtr	-117.084	33.9722		rbsapwtr	-122.812	38.4096		yhbbwtr	-118.543
Rufous-crowned Sparrow WTR	-120.573	36.2296		FoxSpWTR	-122.939	46.0885		townsolitWTR	-120.835	44.3038		nomockingbirdWTR	-122.451	37.4805		benthrasWTR	-112.505	33.4846		Nashville Warbler WTR	-105.658	22.3925		wcspwtr	-121.603	36.9015		ashthrfly	-111.768	33.236		bewicwrWtr	-106.741	32.3251		logshrkWtr	-114.483	34.7365		rockwrwtr	-113.764	37.286		rbsapwtr	-123.24	44.6017		yhbbwtr	-118.231
Rufous-crowned Sparrow WTR	-120.517	34.5747		FoxSpWTR	-122.806	45.8794		townsolitWTR	-120.834	45.5854		nomockingbirdWTR	-122.464	37.9871		benthrasWTR	-112.564	33.7153		Nashville Warbler WTR	-105.576	20.2371		wcspwtr	-120.075	37.5026		ashthrfly	-111.748	33.3514		bewicwrWtr	-115.291	35.5122		logshrkWtr	-111.049	32.3733		rockwrwtr	-110.907	31.6095		rbsapwtr	-121.899	36.5517		yhbbwtr	-118.118
Rufous-crowned Sparrow WTR	-120.491	38.0026		FoxSpWTR	-123.75	48.7952		townsolitWTR	-120.826	44.1488		nomockingbirdWTR	-122.466	37.7681		benthrasWTR	-112.17	33.8014		Nashville Warbler WTR	-105.533	20.7773		wcspwtr	-120.945	37.6128		ashthrfly	-111.747	24.5477		bewicwrWtr	-121.76	36.5084		logshrkWtr	-107.595	35.0624		rockwrwtr	-116.948	33.0363		rbsapwtr	-124.287	49.3287		yhbbwtr	-118.042
Rufous-crowned Sparrow WTR	-120.32	37.8194		FoxSpWTR	-122.878	45.4777		townsolitWTR	-120.801	39.0154		nomockingbirdWTR	-122.47	38.1285		benthrasWTR	-112.831	33.4501		Nashville Warbler WTR	-105.516	20.7839		wcspwtr	-123.972	46.7064		ashthrfly	-111.739	33.679		bewicwrWtr	-120.626	37.1777		logshrkWtr	-117.569	34.0418		rockwrwtr	-116.987	33.0775		rbsapwtr	-122.82	45.7182		yhbbwtr	-118.036
Rufous-crowned Sparrow WTR	-120.281	37.6011		FoxSpWTR	-123.085	39.002		townsolitWTR	-120.797	44.3315		nomockingbirdWTR	-122.499	37.8959		benthrasWTR	-112.075	33.3353		Nashville Warbler WTR	-105.455	20.25		wcspwtr	-117.669	33.9937		ashthrfly	-111.734	33.3614		bewicwrWtr	-121.466	41.8275		logshrkWtr	-110.758	32.9566		rockwrwtr	-111.005	33.4293		rbsapwtr	-124.421	42.4076		yhbbwtr	-118.01
Rufous-crowned Sparrow WTR	-120.265	34.8222		FoxSpWTR	-122.204	37.1825		townsolitWTR	-120.797	44.3316		nomockingbirdWTR	-122.506	39.362		benthrasWTR	-112.771	33.3758		Nashville Warbler WTR	-105.445	20.4881		wcspwtr	-124.084	40.9229		ashthrfly	-111.725	33.3898		bewicwrWtr	-110.845	31.4987		logshrkWtr	-119.528	36.0399		rockwrwtr	-112.419	34.5929		rbsapwtr	-119.277	34.3395		yhbbwtr	-117.946
Rufous-crowned Sparrow WTR	-120.242	35.9613		FoxSpWTR	-122.153	47.7365		townsolitWTR	-120.767	46.8892		nomockingbirdWTR	-122.513	38.0256		benthrasWTR	-112.689	33.3625		Nashville Warbler WTR	-105.443	20.4897		wcspwtr	-117.048	32.8289		ashthrfly	-111.71	24.682		bewicwrWtr	-122.669	47.0851		logshrkWtr	-119.969	35.2888		rockwrwtr	-116.653	33.9828		rbsapwtr	-121.846	39.7303		yhbbwtr	-117.94
Rufous-crowned Sparrow WTR	-120.227	37.8477		FoxSpWTR	-108.145	30.9711		townsolitWTR	-120.737	44.3219		nomockingbirdWTR	-122.636	38.2696		benthrasWTR	-111.781	32.7858		Nashville Warbler WTR	-105.443	20.4875		wcspwtr	-121.068	38.4978		ashthrfly	-111.683	33.5139		bewicwrWtr	-122.357	47.3096		logshrkWtr	-119.372	35.839		rockwrwtr	-120.626	37.1777		rbsapwtr	-121.367	38.0078		yhbbwtr	-117.939
Rufous-crowned Sparrow WTR	-120.195	37.6234		FoxSpWTR	-123.677	41.0507		townsolitWTR	-120.726	44.1323		nomockingbirdWTR	-122.666	38.118		benthrasWTR	-109.713	31.5837		Nashville Warbler WTR	-105.44	20.4868		wcspwtr	-123.257	44.0706		ashthrfly	-111.659	33.5461		bewicwrWtr	-121.907	36.9687		logshrkWtr	-122.171	37.4289		rockwrwtr	-108.902	31.8091		rbsapwtr	-121.712	39.8233		yhbbwtr	-117.843
Rufous-crowned Sparrow WTR	-120.174	35.9561		FoxSpWTR	-118.795	34.1967		townsolitWTR	-120.674	47.5957		nomockingbirdWTR	-122.676	38.2577		benthrasWTR	-111.655	32.6754		Nashville Warbler WTR	-105.431	20.8716		wcspwtr	-121.899	37.294		ashthrfly	-111.645	33.5471		bewicwrWtr	-122.687	38.4147		logshrkWtr	-113.319	37.1318		rockwrwtr	-117.997	35.3724		rbsapwtr	-123.337	44.5869		yhbbwtr	-117.651
Rufous-crowned Sparrow WTR	-120.133	37.2909		FoxSpWTR	-117.242	32.7206		townsolitWTR	-120.672	47.5914		nomockingbirdWTR	-122.723	38.3505		benthrasWTR	-111.67	32.795		Nashville Warbler WTR	-105.424	20.4784		wcspwtr	-117.931	33.6059		ashthrfly	-111.591	24.6851		bewicwrWtr	-121.993	36.9626		logshrkWtr	-121.541	37.6314		rockwrwtr	-106.271	35.7792		rbsapwtr	-118.133	34.148		yhbbwtr	-117.638
Rufous-crowned Sparrow WTR	-120.041	34.6757		FoxSpWTR	-122.951	49.2695		townsolitWTR	-120.672	35.367		nomockingbirdWTR	-122.833	38.4276		benthrasWTR	-112.736	33.4511		Nashville Warbler WTR	-105.416	20.8997		wcspwtr	-118.162	34.665		ashthrfly	-111.578	33.5562		bewicwrWtr	-118.268	34.2515		logshrkWtr	-110.844	31.4359		rockwrwtr	-119.511	33.2501		rbsapwtr	-123.073	44.0312		yhbbwtr	-117.624
Rufous-crowned Sparrow WTR	-120.028	37.4042		FoxSpWTR	-122.49	48.6864		townsolitWTR	-120.671	47.5934		nomockingbirdWTR	-122.838	39.1189		benthrasWTR	-111.483	32.9067		Nashville Warbler WTR	-105.407	20.8986		wcspwtr	-122.293	38.1147		ashthrfly	-111.529	31.4893		bewicwrWtr	-117.029	32.7667		logshrkWtr	-114.516	36.4411		rockwrwtr	-110.879	31.5849		rbsapwtr	-122.868	38.4284		yhbbwtr	-117.571
Rufous-crowned Sparrow WTR	-120.003	37.3659		FoxSpWTR	-124.074	44.7848		townsolitWTR	-120.671	47.5951		nomockingbirdWTR	-122.851	39.0245		benthrasWTR	-109.668	31.5669		Nashville Warbler WTR	-105.406	27.1058		wcspwtr	-112.45	34.7553		ashthrfly	-111.515	33.5759		bewicwrWtr	-108.986	27.0423		logshrkWtr	-112.531	33.7771		rockwrwtr	-119.938	35.2495		rbsapwtr	-123.08	49.3807		yhbbwtr	-117.568
Rufous-crowned Sparrow WTR	-120	37.3732		FoxSpWTR	-123.018	49.2268		townsolitWTR	-120.67	40.3674		nomockingbirdWTR	-123.017	38.8055		benthrasWTR	-109.883	31.9297		Nashville Warbler WTR	-105.388	20.3691		wcspwtr	-121.223	36.441		ashthrfly	-111.482	33.459		bewicwrWtr	-104.924	35.8122		logshrkWtr	-111.179	41.4379		rockwrwtr	-118.437	35.6583		rbsapwtr	-123.011	44.952		yhbbwtr	-117.204
Rufous-crowned Sparrow WTR	-119.994	34.6452		FoxSpWTR	-118.35	34.3449		townsolitWTR	-120.67	50.1563		nomockingbirdWTR	-123.062	38.3257		benthrasWTR	-114.286	34.6604		Nashville Warbler WTR	-105.384	20.3448		wcspwtr	-118.89	36.4441		ashthrfly	-111.466	32.5774		bewicwrWtr	-122.498	37.5096		logshrkWtr	-108.613	31.0149		rockwrwtr	-106.182	35.8218		rbsapwtr	-118.098	34.1104		yhbbwtr	-117.167
Rufous-crowned Sparrow WTR	-119.99	37.2542		FoxSpWTR	-123.244	49.2356		townsolitWTR	-120.669	40.4214		nomockingbirdWTR	-123.107	39.2876		benthrasWTR	-111.918	33.6216		Nashville Warbler WTR	-105.384	20.7828		wcspwtr	-106.996	34.7855		ashthrfly	-111.466	32.5893		bewicwrWtr	-111.023	32.2336		logshrkWtr	-115.493	33.1766		rockwrwtr	-110.987	31.5122		rbsapwtr	-116.917	32.8583		yhbbwtr	-117.122
Rufous-crowned Sparrow WTR	-119.985	37.2161		FoxSpWTR	-123.214	45.4739		townsolitWTR	-120.667	47.5962		nomockingbirdWTR	-123.835	46.1896		benthrasWTR	-111.538	32.6467		Nashville Warbler WTR	-105.357	20.9556		wcspwtr	-122.054	36.9583		ashthrfly	-111.46	32.3465		bewicwrWtr	-118.143	34.1078		logshrkWtr	-122.328	37.1621		rockwrwtr	-112.42	34.5892		rbsapwtr	-122.386	38.5012		yhbbwtr	-117.113
Rufous-crowned Sparrow WTR	-119.977	37.2915		FoxSpWTR	-123.524	49.4079		townsolitWTR	-120.661	35.3657		nomockingbirdWTR	-124.157	40.5981		benthrasWTR	-111.449	33.3661		Nashville Warbler WTR	-105.353	20.9568		wcspwtr	-119.096	36.3889		ashthrfly	-111.453	28.3615		bewicwrWtr	-118.39	34.5708		logshrkWtr	-121.894	39.0743		rockwrwtr	-115.813	33.7453		rbsapwtr	-121.772	36.96		yhbbwtr	-117.106
Rufous-crowned Sparrow WTR	-119.968	37.6049		FoxSpWTR	-122.503	37.77		townsolitWTR	-120.654	47.5698		nomockingbirdWTR	-124.166	40.7727		benthrasWTR	-111.97	33.8566		Nashville Warbler WTR	-105.346	20.3389		wcspwtr	-117.309	33.9216		ashthrfly	-111.446	31.5666		bewicwrWtr	-122.197	37.1457		logshrkWtr	-121.476	38.454		rockwrwtr	-113.958	36.4158		rbsapwtr	-118.493	37.3785		yhbbwtr	-117.106
Rufous-crowned Sparrow WTR	-119.968	37.6048		FoxSpWTR	-123.37	48.4807		townsolitWTR	-120.609	50.1532		nomockingbirdWTR	-124.215	40.7246		benthrasWTR	-110.874	32.2601		Nashville Warbler WTR	-105.328	20.7469		wcspwtr	-111.71	40.3753		ashthrfly	-111.441	31.4746		bewicwrWtr	-123.699	48.7884		logshrkWtr	-117.667	33.9905		rockwrwtr	-119.031	47.9347		rbsapwtr	-122.806	45.6059		yhbbwtr	-117.104
Rufous-crowned Sparrow WTR	-119.968	37.6051		FoxSpWTR	-123.984	49.1891		townsolitWTR	-120.596	50.1616		nomockingbirdWTR	-155.609	19.8137		benthrasWTR	-110.926	32.2217		Nashville Warbler WTR	-105.328	20.9475		wcspwtr	-122.024	38.2155		ashthrfly	-111.438	32.3375		bewicwrWtr	-106.687	34.9768		logshrkWtr	-108.735	30.9505		rockwrwtr	-120.885	35.488		rbsapwtr	-120.675	37.8235		yhbbwtr	-117.102
Rufous-crowned Sparrow WTR	-119.967	37.2144		FoxSpWTR	-122.98	37.9952		townsolitWTR	-120.589	50.1611		nomockingbirdWTR	-155.821	20.0249		benthrasWTR	-111.668	33.0701		Nashville Warbler WTR	-105.326	20.3197		wcspwtr	-114.026	35.2009		ashthrfly	-111.436	32.3387		bewicwrWtr	-109.326	31.8497		logshrkWtr	-116.359	33.3253		rockwrwtr	-107.304	32.9458		rbsapwtr	-123.133	42.4087		yhbbwtr	-117.085
Rufous-crowned Sparrow WTR	-119.961	34.6092		FoxSpWTR	-123.321	44.5656		townsolitWTR	-120.586	41.421		nomockingbirdWTR	-155.822	20.0277		benthrasWTR	-110.867	27.9167		Nashville Warbler WTR	-105.314	20.3517		wcspwtr	-108.9	31.7987		ashthrfly	-111.436	25.5314		bewicwrWtr	-113.576	37.1024		logshrkWtr	-109.721	32.0652		rockwrwtr	-120.835	36.5629		rbsapwtr	-121.774	37.1479		yhbbwtr	-117.069
Rufous-crowned Sparrow WTR	-119.96	34.6093		FoxSpWTR	-120.236	37.1276		townsolitWTR	-120.577	46.5463		nomockingbirdWTR	-156.669	20.9367		benthrasWTR	-110.867	32.2667		Nashville Warbler WTR	-105.314	20.3843		wcspwtr	-120.96	37.6067		ashthrfly	-111.435	31.6618		bewicwrWtr	-122.139	37.8158		logshrkWtr	-121.416	37.6761		rockwrwtr	-113.545	31.3076		rbsapwtr	-123.231	44.709		yhbbwtr	-117.069
Rufous-crowned Sparrow WTR	-119.96	34.6093		FoxSpWTR	-121.666	36.9999		townsolitWTR	-120.564	41.3554		pinesiskwtr	-105.317	39.6333		benthrasWTR	-109.833	32.25		Nashville Warbler WTR	-105.312	20.3839		wcspwtr	-120.275	37.152		ashthrfly	-111.435	32.589		bewicwrWtr	-119.068	34.0923		logshrkWtr	-117.921	34.1522		rockwrwtr	-112.375	33.3865		rbsapwtr	-122.798	45.8299		yhbbwtr	-117.068
Rufous-crowned Sparrow WTR	-119.929	34.5773		FoxSpWTR	-122.65	48.8024		townsolitWTR	-120.54	39.3099		pinesiskwtr	-105.535	23.73		benthrasWTR	-110.873	32.26		Nashville Warbler WTR	-105.312	20.51		wcspwtr	-111.011	32.2618		ashthrfly	-111.434	32.3369		bewicwrWtr	-117.641	35.661		logshrkWtr	-120.414	36.4566		rockwrwtr	-112.31	33.9073		rbsapwtr	-122.269	37.9125		yhbbwtr	-117.052
Rufous-crowned Sparrow WTR	-119.925	34.5702		FoxSpWTR	-122.141	38.2191		townsolitWTR	-120.532	50.7213		pinesiskwtr	-105.886	40.5345		benthrasWTR	-112.117	33.3521		Nashville Warbler WTR	-105.306	22.2118		wcspwtr	-124.261	40.5936		ashthrfly	-111.418	26.345		bewicwrWtr	-116.866	33.5042		logshrkWtr	-111.084	31.492		rockwrwtr	-110.729	31.4529		rbsapwtr	-122.661	45.6387		yhbbwtr	-117.043
Rufous-crowned Sparrow WTR	-119.906	37.4458		FoxSpWTR	-123.802	39.4236		townsolitWTR	-120.516	50.7404		pinesiskwtr	-106.287	35.889		benthrasWTR	-115.514	33.1256		Nashville Warbler WTR	-105.304	21.5297		wcspwtr	-124.19	40.6515		ashthrfly	-111.407	32.5446		bewicwrWtr	-106.472	31.8239		logshrkWtr	-119.915	35.9062		rockwrwtr	-104.871	31.9001		rbsapwtr	-122.534	37.8816		yhbbwtr	-117.043
Rufous-crowned Sparrow WTR	-119.85	34.4432		FoxSpWTR	-118.252	34.214		townsolitWTR	-120.48	46.5387		pinesiskwtr	-106.307	35.8881		benthrasWTR	-115.108	35.54		Nashville Warbler WTR	-105.298	21.5338		wcspwtr	-122.013	38.4155		ashthrfly	-111.405	32.6459		bewicwrWtr	-107.938	30.3745		logshrkWtr	-106.015	35.1007		rockwrwtr	-112.284	33.8654		rbsapwtr	-122.586	38.1489		yhbbwtr	-117.025
Rufous-crowned Sparrow WTR	-119.846	35.328		FoxSpWTR	-120.842	35.3484		townsolitWTR	-120.4	39.836		pinesiskwtr	-108.541	35.4678		benthrasWTR	-115.012	35.5088		Nashville Warbler WTR	-105.296	21.535		wcspwtr	-123.097	49.2432		ashthrfly	-111.39	32.2963		bewicwrWtr	-122.865	46.041		logshrkWtr	-112.936	31.9205		rockwrwtr	-111.862	33.9662		rbsapwtr	-117.858	34.4141		yhbbwtr	-117.022
Rufous-crowned Sparrow WTR	-119.835	34.0097		FoxSpWTR	-122.074	47.8889		townsolitWTR	-120.385	50.1679		pinesiskwtr	-110.167	33.9167		benthrasWTR	-111.62	32.6464		Nashville Warbler WTR	-105.296	20.7841		wcspwtr	-105.203	39.6638		ashthrfly	-111.358	25.9358		bewicwrWtr	-119.673	34.4158		logshrkWtr	-121.775	37.1469		rockwrwtr	-110.077	32.0601		rbsapwtr	-121.55	48.3114		yhbbwtr	-117.007
Rufous-crowned Sparrow WTR	-119.827	34.4358		FoxSpWTR	-121.896	49.1434		townsolitWTR	-120.384	50.6565		pinesiskwtr	-112.75	42.9517		benthrasWTR	-121.274	38.1728		Nashville Warbler WTR	-105.296	20.7261		wcspwtr	-118.21	34.2004		ashthrfly	-111.355	25.9216		bewicwrWtr	-122.212	40.2039		logshrkWtr	-111.179	31.4811		rockwrwtr	-118.442	34.2677		rbsapwtr	-123.29	44.057		yhbbwtr	-117.003
Rufous-crowned Sparrow WTR	-119.803	33.9862		FoxSpWTR	-121.2	39.0734		townsolitWTR	-120.37	39.5778		pinesiskwtr	-116.673	33.1092		benthrasWTR	-109.698	31.5256		Nashville Warbler WTR	-105.294	22.2061		wcspwtr	-121.13	38.8343		ashthrfly	-111.354	25.9219		bewicwrWtr	-123.309	44.0747		logshrkWtr	-104.203	38.2258		rockwrwtr	-120.974	38.2433		rbsapwtr	-123.249	44.5374		yhbbwtr	-117.001
Rufous-crowned Sparrow WTR	-119.798	33.9666		FoxSpWTR	-122.233	37.1846		townsolitWTR	-120.353	39.6141		pinesiskwtr	-116.951	43.7708		benthrasWTR	-111.841	33.78		Nashville Warbler WTR	-105.293	21.0223		wcspwtr	-121.422	38.1084		ashthrfly	-111.348	26.0098		bewicwrWtr	-115.745	30.9807		logshrkWtr	-110.563	32.9051		rockwrwtr	-116.621	33.3748		rbsapwtr	-121.836	39.3229		yhbbwtr	-116.987
Rufous-crowned Sparrow WTR	-119.752	34.4582		FoxSpWTR	-122.376	37.7093		townsolitWTR	-120.337	39.6916		pinesiskwtr	-117.517	51.3		benthrasWTR	-109.06	31.8145		Nashville Warbler WTR	-105.292	21.5347		wcspwtr	-120.621	35.0302		ashthrfly	-111.34	25.7972		bewicwrWtr	-122.488	48.7595		logshrkWtr	-121.272	38.1302		rockwrwtr	-116.172	34.0146		rbsapwtr	-120.506	38.4016		yhbbwtr	-116.964
Rufous-crowned Sparrow WTR	-119.741	34.5053		FoxSpWTR	-124.155	43.0992		townsolitWTR	-120.31	50.4115		pinesiskwtr	-117.8	58.25		benthrasWTR	-112.157	33.7257		Nashville Warbler WTR	-105.292	20.4657		wcspwtr	-122.142	38.218		ashthrfly	-111.337	25.8328		bewicwrWtr	-122.065	37.5086		logshrkWtr	-119.104	34.1019		rockwrwtr	-111.211	32.2719		rbsapwtr	-131.53	55.3049		yhbbwtr	-116.94
Rufous-crowned Sparrow WTR	-119.741	33.9774		FoxSpWTR	-122.72	42.2151		townsolitWTR	-120.309	39.6528		pinesiskwtr	-117.9	50.5333		benthrasWTR	-111.918	28.8062		Nashville Warbler WTR	-105.29	21.0225		wcspwtr	-121.946	36.5193		ashthrfly	-111.324	31.572		bewicwrWtr	-117.355	34.0114		logshrkWtr	-109.701	32.7924		rockwrwtr	-110.745	31.5818		rbsapwtr	-118.005	34.3267		yhbbwtr	-116.936
Rufous-crowned Sparrow WTR	-119.737	34.5052		FoxSpWTR	-118.415	33.9737		townsolitWTR	-120.296	41.9487		pinesiskwtr	-118.067	51.1		benthrasWTR	-110.865	32.2475		Nashville Warbler WTR	-105.289	20.4819		wcspwtr	-110.213	31.8767		ashthrfly	-111.319	25.8059		bewicwrWtr	-110.963	31.9874		logshrkWtr	-117.113	32.6391		rockwrwtr	-122.202	37.8522		rbsapwtr	-122.827	45.2812		yhbbwtr	-116.936
Rufous-crowned Sparrow WTR	-119.735	37.0035		FoxSpWTR	-122.279	37.4988		townsolitWTR	-120.282	44.6586		pinesiskwtr	-118.2	50.9833		benthrasWTR	-112.512	33.752		Nashville Warbler WTR	-105.287	21.5436		wcspwtr	-117.063	32.6286		ashthrfly	-111.318	32.4896		bewicwrWtr	-122.167	37.4501		logshrkWtr	-104.066	32.3041		rockwrwtr	-110.434	31.0023		rbsapwtr	-122.799	38.0425		yhbbwtr	-116.917
Rufous-crowned Sparrow WTR	-119.711	34.4657		FoxSpWTR	-122.691	47.869		townsolitWTR	-120.257	48.4879		pinesiskwtr	-118.217	51.2167		benthrasWTR	-113.231	33.2145		Nashville Warbler WTR	-105.286	20.5307		wcspwtr	-116.163	34.0169		ashthrfly	-111.31	25.8131		bewicwrWtr	-122.185	38.828		logshrkWtr	-106.573	34.637		rockwrwtr	-113.575	34.2334		rbsapwtr	-120.639	35.4731		yhbbwtr	-116.832
Rufous-crowned Sparrow WTR	-119.692	34.0232		FoxSpWTR	-121.924	47.6706		townsolitWTR	-120.242	39.6741		pinesiskwtr	-118.388	46.0493		benthrasWTR	-111.619	32.931		Nashville Warbler WTR	-105.281	20.6725		wcspwtr	-122.635	47.8692		ashthrfly	-111.303	32.4717		bewicwrWtr	-121.754	36.7976		logshrkWtr	-111.66	33.7437		rockwrwtr	-121.551	37.1179		rbsapwtr	-122.43	37.7454		yhbbwtr	-116.819
Rufous-crowned Sparrow WTR	-119.689	36.9899		FoxSpWTR	-126.991	50.6449		townsolitWTR	-120.226	37.9731		pinesiskwtr	-119.209	34.2968		benthrasWTR	-111.552	32.6729		Nashville Warbler WTR	-105.281	21.5416		wcspwtr	-121.931	36.5845		ashthrfly	-111.276	31.4279		bewicwrWtr	-116.93	32.6057		logshrkWtr	-111.017	31.5309		rockwrwtr	-119.737	34.5052		rbsapwtr	-122.912	47.0333		yhbbwtr	-116.768
Rufous-crowned Sparrow WTR	-119.682	34.4828		FoxSpWTR	-120.805	38.1451		townsolitWTR	-120.102	39.3528		pinesiskwtr	-119.275	34.2785		benthrasWTR	-112.771	33.3776		Nashville Warbler WTR	-105.281	21.607		wcspwtr	-120.003	37.1538		ashthrfly	-111.257	25.8074		bewicwrWtr	-121.583	36.9975		logshrkWtr	-110.077	32.0601		rockwrwtr	-119.789	36.7433		rbsapwtr	-122.857	45.7579		yhbbwtr	-116.681
Rufous-crowned Sparrow WTR	-119.68	36.9419		FoxSpWTR	-122.617	45.4383		townsolitWTR	-120.07	46.0961		pinesiskwtr	-119.47	34.6324		benthrasWTR	-111.907	33.511		Nashville Warbler WTR	-105.28	21.5342		wcspwtr	-121.748	38.5639		ashthrfly	-111.252	31.4022		bewicwrWtr	-122.52	45.4502		logshrkWtr	-105.474	27.8716		rockwrwtr	-118.376	34.2627		rbsapwtr	-121.031	39.2134		yhbbwtr	-116.631
Rufous-crowned Sparrow WTR	-119.679	37.0019		FoxSpWTR	-121.185	36.4777		townsolitWTR	-120.055	38.9219		pinesiskwtr	-119.763	34.4297		benthrasWTR	-112.014	33.2612		Nashville Warbler WTR	-105.278	21.533		wcspwtr	-122.452	38.2083		ashthrfly	-111.252	31.5303		bewicwrWtr	-122.361	48.2377		logshrkWtr	-114.426	36.3937		rockwrwtr	-108.462	30.6289		rbsapwtr	-118.514	34.31		yhbbwtr	-116.599
Rufous-crowned Sparrow WTR	-119.678	37.0016		FoxSpWTR	-122.388	48.2272		townsolitWTR	-120.043	50.6615		pinesiskwtr	-120.548	38.4626		benthrasWTR	-111.234	32.2481		Nashville Warbler WTR	-105.275	20.4425		wcspwtr	-122.137	37.8662		ashthrfly	-111.242	31.403		bewicwrWtr	-121.783	39.7536		logshrkWtr	-110.68	25.0194		rockwrwtr	-112.426	34.5822		rbsapwtr	-123.143	49.303		yhbbwtr	-116.551
Rufous-crowned Sparrow WTR	-119.668	37.0171		FoxSpWTR	-123.789	48.369		townsolitWTR	-119.994	39.5242		pinesiskwtr	-121.286	47.2929		benthrasWTR	-111.811	33.6818		Nashville Warbler WTR	-105.275	20.6724		wcspwtr	-110.68	31.507		ashthrfly	-111.233	31.6649		bewicwrWtr	-122.325	37.262		logshrkWtr	-103.971	37.47		rockwrwtr	-110.703	31.5052		rbsapwtr	-121.105	38.8054		yhbbwtr	-116.546
Rufous-crowned Sparrow WTR	-119.648	37.0382		FoxSpWTR	-122.459	37.8776		townsolitWTR	-119.977	38.6931		pinesiskwtr	-121.751	36.8563		benthrasWTR	-111.57	32.873		Nashville Warbler WTR	-105.275	21.5359		wcspwtr	-118.3	35.6687		ashthrfly	-111.232	25.7127		bewicwrWtr	-121.632	37.0669		logshrkWtr	-105.932	34.7686		rockwrwtr	-116.398	43.2593		rbsapwtr	-121.564	44.2945		yhbbwtr	-116.544
Rufous-crowned Sparrow WTR	-119.593	36.9973		FoxSpWTR	-122.053	37.6911		townsolitWTR	-119.925	38.782		pinesiskwtr	-121.895	47.8892		benthrasWTR	-111.845	33.5701		Nashville Warbler WTR	-105.275	21.5344		wcspwtr	-122.636	45.478		ashthrfly	-111.215	31.3897		bewicwrWtr	-117.204	33.3632		logshrkWtr	-115.092	32.6083		rockwrwtr	-111.637	32.7067		rbsapwtr	-122.83	38.0699		yhbbwtr	-116.541
Rufous-crowned Sparrow WTR	-119.591	34.0154		FoxSpWTR	-122.236	37.8605		townsolitWTR	-119.922	38.7773		pinesiskwtr	-121.97	45.8185		benthrasWTR	-111.775	33.7943		Nashville Warbler WTR	-105.275	21.5419		wcspwtr	-116.056	43.5238		ashthrfly	-111.197	32.2542		bewicwrWtr	-121.979	37.2577		logshrkWtr	-120.62	37.1824		rockwrwtr	-111.986	33.3629		rbsapwtr	-122.362	47.4779		yhbbwtr	-116.522
Rufous-crowned Sparrow WTR	-119.581	34.0493		FoxSpWTR	-121.488	45.734		townsolitWTR	-119.887	38.7784		pinesiskwtr	-121.971	47.8554		benthrasWTR	-111.35	33.3973		Nashville Warbler WTR	-105.275	21.549		wcspwtr	-123.252	44.6981		ashthrfly	-111.193	31.5511		bewicwrWtr	-121.971	39.7224		logshrkWtr	-121.915	36.5487		rockwrwtr	-118.385	34.2608		rbsapwtr	-123.146	49.3077		yhbbwtr	-116.377
Rufous-crowned Sparrow WTR	-119.572	34.0426		FoxSpWTR	-122.683	48.2072		townsolitWTR	-119.874	44.5068		pinesiskwtr	-121.971	47.7975		benthrasWTR	-111.585	33.4093		Nashville Warbler WTR	-105.274	21.5433		wcspwtr	-122.116	37.4634		ashthrfly	-111.179	32.165		bewicwrWtr	-120.38	35.845		logshrkWtr	-119.737	35.1876		rockwrwtr	-113.507	32.1146		rbsapwtr	-122.899	47.0415		yhbbwtr	-116.103
Rufous-crowned Sparrow WTR	-119.544	34.022		FoxSpWTR	-122.792	49.1193		townsolitWTR	-119.874	39.4933		pinesiskwtr	-121.992	47.2043		benthrasWTR	-111.571	33.4066		Nashville Warbler WTR	-105.27	21.6111		wcspwtr	-122.047	38.7102		ashthrfly	-111.178	32.2813		bewicwrWtr	-122.221	37.1686		logshrkWtr	-121.032	38.1848		rockwrwtr	-121.598	37.6312		rbsapwtr	-120.041	34.6757		yhbbwtr	-116.102
Rufous-crowned Sparrow WTR	-119.316	34.3474		FoxSpWTR	-122.708	37.9019		townsolitWTR	-119.871	39.4901		pinesiskwtr	-122.201	47.6104		benthrasWTR	-109.712	31.5691		Nashville Warbler WTR	-105.268	20.4809		wcspwtr	-121.789	36.9111		ashthrfly	-111.162	26.0198		bewicwrWtr	-123.19	44.0583		logshrkWtr	-115.497	33.1781		rockwrwtr	-105.908	36.2094		rbsapwtr	-122.477	37.7701		yhbbwtr	-116.101
Rufous-crowned Sparrow WTR	-119.304	36.6775		FoxSpWTR	-123.244	49.3431		townsolitWTR	-119.87	39.4913		pinesiskwtr	-122.209	47.6815		benthrasWTR	-112.773	33.3767		Nashville Warbler WTR	-105.267	20.5274		wcspwtr	-123.833	49.077		ashthrfly	-111.131	32.1992		bewicwrWtr	-123.154	44.177		logshrkWtr	-106.894	33.7877		rockwrwtr	-120.845	38.2643		rbsapwtr	-121.776	37.1876		yhbbwtr	-116.097
Rufous-crowned Sparrow WTR	-119.278	34.3068		FoxSpWTR	-122.523	37.8299		townsolitWTR	-119.869	39.7832		pinesiskwtr	-122.222	47.5707		benthrasWTR	-111.551	32.6466		Nashville Warbler WTR	-105.263	21.546		wcspwtr	-119.259	34.2386		ashthrfly	-111.11	27.9749		bewicwrWtr	-119.803	38.9853		logshrkWtr	-114.358	34.4622		rockwrwtr	-122.336	39.8135		rbsapwtr	-120.96	37.6067		yhbbwtr	-116.079
Rufous-crowned Sparrow WTR	-119.271	34.4444		FoxSpWTR	-124.02	44.5063		townsolitWTR	-119.869	39.4944		pinesiskwtr	-122.275	46.5584		benthrasWTR	-109.044	31.8527		Nashville Warbler WTR	-105.261	20.5229		wcspwtr	-121.796	37.8185		ashthrfly	-111.092	27.9697		bewicwrWtr	-123.206	44.7098		logshrkWtr	-106.188	32.783		rockwrwtr	-121.147	38.7479		rbsapwtr	-122.14	38.0241		yhbbwtr	-116.079
Rufous-crowned Sparrow WTR	-119.219	36.5814		FoxSpWTR	-110.789	32.3904		townsolitWTR	-119.864	39.5043		pinesiskwtr	-122.332	47.751		benthrasWTR	-112.525	33.7301		Nashville Warbler WTR	-105.26	21.0312		wcspwtr	-106.56	35.3294		ashthrfly	-111.09	25.5219		bewicwrWtr	-121.484	35.9868		logshrkWtr	-116.503	33.8071		rockwrwtr	-111.191	31.429		rbsapwtr	-123.681	48.7782		yhbbwtr	-115.937
Rufous-crowned Sparrow WTR	-119.201	36.6325		FoxSpWTR	-123.964	45.0205		townsolitWTR	-119.856	44.1216		pinesiskwtr	-122.332	47.6062		benthrasWTR	-111.272	32.2906		Nashville Warbler WTR	-105.259	21.5567		wcspwtr	-118.302	35.704		ashthrfly	-111.081	32.3376		bewicwrWtr	-122.462	37.5035		logshrkWtr	-104.454	30.0753		rockwrwtr	-111.274	31.4749		rbsapwtr	-122.103	40.02		yhbbwtr	-115.897
Rufous-crowned Sparrow WTR	-119.171	36.6442		FoxSpWTR	-122.4	47.529		townsolitWTR	-119.84	39.5103		pinesiskwtr	-122.333	47.8529		benthrasWTR	-111.574	33.5549		Nashville Warbler WTR	-105.253	21.5337		wcspwtr	-122.622	47.4683		ashthrfly	-111.064	31.7171		bewicwrWtr	-121.201	39.1637		logshrkWtr	-116.1	33.4627		rockwrwtr	-117.73	33.8206		rbsapwtr	-122.58	45.3904		yhbbwtr	-115.893
Rufous-crowned Sparrow WTR	-119.079	36.2813		FoxSpWTR	-122.493	37.6136		townsolitWTR	-119.833	39.6178		pinesiskwtr	-122.334	48.4212		benthrasWTR	-112.723	33.346		Nashville Warbler WTR	-105.249	20.5732		wcspwtr	-121.798	36.9118		ashthrfly	-111.064	27.9547		bewicwrWtr	-121.84	42.1474		logshrkWtr	-120.833	36.513		rockwrwtr	-112.284	33.8654		rbsapwtr	-123.119	44.0852		yhbbwtr	-115.89
Rufous-crowned Sparrow WTR	-119.078	36.2816		FoxSpWTR	-122.707	38.4644		townsolitWTR	-119.784	37.9577		pinesiskwtr	-122.346	47.259		benthrasWTR	-111.67	33.4339		Nashville Warbler WTR	-105.247	21.5321		wcspwtr	-122.244	40.168		ashthrfly	-111.063	27.9547		bewicwrWtr	-111.806	34.8789		logshrkWtr	-109.331	32.5563		rockwrwtr	-113.529	31.3211		rbsapwtr	-122.392	49.0508		yhbbwtr	-115.871
Rufous-crowned Sparrow WTR	-119.076	34.0959		FoxSpWTR	-122.347	37.1977		townsolitWTR	-119.772	38.7584		pinesiskwtr	-122.434	37.462		benthrasWTR	-111.01	31.8589		Nashville Warbler WTR	-105.244	21.54		wcspwtr	-119.915	46.6749		ashthrfly	-111.057	31.6608		bewicwrWtr	-121.163	38.6682		logshrkWtr	-118.139	34.6083		rockwrwtr	-117.004	33.2387		rbsapwtr	-117.768	33.8681		yhbbwtr	-115.825
Rufous-crowned Sparrow WTR	-119.06	34.0854		FoxSpWTR	-123.809	45.0383		townsolitWTR	-119.767	50.7486		pinesiskwtr	-122.483	48.7667		benthrasWTR	-111.771	33.0281		Nashville Warbler WTR	-105.244	20.5622		wcspwtr	-122.946	38.1541		ashthrfly	-111.053	28.0152		bewicwrWtr	-119.268	46.3142		logshrkWtr	-121.903	38.9276		rockwrwtr	-118.27	35.707		rbsapwtr	-119.908	37.4206		yhbbwtr	-115.806
Rufous-crowned Sparrow WTR	-119.041	34.1612		FoxSpWTR	-122.325	47.1519		townsolitWTR	-119.753	49.7642		pinesiskwtr	-122.515	48.1915		benthrasWTR	-111.638	32.613		Nashville Warbler WTR	-105.243	20.6524		wcspwtr	-123.148	48.1308		ashthrfly	-111.052	25.675		bewicwrWtr	-122.621	49.1078		logshrkWtr	-121.571	37.7111		rockwrwtr	-116.357	33.2427		rbsapwtr	-122.831	45.3818		yhbbwtr	-115.748
Rufous-crowned Sparrow WTR	-119.037	34.0857		FoxSpWTR	-123.058	44.8063		townsolitWTR	-119.753	49.7598		pinesiskwtr	-122.63	38.0127		benthrasWTR	-111.303	32.4717		Nashville Warbler WTR	-105.241	21.5808		wcspwtr	-120.729	35.3336		ashthrfly	-111.05	31.5683		bewicwrWtr	-113.001	37.1831		logshrkWtr	-107.377	32.9762		rockwrwtr	-117.851	34.4795		rbsapwtr	-118.904	34.1827		yhbbwtr	-115.719
Rufous-crowned Sparrow WTR	-119.035	34.1779		FoxSpWTR	-121.567	36.8759		townsolitWTR	-119.752	34.4582		pinesiskwtr	-122.639	45.4462		benthrasWTR	-111.259	32.2916		Nashville Warbler WTR	-105.238	21.5794		wcspwtr	-121.875	38.1308		ashthrfly	-111.047	31.5695		bewicwrWtr	-120.008	37.4206		logshrkWtr	-121.458	37.3894		rockwrwtr	-111.146	32.4026		rbsapwtr	-118.25	34.0667		yhbbwtr	-115.71
Rufous-crowned Sparrow WTR	-119.034	34.0822		FoxSpWTR	-123.603	48.7234		townsolitWTR	-119.745	49.7734		pinesiskwtr	-122.642	38.0097		benthrasWTR	-111.62	32.6678		Nashville Warbler WTR	-105.237	21.578		wcspwtr	-105.071	34.5629		ashthrfly	-111.047	25.7071		bewicwrWtr	-122.254	47.7624		logshrkWtr	-119.328	38.7691		rockwrwtr	-114.286	32.7491		rbsapwtr	-121.479	36.0301		yhbbwtr	-115.71
Rufous-crowned Sparrow WTR	-119.028	36.4046		FoxSpWTR	-124.018	49.6501		townsolitWTR	-119.734	49.7543		pinesiskwtr	-122.647	47.7359		benthrasWTR	-111.679	32.7376		Nashville Warbler WTR	-105.236	21.5361		wcspwtr	-118.481	34.1753		ashthrfly	-111.045	27.9605		bewicwrWtr	-123.506	48.3831		logshrkWtr	-121.064	36.2728		rockwrwtr	-122.267	38.6784		rbsapwtr	-123.204	45.207		yhbbwtr	-115.697
Rufous-crowned Sparrow WTR	-119.027	36.4119		FoxSpWTR	-123.304	48.4332		townsolitWTR	-119.715	34.4956		pinesiskwtr	-122.65	47.6352		benthrasWTR	-111.272	32.2586		Nashville Warbler WTR	-105.234	21.5761		wcspwtr	-122.059	36.989		ashthrfly	-111.043	28.0061		bewicwrWtr	-121.714	37.9223		logshrkWtr	-109.157	31.9682		rockwrwtr	-118.795	34.2778		rbsapwtr	-123.303	44.5485		yhbbwtr	-115.676
Rufous-crowned Sparrow WTR	-119.009	36.4166		FoxSpWTR	-124.291	42.0515		townsolitWTR	-119.705	48.1486		pinesiskwtr	-122.689	47.6048		benthrasWTR	-111.586	32.636		Nashville Warbler WTR	-105.234	20.6448		wcspwtr	-120.962	39.9503		ashthrfly	-111.042	27.959		bewicwrWtr	-123.378	48.463		logshrkWtr	-114.678	33.366		rockwrwtr	-111.739	34.5586		rbsapwtr	-123.1	44.0686		yhbbwtr	-115.675
Rufous-crowned Sparrow WTR	-119.004	36.4156		FoxSpWTR	-124.023	44.9408		townsolitWTR	-119.695	40.0742		pinesiskwtr	-122.731	46.8592		benthrasWTR	-112.545	33.7203		Nashville Warbler WTR	-105.233	20.6056		wcspwtr	-114.061	33.3682		ashthrfly	-111.042	27.9589		bewicwrWtr	-122.885	45.2008		logshrkWtr	-121.439	38.2649		rockwrwtr	-106.587	32.3374		rbsapwtr	-121.048	37.0822		yhbbwtr	-115.674
Rufous-crowned Sparrow WTR	-119.004	36.4107		FoxSpWTR	-123.188	48.7341		townsolitWTR	-119.652	49.03		pinesiskwtr	-122.744	46.7162		benthrasWTR	-112.26	33.3894		Nashville Warbler WTR	-105.233	20.6299		wcspwtr	-121.848	37.3908		ashthrfly	-111.041	31.6128		bewicwrWtr	-105.97	35.5538		logshrkWtr	-122.235	37.5477		rockwrwtr	-117.15	34.561		rbsapwtr	-122.803	38.0379		yhbbwtr	-115.648
Rufous-crowned Sparrow WTR	-118.988	34.0821		FoxSpWTR	-122.487	37.71		townsolitWTR	-119.647	49.5103		pinesiskwtr	-122.826	38.4002		benthrasWTR	-110.874	32.2601		Nashville Warbler WTR	-105.232	20.6329		wcspwtr	-121.318	38.1665		ashthrfly	-111.04	31.5417		bewicwrWtr	-122.87	45.4519		logshrkWtr	-112.023	33.3707		rockwrwtr	-111.262	32.4602		rbsapwtr	-123.322	48.4486		yhbbwtr	-115.648
Rufous-crowned Sparrow WTR	-118.986	34.1549		FoxSpWTR	-119.028	36.4046		townsolitWTR	-119.641	37.476		pinesiskwtr	-123.367	48.4333		benthrasWTR	-110.926	32.2218		Nashville Warbler WTR	-105.232	21.5717		wcspwtr	-122.475	37.6364		ashthrfly	-111.022	32.2785		bewicwrWtr	-122.551	47.2492		logshrkWtr	-111.568	32.6707		rockwrwtr	-111.551	36.8729		rbsapwtr	-121.545	38.5093		yhbbwtr	-115.647
Rufous-crowned Sparrow WTR	-118.983	36.4066		FoxSpWTR	-123.062	38.3485		townsolitWTR	-119.641	44.5532		pinesiskwtr	-124.933	49.6833		benthrasWTR	-120.234	35.6404		Nashville Warbler WTR	-105.231	21.5751		wcspwtr	-122.698	45.6484		ashthrfly	-111.007	32.1806		bewicwrWtr	-120.489	38.1422		logshrkWtr	-111.088	33.6699		rockwrwtr	-111.14	33.2676		rbsapwtr	-122.906	44.7647		yhbbwtr	-115.623
Rufous-crowned Sparrow WTR	-118.978	36.6164		FoxSpWTR	-122.065	37.0635		townsolitWTR	-119.624	49.8155		pinesiskwtr	-135.464	59.2327		benthrasWTR	-111.873	33.1364		Nashville Warbler WTR	-105.231	20.6397		wcspwtr	-118.428	34.3058		ashthrfly	-110.998	32.194		bewicwrWtr	-121.743	36.9468		logshrkWtr	-119.821	36.2322		rockwrwtr	-116.985	33.6823		rbsapwtr	-121.185	37.6923		yhbbwtr	-115.616
Rufous-crowned Sparrow WTR	-118.946	36.3869		FoxSpWTR	-119.676	34.4332		townsolitWTR	-119.623	44.5108		Phainopepla WTR	-104.016	30.8881		benthrasWTR	-112.081	33.1773		Nashville Warbler WTR	-105.23	21.5731		wcspwtr	-121.818	39.7548		ashthrfly	-110.994	31.8543		bewicwrWtr	-123.251	44.5511		logshrkWtr	-109.75	32.0684		rockwrwtr	-110.849	31.4967		rbsapwtr	-122.204	40.156		yhbbwtr	-115.615
Rufous-crowned Sparrow WTR	-118.938	36.2725		FoxSpWTR	-121.579	39.7163		townsolitWTR	-119.621	49.519		Phainopepla WTR	-104.056	29.335		benthrasWTR	-112.175	33.1918		Nashville Warbler WTR	-105.221	21.5794		wcspwtr	-118.757	34.7728		ashthrfly	-110.99	31.492		bewicwrWtr	-122.278	37.1051		logshrkWtr	-123.971	40.8637		rockwrwtr	-121.837	39.2171		rbsapwtr	-122.788	48.98		yhbbwtr	-115.604
Rufous-crowned Sparrow WTR	-118.937	36.4121		FoxSpWTR	-121.472	36.002		townsolitWTR	-119.6	39.8521		Phainopepla WTR	-104.097	30.6174		benthrasWTR	-112.175	33.2934		Nashville Warbler WTR	-105.22	21.5283		wcspwtr	-121.005	38.1975		ashthrfly	-110.987	31.4724		bewicwrWtr	-108.892	31.808		logshrkWtr	-104.258	24.0637		rockwrwtr	-114.681	35.2258		rbsapwtr	-121.583	36.9975		yhbbwtr	-115.599
Rufous-crowned Sparrow WTR	-118.931	34.2266		FoxSpWTR	-122.865	38.1098		townsolitWTR	-119.582	49.5057		Phainopepla WTR	-104.105	30.7063		benthrasWTR	-110.188	31.7231		Nashville Warbler WTR	-105.219	21.5291		wcspwtr	-116.499	43.8735		ashthrfly	-110.981	32.3393		bewicwrWtr	-117.234	47.6908		logshrkWtr	-117.33	34.7731		rockwrwtr	-115.917	33.917		rbsapwtr	-121.571	41.9202		yhbbwtr	-115.597
Rufous-crowned Sparrow WTR	-118.928	36.0568		FoxSpWTR	-123.997	44.5177		townsolitWTR	-119.561	39.8794		Phainopepla WTR	-104.239	30.6786		benthrasWTR	-110.899	27.9186		Nashville Warbler WTR	-105.219	21.5849		wcspwtr	-122.194	40.2231		ashthrfly	-110.974	27.9618		bewicwrWtr	-117	33.2075		logshrkWtr	-110.35	31.6924		rockwrwtr	-119.077	34.1237		rbsapwtr	-123.285	44.617		yhbbwtr	-115.597
Rufous-crowned Sparrow WTR	-118.927	34.1113		FoxSpWTR	-120.832	35.3586		townsolitWTR	-119.544	49.7906		Phainopepla WTR	-104.249	23.388		benthrasWTR	-110.865	32.1834		Nashville Warbler WTR	-105.213	20.59		wcspwtr	-122.139	38.2458		ashthrfly	-110.971	31.9015		bewicwrWtr	-123.062	38.3098		logshrkWtr	-115.616	33.1769		rockwrwtr	-118.335	33.7228		rbsapwtr	-122.251	47.6815		yhbbwtr	-115.59
Rufous-crowned Sparrow WTR	-118.914	36.0753		FoxSpWTR	-123.277	43.5945		townsolitWTR	-119.541	49.8527		Phainopepla WTR	-104.471	32.1091		benthrasWTR	-108.941	27.022		Nashville Warbler WTR	-105.209	20.6258		wcspwtr	-110.993	31.8627		ashthrfly	-110.967	31.9724		bewicwrWtr	-122.655	45.5515		logshrkWtr	-110.383	24.5565		rockwrwtr	-114.47	35.8373		rbsapwtr	-122.266	47.5117		yhbbwtr	-115.584
Rufous-crowned Sparrow WTR	-118.902	36.5127		FoxSpWTR	-121.25	38.5396		townsolitWTR	-119.528	49.2998		Phainopepla WTR	-104.498	32.274		benthrasWTR	-109.709	31.5692		Nashville Warbler WTR	-105.207	21.5279		wcspwtr	-118.816	34.0488		ashthrfly	-110.965	31.8967		bewicwrWtr	-117.866	34.3625		logshrkWtr	-122.354	39.8692		rockwrwtr	-114.514	36.4297		rbsapwtr	-118.576	34.8008		yhbbwtr	-115.581
Rufous-crowned Sparrow WTR	-118.89	36.4441		FoxSpWTR	-122.476	47.4473		townsolitWTR	-119.526	47.3668		Phainopepla WTR	-104.609	23.9431		benthrasWTR	-111.407	32.5446		Nashville Warbler WTR	-105.201	21.4809		wcspwtr	-121.295	38.6231		ashthrfly	-110.962	29.1539		bewicwrWtr	-110.765	33.3667		logshrkWtr	-120.732	38.0465		rockwrwtr	-111.051	33.3091		rbsapwtr	-118.937	36.4121		yhbbwtr	-115.58
Rufous-crowned Sparrow WTR	-118.88	34.2258		FoxSpWTR	-123.856	49.0611		townsolitWTR	-119.522	37.2954		Phainopepla WTR	-104.613	23.9401		benthrasWTR	-109.715	31.5934		Nashville Warbler WTR	-105.197	20.5787		wcspwtr	-122.336	38.1379		ashthrfly	-110.961	31.9882		bewicwrWtr	-120.992	38.9029		logshrkWtr	-107.72	32.2676		rockwrwtr	-111.13	32.1825		rbsapwtr	-118.863	35.44		yhbbwtr	-115.58
Rufous-crowned Sparrow WTR	-118.879	34.2327		FoxSpWTR	-122.32	37.5233		townsolitWTR	-119.496	49.9104		Phainopepla WTR	-104.666	23.9594		benthrasWTR	-112.781	33.3158		Nashville Warbler WTR	-105.166	20.6919		wcspwtr	-117.637	34.13		ashthrfly	-110.961	31.8814		bewicwrWtr	-112.642	33.3147		logshrkWtr	-122.36	37.2862		rockwrwtr	-111.666	32.6954		rbsapwtr	-124.169	41.9429		yhbbwtr	-115.576
Rufous-crowned Sparrow WTR	-118.875	34.1387		FoxSpWTR	-122.635	38.6689		townsolitWTR	-119.48	49.0242		Phainopepla WTR	-104.717	32.2032		benthrasWTR	-110.655	31.6788		Nashville Warbler WTR	-105.157	21.5042		wcspwtr	-119.855	34.4413		ashthrfly	-110.959	31.388		bewicwrWtr	-122.489	37.953		logshrkWtr	-109.455	27.1033		rockwrwtr	-106.687	35.1892		rbsapwtr	-119.658	34.4418		yhbbwtr	-115.563
Rufous-crowned Sparrow WTR	-118.854	34.1307		FoxSpWTR	-122.417	48.2403		townsolitWTR	-119.476	49.8989		Phainopepla WTR	-104.739	32.1939		benthrasWTR	-114.03	34.8799		Nashville Warbler WTR	-105.156	21.4634		wcspwtr	-122.526	37.8322		ashthrfly	-110.95	29.0149		bewicwrWtr	-112.073	33.4218		logshrkWtr	-104.007	20.7263		rockwrwtr	-111.676	33.7586		rbsapwtr	-121.687	37.6046		yhbbwtr	-115.558
Rufous-crowned Sparrow WTR	-118.849	34.4651		FoxSpWTR	-121.728	36.8174		townsolitWTR	-119.475	49.8986		Phainopepla WTR	-104.769	31.9861		benthrasWTR	-109.698	31.5822		Nashville Warbler WTR	-105.155	21.4614		wcspwtr	-121.286	37.9765		ashthrfly	-110.948	31.7212		bewicwrWtr	-122.195	37.8426		logshrkWtr	-121.316	37.5957		rockwrwtr	-120.938	36.9847		rbsapwtr	-125.704	49.0425		yhbbwtr	-115.545
Rufous-crowned Sparrow WTR	-118.841	34.4545		FoxSpWTR	-122.828	40.7208		townsolitWTR	-119.475	49.8975		Phainopepla WTR	-104.8	31.9072		benthrasWTR	-111.613	33.4932		Nashville Warbler WTR	-105.152	21.5061		wcspwtr	-122.005	36.9989		ashthrfly	-110.947	25.3067		bewicwrWtr	-119.942	34.5697		logshrkWtr	-115.351	32.8259		rockwrwtr	-122.518	37.575		rbsapwtr	-122.457	38.5817		yhbbwtr	-115.545
Rufous-crowned Sparrow WTR	-118.832	36.1167		FoxSpWTR	-124.156	46.9507		townsolitWTR	-119.473	49.0678		Phainopepla WTR	-104.802	31.897		benthrasWTR	-111.501	32.6171		Nashville Warbler WTR	-105.152	21.5065		wcspwtr	-120.829	35.3309		ashthrfly	-110.941	31.6715		bewicwrWtr	-111.768	34.5163		logshrkWtr	-120.946	38.0185		rockwrwtr	-118.973	34.0582		rbsapwtr	-118.665	34.4454		yhbbwtr	-115.543
Rufous-crowned Sparrow WTR	-118.831	36.4921		FoxSpWTR	-121.195	37.6069		townsolitWTR	-119.454	49.8815		Phainopepla WTR	-104.822	31.896		benthrasWTR	-109.763	32.0576		Nashville Warbler WTR	-105.148	21.626		wcspwtr	-104.71	31.0768		ashthrfly	-110.94	32.2802		bewicwrWtr	-121.983	39.7447		logshrkWtr	-110.914	29.4447		rockwrwtr	-114.038	36.8153		rbsapwtr	-123.062	44.9247		yhbbwtr	-115.54
Rufous-crowned Sparrow WTR	-118.822	35.476		FoxSpWTR	-121.167	38.7552		townsolitWTR	-119.448	49.9114		Phainopepla WTR	-104.848	31.907		benthrasWTR	-111.817	33.7149		Nashville Warbler WTR	-105.146	21.452		wcspwtr	-124.025	44.6243		ashthrfly	-110.939	29.1468		bewicwrWtr	-124.203	43.5726		logshrkWtr	-111.102	31.546		rockwrwtr	-112.026	33.3614		rbsapwtr	-116.996	32.9415		yhbbwtr	-115.532
Rufous-crowned Sparrow WTR	-118.808	34.0051		FoxSpWTR	-121.976	47.6866		townsolitWTR	-119.432	49.8645		Phainopepla WTR	-105.118	26.287		benthrasWTR	-111.638	32.6561		Nashville Warbler WTR	-105.144	21.5739		wcspwtr	-119.993	39.5241		ashthrfly	-110.934	33.6255		bewicwrWtr	-122.065	36.9735		logshrkWtr	-111.136	32.394		rockwrwtr	-109.178	31.9093		rbsapwtr	-122.752	45.1789		yhbbwtr	-115.528
Rufous-crowned Sparrow WTR	-118.798	34.1808		FoxSpWTR	-118.901	46.0607		townsolitWTR	-119.389	49.0358		Phainopepla WTR	-105.817	31.2653		benthrasWTR	-111.279	32.2663		Nashville Warbler WTR	-105.132	21.4441		wcspwtr	-121.713	38.5733		ashthrfly	-110.933	32.1238		bewicwrWtr	-122.681	45.4876		logshrkWtr	-111.167	32.248		rockwrwtr	-107.536	32.7614		rbsapwtr	-122.145	40.4414		yhbbwtr	-115.52
Rufous-crowned Sparrow WTR	-118.782	35.4515		FoxSpWTR	-122.569	37.8922		townsolitWTR	-119.389	50.0393		Phainopepla WTR	-106.083	31.4416		benthrasWTR	-112.722	33.3777		Nashville Warbler WTR	-105.125	21.4164		wcspwtr	-111.933	40.9914		ashthrfly	-110.932	32.1812		bewicwrWtr	-106.62	35.2836		logshrkWtr	-112.87	32.381		rockwrwtr	-113.652	37.1585		rbsapwtr	-121.141	38.9452		yhbbwtr	-115.519
Rufous-crowned Sparrow WTR	-118.78	36.1323		FoxSpWTR	-122.347	47.2387		townsolitWTR	-119.38	49.8608		Phainopepla WTR	-106.306	31.6429		benthrasWTR	-111.281	32.2655		Nashville Warbler WTR	-105.089	21.503		wcspwtr	-115.225	37.5673		ashthrfly	-110.929	32.4186		bewicwrWtr	-122.006	37.5748		logshrkWtr	-120.938	36.9847		rockwrwtr	-112.962	37.2343		rbsapwtr	-122.587	45.1993		yhbbwtr	-115.515
Rufous-crowned Sparrow WTR	-118.771	36.5211		FoxSpWTR	-122.779	49.0975		townsolitWTR	-119.376	50.2457		Phainopepla WTR	-106.403	31.752		benthrasWTR	-111.404	32.5887		Nashville Warbler WTR	-105.089	21.5795		wcspwtr	-118.306	34.1286		ashthrfly	-110.928	28.9987		bewicwrWtr	-121.436	38.2599		logshrkWtr	-121.82	36.8724		rockwrwtr	-111.754	34.6488		rbsapwtr	-122.114	47.3955		yhbbwtr	-115.513
Rufous-crowned Sparrow WTR	-118.761	34.4762		FoxSpWTR	-122.845	44.6125		townsolitWTR	-119.356	49.8634		Phainopepla WTR	-106.405	31.7539		benthrasWTR	-111.446	33.3627		Nashville Warbler WTR	-105.088	21.5023		wcspwtr	-122.154	37.4565		ashthrfly	-110.919	31.43		bewicwrWtr	-118.453	34.3765		logshrkWtr	-111.805	33.3548		rockwrwtr	-111.085	31.4886		rbsapwtr	-125.465	50.1417		yhbbwtr	-115.511
Rufous-crowned Sparrow WTR	-118.757	34.1161		FoxSpWTR	-122.177	37.364		townsolitWTR	-119.353	49.9475		Phainopepla WTR	-106.473	31.7899		benthrasWTR	-111.861	33.523		Nashville Warbler WTR	-105.081	19.5296		wcspwtr	-121.753	39.1599		ashthrfly	-110.916	32.4275		bewicwrWtr	-119.259	34.4255		logshrkWtr	-114.088	36.8049		rockwrwtr	-121.778	39.7162		rbsapwtr	-122.768	48.1409		yhbbwtr	-115.506
Rufous-crowned Sparrow WTR	-118.756	35.4663		FoxSpWTR	-123.035	43.8097		townsolitWTR	-119.351	50.0375		Phainopepla WTR	-106.487	31.7587		benthrasWTR	-110.933	29.3753		Nashville Warbler WTR	-105.048	20.3778		wcspwtr	-122.388	37.9618		ashthrfly	-110.907	31.6095		bewicwrWtr	-124.295	49.3263		logshrkWtr	-110.815	33.3666		rockwrwtr	-114.737	31.9583		rbsapwtr	-123.097	44.0954		yhbbwtr	-115.5
Rufous-crowned Sparrow WTR	-118.753	36.1491		FoxSpWTR	-122.678	49.0985		townsolitWTR	-119.346	49.9742		Phainopepla WTR	-106.557	32.3698		benthrasWTR	-110.989	27.9761		Nashville Warbler WTR	-105.044	19.4985		wcspwtr	-122.988	38.0164		ashthrfly	-110.906	32.2761		bewicwrWtr	-122.157	38.7141		logshrkWtr	-106.652	33.8122		rockwrwtr	-113.488	37.1508		rbsapwtr	-118.125	34.1367		yhbbwtr	-115.493
Rufous-crowned Sparrow WTR	-118.727	34.0828		FoxSpWTR	-121.941	37.0471		townsolitWTR	-119.331	50.2127		Phainopepla WTR	-106.562	31.8962		benthrasWTR	-114.247	35.1851		Nashville Warbler WTR	-104.998	21.9263		wcspwtr	-121.944	38.6817		ashthrfly	-110.903	31.6014		bewicwrWtr	-120.611	39.7678		logshrkWtr	-122.177	39.2461		rockwrwtr	-117.13	33.0859		rbsapwtr	-118.498	33.4399		yhbbwtr	-115.493
Rufous-crowned Sparrow WTR	-118.725	36.1569		FoxSpWTR	-118.253	34.2493		townsolitWTR	-119.323	50.7842		Phainopepla WTR	-106.563	31.8206		benthrasWTR	-109.652	31.6996		Nashville Warbler WTR	-104.992	21.4871		wcspwtr	-118.789	34.2737		ashthrfly	-110.903	31.6052		bewicwrWtr	-118.14	34.1981		logshrkWtr	-106.857	35.2831		rockwrwtr	-112.934	32.1847		rbsapwtr	-123.989	40.358		yhbbwtr	-115.476
Rufous-crowned Sparrow WTR	-118.72	34.305		FoxSpWTR	-124.095	40.8755		townsolitWTR	-119.298	50.3953		Phainopepla WTR	-106.575	31.8158		benthrasWTR	-111.339	32.3207		Nashville Warbler WTR	-104.983	20.8092		wcspwtr	-117.76	33.9544		ashthrfly	-110.902	32.261		bewicwrWtr	-118.117	34.2066		logshrkWtr	-118.045	33.6957		rockwrwtr	-114.833	32		rbsapwtr	-122.096	38.5125		yhbbwtr	-115.476
Rufous-crowned Sparrow WTR	-118.716	34.0991		FoxSpWTR	-122.569	45.3483		townsolitWTR	-119.258	39.5973		Phainopepla WTR	-106.577	31.8182		benthrasWTR	-111.913	33.6937		Nashville Warbler WTR	-104.974	21.4485		wcspwtr	-121.539	38.8667		ashthrfly	-110.899	27.9186		bewicwrWtr	-122.953	45.5134		logshrkWtr	-118.501	37.3227		rockwrwtr	-117.27	33.5432		rbsapwtr	-123.554	45.2145		yhbbwtr	-115.412
Rufous-crowned Sparrow WTR	-118.709	36.1623		FoxSpWTR	-119.159	36.3733		townsolitWTR	-119.228	50.2168		Phainopepla WTR	-106.577	31.8186		benthrasWTR	-111.279	32.2701		Nashville Warbler WTR	-104.974	21.4472		wcspwtr	-112.405	33.6617		ashthrfly	-110.898	27.9183		bewicwrWtr	-120.642	35.4653		logshrkWtr	-106.061	34.6665		rockwrwtr	-122.03	38.5222		rbsapwtr	-121.844	39.7054		yhbbwtr	-115.157
Rufous-crowned Sparrow WTR	-118.707	36.1621		FoxSpWTR	-122.044	39.1916		townsolitWTR	-119.227	48.886		Phainopepla WTR	-106.577	31.8503		benthrasWTR	-112.047	33.4166		Nashville Warbler WTR	-104.974	21.6457		wcspwtr	-106.376	35.089		ashthrfly	-110.892	31.4775		bewicwrWtr	-118.451	34.0724		logshrkWtr	-123.175	49.2066		rockwrwtr	-110.997	31.8731		rbsapwtr	-122.641	47.6091		yhbbwtr	-115.134
Rufous-crowned Sparrow WTR	-118.707	34.0838		FoxSpWTR	-118.288	34.135		townsolitWTR	-119.221	38.2397		Phainopepla WTR	-106.577	31.8185		benthrasWTR	-111.605	32.7038		Nashville Warbler WTR	-104.962	21.4667		wcspwtr	-107.206	33.1773		ashthrfly	-110.886	31.7836		bewicwrWtr	-119.53	49.092		logshrkWtr	-122.748	37.9353		rockwrwtr	-117.081	33.0614		rbsapwtr	-119.865	37.561		yhbbwtr	-115.053
Rufous-crowned Sparrow WTR	-118.704	36.1621		FoxSpWTR	-123.403	48.4696		townsolitWTR	-119.22	49.1186		Phainopepla WTR	-106.58	31.8382		benthrasWTR	-111.566	32.6766		Nashville Warbler WTR	-104.921	21.514		wcspwtr	-117.232	33.092		ashthrfly	-110.886	31.7399		bewicwrWtr	-122.709	37.9028		logshrkWtr	-104.51	21.1255		rockwrwtr	-110.811	32.3131		rbsapwtr	-121.864	36.5339		yhbbwtr	-115.002
Rufous-crowned Sparrow WTR	-118.703	34.1712		FoxSpWTR	-123.062	38.3098		townsolitWTR	-119.191	50.5337		Phainopepla WTR	-106.59	32.3277		benthrasWTR	-112.77	33.3785		Nashville Warbler WTR	-104.876	20.3949		wcspwtr	-104.403	32.5739		ashthrfly	-110.88	27.9097		bewicwrWtr	-122.652	45.3386		logshrkWtr	-107.29	32.6141		rockwrwtr	-116.224	35.8323		rbsapwtr	-121.148	36.4931		yhbbwtr	-114.951
Rufous-crowned Sparrow WTR	-118.682	34.0334		FoxSpWTR	-121.173	36.4948		townsolitWTR	-119.149	38.0153		Phainopepla WTR	-106.591	31.8428		benthrasWTR	-109.723	31.5166		Nashville Warbler WTR	-104.871	21.5361		wcspwtr	-111.768	34.773		ashthrfly	-110.878	31.791		bewicwrWtr	-121.538	39.497		logshrkWtr	-111.218	32.1663		rockwrwtr	-120.81	38.0511		rbsapwtr	-122.187	47.7756		yhbbwtr	-114.88
Rufous-crowned Sparrow WTR	-118.669	34.2972		FoxSpWTR	-123.211	49.2213		townsolitWTR	-119.148	49.8808		Phainopepla WTR	-106.592	31.8308		benthrasWTR	-109.684	31.6127		Nashville Warbler WTR	-104.85	20.7625		wcspwtr	-122.913	49.0903		ashthrfly	-110.877	31.4876		bewicwrWtr	-122.573	47.193		logshrkWtr	-115.733	32.7891		rockwrwtr	-116.621	34.0069		rbsapwtr	-122.05	36.9519		yhbbwtr	-114.824
Rufous-crowned Sparrow WTR	-118.665	34.4454		FoxSpWTR	-122.908	45.5672		townsolitWTR	-119.121	37.9571		Phainopepla WTR	-106.592	31.8564		benthrasWTR	-109.67	31.6927		Nashville Warbler WTR	-104.85	20.7615		wcspwtr	-116.28	43.702		ashthrfly	-110.871	31.4861		bewicwrWtr	-104.604	24.0227		logshrkWtr	-111.121	41.772		rockwrwtr	-121.824	38.2831		rbsapwtr	-121.084	39.1904		yhbbwtr	-114.776
Rufous-crowned Sparrow WTR	-118.643	34.4489		FoxSpWTR	-124.395	42.2765		townsolitWTR	-119.118	37.8192		Phainopepla WTR	-106.596	31.8355		benthrasWTR	-111.245	32.4366		Nashville Warbler WTR	-104.846	21.501		wcspwtr	-123.109	49.0795		ashthrfly	-110.867	27.9167		bewicwrWtr	-118.045	33.6965		logshrkWtr	-121.757	36.9102		rockwrwtr	-111.479	33.4577		rbsapwtr	-117.636	33.7082		yhbbwtr	-114.752
Rufous-crowned Sparrow WTR	-118.64	34.4605		FoxSpWTR	-121.739	36.9985		townsolitWTR	-119.117	49.872		Phainopepla WTR	-106.599	31.8245		benthrasWTR	-111.008	32.1068		Nashville Warbler WTR	-104.809	19.2364		wcspwtr	-105.767	36.308		ashthrfly	-110.858	31.7738		bewicwrWtr	-111.606	36.8527		logshrkWtr	-103.785	30.7265		rockwrwtr	-116.375	33.1384		rbsapwtr	-124.405	48.5644		yhbbwtr	-114.73
Rufous-crowned Sparrow WTR	-118.638	34.2699		FoxSpWTR	-123.143	49.3133		townsolitWTR	-119.105	37.7631		Phainopepla WTR	-106.599	31.8243		benthrasWTR	-115.927	33.3037		Nashville Warbler WTR	-104.791	19.246		wcspwtr	-111.087	31.401		ashthrfly	-110.857	31.4659		bewicwrWtr	-117.157	32.7337		logshrkWtr	-122.883	41.5114		rockwrwtr	-117.638	35.6722		rbsapwtr	-119.758	34.4499		yhbbwtr	-114.727
Rufous-crowned Sparrow WTR	-118.638	34.2002		FoxSpWTR	-123.124	48.1468		townsolitWTR	-119.081	47.8672		Phainopepla WTR	-106.652	31.9809		benthrasWTR	-109.709	31.6243		Nashville Warbler WTR	-104.79	19.24		wcspwtr	-123.782	39.4931		ashthrfly	-110.857	31.4952		bewicwrWtr	-122.695	45.6038		logshrkWtr	-112.589	33.3644		rockwrwtr	-112.535	33.7306		rbsapwtr	-120.682	47.5673		yhbbwtr	-114.714
Rufous-crowned Sparrow WTR	-118.637	34.2721		FoxSpWTR	-118.288	34.0177		townsolitWTR	-119.047	48.9476		Phainopepla WTR	-106.738	32.2383		benthrasWTR	-111.108	32.3601		Nashville Warbler WTR	-104.782	19.2615		wcspwtr	-118.448	35.6908		ashthrfly	-110.854	31.3769		bewicwrWtr	-123.011	38.4673		logshrkWtr	-121.497	38.3345		rockwrwtr	-118.418	34.3169		rbsapwtr	-121.836	37.1621		yhbbwtr	-114.709
Rufous-crowned Sparrow WTR	-118.627	35.1158		FoxSpWTR	-106.681	35.0931		townsolitWTR	-118.913	37.6381		Phainopepla WTR	-106.743	32.3232		benthrasWTR	-110.926	32.2218		Nashville Warbler WTR	-104.758	19.2711		wcspwtr	-117.849	34.1105		ashthrfly	-110.854	31.4945		bewicwrWtr	-118.089	34.0274		logshrkWtr	-115.12	32.3127		rockwrwtr	-105.916	32.7464		rbsapwtr	-123.169	49.7042		yhbbwtr	-114.699
Rufous-crowned Sparrow WTR	-118.615	36.1397		FoxSpWTR	-123.96	49.2028		townsolitWTR	-118.91	46.0685		Phainopepla WTR	-106.75	28.55		benthrasWTR	-111.106	32.3562		Nashville Warbler WTR	-104.729	19.3476		wcspwtr	-119.78	38.6945		ashthrfly	-110.849	31.4967		bewicwrWtr	-119.205	34.2972		logshrkWtr	-119.123	39.0902		rockwrwtr	-111.95	33.8953		rbsapwtr	-119.815	39.5416		yhbbwtr	-114.697
Rufous-crowned Sparrow WTR	-118.599	34.7364		FoxSpWTR	-121.404	38.5597		townsolitWTR	-118.864	36.6664		Phainopepla WTR	-106.75	32.2798		benthrasWTR	-110.926	31.9315		Nashville Warbler WTR	-104.729	19.3409		wcspwtr	-110.754	31.5397		ashthrfly	-110.846	31.7633		bewicwrWtr	-119.929	39.5157		logshrkWtr	-120.803	36.785		rockwrwtr	-110.637	32.0632		rbsapwtr	-122.938	43.782		yhbbwtr	-114.688
Rufous-crowned Sparrow WTR	-118.579	34.5196		FoxSpWTR	-123.516	42.5464		townsolitWTR	-118.834	45.4837		Phainopepla WTR	-106.771	32.274		benthrasWTR	-110.956	31.9576		Nashville Warbler WTR	-104.728	19.3398		wcspwtr	-119.188	34.16		ashthrfly	-110.845	31.4987		bewicwrWtr	-122.831	45.3818		logshrkWtr	-118.117	34.5794		rockwrwtr	-120.487	35.3291		rbsapwtr	-118.678	35.901		yhbbwtr	-114.686
Rufous-crowned Sparrow WTR	-118.569	34.2809		FoxSpWTR	-121.453	35.8852		townsolitWTR	-118.789	46.2983		Phainopepla WTR	-106.821	32.258		benthrasWTR	-112.074	33.4483		Nashville Warbler WTR	-104.728	19.3348		wcspwtr	-122.523	48.4408		ashthrfly	-110.844	31.4995		bewicwrWtr	-122.349	37.2079		logshrkWtr	-109.462	23.2085		rockwrwtr	-117.13	33.0998		rbsapwtr	-121.79	47.5064		yhbbwtr	-114.684
Rufous-crowned Sparrow WTR	-118.544	34.3456		FoxSpWTR	-122.334	48.5238		townsolitWTR	-118.764	36.46		Phainopepla WTR	-106.823	32.2621		benthrasWTR	-117.58	35.37		Nashville Warbler WTR	-104.726	19.2273		wcspwtr	-122.267	38.1327		ashthrfly	-110.836	31.5021		bewicwrWtr	-122.385	40.5887		logshrkWtr	-121.824	38.2831		rockwrwtr	-116.26	32.7087		rbsapwtr	-117.042	33.5879		yhbbwtr	-114.682
Rufous-crowned Sparrow WTR	-118.539	34.4749		FoxSpWTR	-119.52	36.042		townsolitWTR	-118.718	37.4945		Phainopepla WTR	-106.825	32.2911		benthrasWTR	-111.137	32.37		Nashville Warbler WTR	-104.687	24.0253		wcspwtr	-110.937	32.2244		ashthrfly	-110.827	25.0488		bewicwrWtr	-122.147	37.8028		logshrkWtr	-121.261	38.5243		rockwrwtr	-118.637	34.4223		rbsapwtr	-119.874	34.4108		yhbbwtr	-114.669
Rufous-crowned Sparrow WTR	-118.514	34.31		FoxSpWTR	-123.175	49.1016		townsolitWTR	-118.698	36.6176		Phainopepla WTR	-106.855	32.3753		benthrasWTR	-110.682	27.9452		Nashville Warbler WTR	-104.684	19.2028		wcspwtr	-119.857	34.4189		ashthrfly	-110.816	32.1861		bewicwrWtr	-122.301	37.1625		logshrkWtr	-112.208	40.7321		rockwrwtr	-106.485	31.8409		rbsapwtr	-118.278	34.0105		yhbbwtr	-114.662
Rufous-crowned Sparrow WTR	-118.513	34.0758		FoxSpWTR	-121.494	36.055		townsolitWTR	-118.671	37.5632		Phainopepla WTR	-106.858	33.9167		benthrasWTR	-110.427	27.7852		Nashville Warbler WTR	-104.679	20.9524		wcspwtr	-123.159	44.7358		ashthrfly	-110.816	32.3096		bewicwrWtr	-111.009	33.4257		logshrkWtr	-115.138	33.0127		rockwrwtr	-110.727	32.1646		rbsapwtr	-121.735	36.9378		yhbbwtr	-114.656
Rufous-crowned Sparrow WTR	-118.499	34.3876		FoxSpWTR	-122.253	47.3566		townsolitWTR	-118.623	36.1904		Phainopepla WTR	-106.872	33.8152		benthrasWTR	-110.874	32.2601		Nashville Warbler WTR	-104.679	19.2018		wcspwtr	-117.789	33.5435		ashthrfly	-110.814	31.5075		bewicwrWtr	-122.48	48.9038		logshrkWtr	-115.433	35.5552		rockwrwtr	-120.843	35.3492		rbsapwtr	-122.666	38.1179		yhbbwtr	-114.653
Rufous-crowned Sparrow WTR	-118.481	34.1753		FoxSpWTR	-122.91	38.1674		townsolitWTR	-118.623	36.1516		Phainopepla WTR	-106.873	34.0019		benthrasWTR	-111.97	33.4484		Nashville Warbler WTR	-104.646	19.4646		wcspwtr	-111.651	32.9419		ashthrfly	-110.814	32.174		bewicwrWtr	-112.773	33.2787		logshrkWtr	-121.4	41.065		rockwrwtr	-118.753	36.1491		rbsapwtr	-121.79	39.2323		yhbbwtr	-114.616
Rufous-crowned Sparrow WTR	-118.479	35.7134		FoxSpWTR	-122.685	45.4278		townsolitWTR	-118.619	37.2305		Phainopepla WTR	-106.874	33.9964		benthrasWTR	-112.316	33.4484		Nashville Warbler WTR	-104.569	21.3613		wcspwtr	-122.633	38.949		ashthrfly	-110.811	32.3131		bewicwrWtr	-110.879	31.5849		logshrkWtr	-121.312	38.6173		rockwrwtr	-107.655	32.8587		rbsapwtr	-122.374	38.4891		yhbbwtr	-114.614
Rufous-crowned Sparrow WTR	-118.47	35.6945		FoxSpWTR	-123.716	48.3988		townsolitWTR	-118.613	37.2125		Phainopepla WTR	-106.878	33.8071		benthrasWTR	-110.932	32.2809		Nashville Warbler WTR	-104.559	19.1563		wcspwtr	-107.912	30.4133		ashthrfly	-110.811	32.3143		bewicwrWtr	-122.464	46.86		logshrkWtr	-111.193	31.5511		rockwrwtr	-117.248	33.5106		rbsapwtr	-124.891	49.6847		yhbbwtr	-114.613
Rufous-crowned Sparrow WTR	-118.465	35.6097		FoxSpWTR	-123.086	44.0577		townsolitWTR	-118.609	37.4819		Phainopepla WTR	-106.88	33.7829		benthrasWTR	-111.899	33.5092		Nashville Warbler WTR	-104.546	21.4226		wcspwtr	-112.642	33.3147		ashthrfly	-110.81	32.3215		bewicwrWtr	-117.946	34.1419		logshrkWtr	-121.469	38.846		rockwrwtr	-106.725	35.1273		rbsapwtr	-123.283	48.85		yhbbwtr	-114.607
Rufous-crowned Sparrow WTR	-118.457	35.7115		FoxSpWTR	-122.806	49.2336		townsolitWTR	-118.561	35.7109		Phainopepla WTR	-106.893	34.0571		benthrasWTR	-111.55	33.4255		Nashville Warbler WTR	-104.508	19.1432		wcspwtr	-111.563	33.566		ashthrfly	-110.797	25.649		bewicwrWtr	-121.354	38.6368		logshrkWtr	-118.72	35.4416		rockwrwtr	-110.622	32.3214		rbsapwtr	-119.182	34.5344		yhbbwtr	-114.597
Rufous-crowned Sparrow WTR	-118.444	34.3306		FoxSpWTR	-121.835	37.1155		townsolitWTR	-118.557	35.7378		Phainopepla WTR	-106.9	34.0705		benthrasWTR	-109.079	31.9618		Nashville Warbler WTR	-104.507	19.1513		wcspwtr	-122.826	45.7014		ashthrfly	-110.788	25.6081		bewicwrWtr	-123.93	46.1081		logshrkWtr	-121.962	37.4297		rockwrwtr	-111.164	33.6697		rbsapwtr	-120.478	37.6467		yhbbwtr	-114.592
Rufous-crowned Sparrow WTR	-118.423	35.661		FoxSpWTR	-127.082	50.5899		townsolitWTR	-118.555	35.7374		Phainopepla WTR	-106.902	33.7723		benthrasWTR	-109.762	32.0288		Nashville Warbler WTR	-104.506	19.1425		wcspwtr	-122.295	48.2133		ashthrfly	-110.781	32.2427		bewicwrWtr	-122.521	37.9424		logshrkWtr	-111.426	32.5887		rockwrwtr	-118.457	35.7115		rbsapwtr	-122.619	48.4037		yhbbwtr	-114.585
Rufous-crowned Sparrow WTR	-118.416	34.3266		FoxSpWTR	-124.062	40.8577		townsolitWTR	-118.552	32.9962		Phainopepla WTR	-106.918	32.4928		benthrasWTR	-112.553	33.4402		Nashville Warbler WTR	-104.409	19.1068		wcspwtr	-116.408	33.7802		ashthrfly	-110.775	31.528		bewicwrWtr	-111.974	34.7034		logshrkWtr	-108.726	32.3992		rockwrwtr	-110.812	32.3219		rbsapwtr	-122.522	38.5518		yhbbwtr	-114.563
Rufous-crowned Sparrow WTR	-118.41	35.8641		FoxSpWTR	-120.433	47.488		townsolitWTR	-118.551	35.7284		Phainopepla WTR	-106.924	32.4954		benthrasWTR	-112.545	33.7849		Nashville Warbler WTR	-104.394	19.6879		wcspwtr	-122.435	37.866		ashthrfly	-110.766	25.6007		bewicwrWtr	-123.252	43.3943		logshrkWtr	-120.62	37.1826		rockwrwtr	-121.79	37.212		rbsapwtr	-122.386	47.8085		yhbbwtr	-114.563
Rufous-crowned Sparrow WTR	-118.407	33.7412		FoxSpWTR	-119.289	37.0848		townsolitWTR	-118.521	35.7224		Phainopepla WTR	-107.161	32.6665		benthrasWTR	-109.766	32.0072		Nashville Warbler WTR	-104.387	19.7003		wcspwtr	-121.938	36.6299		ashthrfly	-110.759	31.5382		bewicwrWtr	-122.143	37.4144		logshrkWtr	-119.599	39.9551		rockwrwtr	-111.591	32.6505		rbsapwtr	-124.15	41.9266		yhbbwtr	-114.554
Rufous-crowned Sparrow WTR	-118.4	34.1		FoxSpWTR	-123.407	43.3772		townsolitWTR	-118.509	35.7219		Phainopepla WTR	-107.206	33.2257		benthrasWTR	-109.687	31.6851		Nashville Warbler WTR	-104.376	20.0817		wcspwtr	-121.093	44.6808		ashthrfly	-110.755	32.2412		bewicwrWtr	-123.478	48.6745		logshrkWtr	-110.692	32.2445		rockwrwtr	-122.057	36.9855		rbsapwtr	-124.265	40.5729		yhbbwtr	-114.541
Rufous-crowned Sparrow WTR	-118.366	34.1117		FoxSpWTR	-123.036	44.0134		townsolitWTR	-118.499	35.7208		Phainopepla WTR	-107.207	33.1467		benthrasWTR	-111.553	32.6457		Nashville Warbler WTR	-104.36	19.7051		wcspwtr	-121.105	38.8054		ashthrfly	-110.754	31.54		bewicwrWtr	-118.387	37.3517		logshrkWtr	-118.47	32.8981		rockwrwtr	-111.901	28.7914		rbsapwtr	-122.395	37.1825		yhbbwtr	-114.497
Rufous-crowned Sparrow WTR	-118.365	34.0086		FoxSpWTR	-122.259	38.3579		townsolitWTR	-118.479	35.7134		Phainopepla WTR	-107.209	33.1448		benthrasWTR	-111.5	32.6175		Nashville Warbler WTR	-104.354	19.7564		wcspwtr	-106.684	35.0073		ashthrfly	-110.754	31.5387		bewicwrWtr	-121.115	35.5956		logshrkWtr	-111.575	32.6477		rockwrwtr	-120.8	37.2		rbsapwtr	-120.244	39.6758		yhbbwtr	-114.496
Rufous-crowned Sparrow WTR	-118.363	34.2582		FoxSpWTR	-123.056	49.0347		townsolitWTR	-118.423	35.661		Phainopepla WTR	-107.229	33.1358		benthrasWTR	-109.845	31.9778		Nashville Warbler WTR	-104.336	19.6483		wcspwtr	-116.246	43.6903		ashthrfly	-110.751	32.2658		bewicwrWtr	-109.509	31.5919		logshrkWtr	-120.971	38.3346		rockwrwtr	-118.438	37.4447		rbsapwtr	-123.666	48.1161		yhbbwtr	-114.491
Rufous-crowned Sparrow WTR	-118.362	34.2653		FoxSpWTR	-118.2	34.1904		townsolitWTR	-118.388	46.0495		Phainopepla WTR	-107.242	33.1285		benthrasWTR	-112.773	33.2787		Nashville Warbler WTR	-104.332	19.829		wcspwtr	-118.65	45.4293		ashthrfly	-110.75	32.9609		bewicwrWtr	-122.146	37.2878		logshrkWtr	-119.079	36.2813		rockwrwtr	-111.371	35.5202		rbsapwtr	-122.221	37.1686		yhbbwtr	-114.486
Rufous-crowned Sparrow WTR	-118.354	34.231		FoxSpWTR	-122.589	47.4037		townsolitWTR	-118.362	34.0201		Phainopepla WTR	-107.246	33.1298		benthrasWTR	-111.932	33.5954		Nashville Warbler WTR	-104.313	19.495		wcspwtr	-122.312	37.8394		ashthrfly	-110.744	32.2447		bewicwrWtr	-104.566	23.9144		logshrkWtr	-120.977	37.9312		rockwrwtr	-117.869	33.59		rbsapwtr	-120.664	38.7372		yhbbwtr	-114.476
Rufous-crowned Sparrow WTR	-118.353	33.7426		FoxSpWTR	-123.046	49.0182		townsolitWTR	-118.361	34.0212		Phainopepla WTR	-107.299	32.8557		benthrasWTR	-111.427	32.5891		Nashville Warbler WTR	-104.274	19.5857		wcspwtr	-111.435	31.6618		ashthrfly	-110.741	32.3019		bewicwrWtr	-117.137	33.1045		logshrkWtr	-119.407	35.1861		rockwrwtr	-113.811	36.0121		rbsapwtr	-121.767	39.7708		yhbbwtr	-114.47
Rufous-crowned Sparrow WTR	-118.351	33.7282		FoxSpWTR	-124.029	41.4039		townsolitWTR	-118.294	35.6605		Phainopepla WTR	-107.305	32.8672		benthrasWTR	-111.454	32.977		Nashville Warbler WTR	-104.274	19.5859		wcspwtr	-117.193	32.7587		ashthrfly	-110.733	29.484		bewicwrWtr	-122.686	38.4492		logshrkWtr	-110.767	32.988		rockwrwtr	-109.45	32.1499		rbsapwtr	-123.103	39.2733		yhbbwtr	-114.464
Rufous-crowned Sparrow WTR	-118.35	34.3449		FoxSpWTR	-120.884	35.2735		townsolitWTR	-118.259	46.0621		Phainopepla WTR	-107.305	32.8695		benthrasWTR	-109.048	31.835		Nashville Warbler WTR	-104.271	19.5859		wcspwtr	-120.579	47.5543		ashthrfly	-110.732	32.2228		bewicwrWtr	-117.897	34.4783		logshrkWtr	-112.097	40.4687		rockwrwtr	-118.118	36.5993		rbsapwtr	-116.232	43.6081		yhbbwtr	-114.457
Rufous-crowned Sparrow WTR	-118.347	33.74		FoxSpWTR	-122.461	37.7696		townsolitWTR	-118.239	36.0641		Phainopepla WTR	-107.309	32.8712		benthrasWTR	-109.761	31.9838		Nashville Warbler WTR	-104.245	19.0102		wcspwtr	-116.236	33.6737		ashthrfly	-110.732	29.2098		bewicwrWtr	-116.361	34.0433		logshrkWtr	-119.447	34.9638		rockwrwtr	-123	38.7182		rbsapwtr	-122.646	47.7359		yhbbwtr	-114.456
Rufous-crowned Sparrow WTR	-118.337	34.1323		FoxSpWTR	-120.77	45.6857		townsolitWTR	-118.209	36.0563		Phainopepla WTR	-107.316	32.8611		benthrasWTR	-115.536	33.1263		Nashville Warbler WTR	-104.115	19.2181		wcspwtr	-123.954	45.5232		ashthrfly	-110.721	32.2401		bewicwrWtr	-121.566	36.8004		logshrkWtr	-114.592	32.6054		rockwrwtr	-111.516	33.4183		rbsapwtr	-151.479	59.6684		yhbbwtr	-114.454
Rufous-crowned Sparrow WTR	-118.332	34.1206		FoxSpWTR	-122.055	37.5546		townsolitWTR	-118.208	46.0777		Phainopepla WTR	-107.32	32.8487		benthrasWTR	-111.5	32.618		Nashville Warbler WTR	-104.106	20.123		wcspwtr	-124.121	40.8807		ashthrfly	-110.721	32.8635		bewicwrWtr	-121.994	37.3615		logshrkWtr	-103.97	30.4522		rockwrwtr	-111.947	33.4609		rbsapwtr	-121.98	39.7431		yhbbwtr	-114.449
Rufous-crowned Sparrow WTR	-118.33	34.3529		FoxSpWTR	-122.717	38.4832		townsolitWTR	-118.205	46.0512		Phainopepla WTR	-107.379	32.9771		benthrasWTR	-109.692	31.5689		Nashville Warbler WTR	-104.086	19.3698		wcspwtr	-121.527	38.6061		ashthrfly	-110.72	32.1808		bewicwrWtr	-108.826	31.8074		logshrkWtr	-121.589	37.6975		rockwrwtr	-118.178	35.7125		rbsapwtr	-123.253	45.23		yhbbwtr	-114.434
Rufous-crowned Sparrow WTR	-118.312	34.1269		FoxSpWTR	-123.075	44.054		townsolitWTR	-118.204	36.0426		Phainopepla WTR	-107.611	32.1843		benthrasWTR	-110.563	31.6733		Nashville Warbler WTR	-104.067	19.3296		wcspwtr	-120.36	37.9196		ashthrfly	-110.716	32.8379		bewicwrWtr	-122.769	45.3957		logshrkWtr	-106.333	23.43		rockwrwtr	-119.934	37.0648		rbsapwtr	-121.31	36.7731		yhbbwtr	-114.433
Rufous-crowned Sparrow WTR	-118.311	34.2325		FoxSpWTR	-122.471	48.3764		townsolitWTR	-118.158	46.0355		Phainopepla WTR	-107.619	32.1471		benthrasWTR	-111.647	32.96		Nashville Warbler WTR	-104.063	19.3007		wcspwtr	-117.174	33.0133		ashthrfly	-110.703	31.5052		bewicwrWtr	-119.59	34.4576		logshrkWtr	-118.493	37.3785		rockwrwtr	-119.508	33.25		rbsapwtr	-122.291	38.81		yhbbwtr	-114.426
Rufous-crowned Sparrow WTR	-118.307	35.6722		FoxSpWTR	-121.133	38.7646		townsolitWTR	-118.158	46.029		Phainopepla WTR	-107.672	33.2684		benthrasWTR	-111.335	32.4656		Nashville Warbler WTR	-104.06	19.3694		wcspwtr	-111.948	33.3571		ashthrfly	-110.679	32.0075		bewicwrWtr	-117.29	34.0229		logshrkWtr	-106.46	31.7568		rockwrwtr	-119.004	36.4156		rbsapwtr	-122.738	45.3831		yhbbwtr	-114.421
Rufous-crowned Sparrow WTR	-118.306	34.1286		FoxSpWTR	-123.759	49.4737		townsolitWTR	-118.157	46.0101		Phainopepla WTR	-107.92	32.8101		benthrasWTR	-111.362	32.562		Nashville Warbler WTR	-104.034	18.8973		wcspwtr	-104.669	38.6061		ashthrfly	-110.626	24.9225		bewicwrWtr	-107.372	33.5603		logshrkWtr	-103.716	20.092		rockwrwtr	-117.067	33.8992		rbsapwtr	-118.817	36.0877		yhbbwtr	-114.384
Rufous-crowned Sparrow WTR	-118.297	34.626		FoxSpWTR	-117.063	32.9986		townsolitWTR	-118.15	48.3478		Phainopepla WTR	-107.938	30.3745		benthrasWTR	-111.267	32.4569		label	longitude	latitude		wcspwtr	-122.834	45.5215		ashthrfly	-110.626	24.9229		bewicwrWtr	-123.375	48.4601		logshrkWtr	-121.029	38.3864		rockwrwtr	-121.825	42.0021		rbsapwtr	-122.973	47.0713		yhbbwtr	-114.369
Rufous-crowned Sparrow WTR	-118.297	33.8108		FoxSpWTR	-119.996	34.74		townsolitWTR	-118.131	34.15		Phainopepla WTR	-108.19	30.8878		benthrasWTR	-117.949	33.6486		ocwawtr	-124.265	40.651		wcspwtr	-122.487	37.7128		ashthrfly	-110.626	24.9231		bewicwrWtr	-111.031	31.5354		logshrkWtr	-118.402	37.4186		rockwrwtr	-117.088	46.4308		rbsapwtr	-123.127	49.2492		yhbbwtr	-114.342
Rufous-crowned Sparrow WTR	-118.29	34.1478		FoxSpWTR	-121.749	37.6208		townsolitWTR	-118.103	45.3123		Phainopepla WTR	-108.271	32.8204		benthrasWTR	-111.594	32.7676		ocwawtr	-124.211	40.6849		wcspwtr	-123.109	44.0798		ashthrfly	-110.626	24.9235		bewicwrWtr	-123.342	48.4178		logshrkWtr	-114.197	39.0121		rockwrwtr	-117.722	34.1289		rbsapwtr	-119.713	34.4411		yhbbwtr	-114.329
Rufous-crowned Sparrow WTR	-118.289	34.127		FoxSpWTR	-123.774	48.7919		townsolitWTR	-118.077	35.9452		Phainopepla WTR	-108.399	30.7462		benthrasWTR	-121.159	38.2077		ocwawtr	-124.12	40.9709		wcspwtr	-112.414	34.5987		ashthrfly	-110.625	24.924		bewicwrWtr	-120.895	38.3034		logshrkWtr	-121.333	36.9349		rockwrwtr	-110.855	32.338		rbsapwtr	-122.219	45.5359		yhbbwtr	-114.197
Rufous-crowned Sparrow WTR	-118.285	35.6986		FoxSpWTR	-121.919	36.5442		townsolitWTR	-118.064	46.1233		Phainopepla WTR	-108.432	31.0929		benthrasWTR	-121.311	38.2043		ocwawtr	-124.117	46.9096		wcspwtr	-119.878	34.4156		ashthrfly	-110.624	24.9257		bewicwrWtr	-122.139	36.9976		logshrkWtr	-116.146	34.0309		rockwrwtr	-118.407	46.3263		rbsapwtr	-123.268	49.3404		yhbbwtr	-114.1
Rufous-crowned Sparrow WTR	-118.27	35.707		FoxSpWTR	-123.317	44.5535		townsolitWTR	-118.062	47.7824		Phainopepla WTR	-108.45	30.7667		benthrasWTR	-111.016	31.7948		ocwawtr	-124.093	40.8574		wcspwtr	-121.953	37.2332		ashthrfly	-110.624	24.9262		bewicwrWtr	-121.7	37.8648		logshrkWtr	-120.643	35.4817		rockwrwtr	-120.898	38.2182		rbsapwtr	-123.288	44.5691		yhbbwtr	-114.087
Rufous-crowned Sparrow WTR	-118.258	35.6899		FoxSpWTR	-123.726	49.4406		townsolitWTR	-118.021	46.1596		Phainopepla WTR	-108.462	30.6307		benthrasWTR	-109.705	27.0726		ocwawtr	-123.677	41.0507		wcspwtr	-117.128	32.5868		ashthrfly	-110.624	24.9271		bewicwrWtr	-123.372	48.4691		logshrkWtr	-121.986	37.4937		rockwrwtr	-106.499	35.3798		rbsapwtr	-123.185	49.3683		yhbbwtr	-114.037
Rufous-crowned Sparrow WTR	-118.253	34.2493		FoxSpWTR	-122.825	38.07		townsolitWTR	-118.01	34.2984		Phainopepla WTR	-108.511	32.8418		benthrasWTR	-109.762	31.9924		ocwawtr	-123.465	46.982		wcspwtr	-118.203	33.8359		ashthrfly	-110.623	24.9299		bewicwrWtr	-121.576	37.0995		logshrkWtr	-118.487	32.8918		rockwrwtr	-111.816	33.9101		rbsapwtr	-121.867	36.9904		yhbbwtr	-113.696
Rufous-crowned Sparrow WTR	-118.253	34.2036		FoxSpWTR	-118.555	35.7374		townsolitWTR	-118.006	46.0627		Phainopepla WTR	-108.875	31.8072		benthrasWTR	-109.733	32.1231		ocwawtr	-123.092	49.0933		wcspwtr	-118.345	33.783		ashthrfly	-110.622	24.9322		bewicwrWtr	-122.281	49.0706		logshrkWtr	-109.802	31.9778		rockwrwtr	-121.131	38.7638		rbsapwtr	-121.399	38.5613		yhbbwtr	-113.621
Rufous-crowned Sparrow WTR	-118.243	34.2003		FoxSpWTR	-120.763	37.7897		townsolitWTR	-117.964	45.4615		Phainopepla WTR	-108.982	29.4758		benthrasWTR	-112.577	29.7644		ocwawtr	-123.087	45.5063		wcspwtr	-119.913	46.2149		ashthrfly	-110.622	24.9326		bewicwrWtr	-118.788	34.155		logshrkWtr	-120.212	39.7349		rockwrwtr	-112.073	33.4218		rbsapwtr	-122.096	47.7551		yhbbwtr	-113.562
Rufous-crowned Sparrow WTR	-118.227	34.2881		FoxSpWTR	-123.122	49.256		townsolitWTR	-117.934	34.3513		Phainopepla WTR	-108.983	32.8119		benthrasWTR	-111.15	33.278		ocwawtr	-122.939	46.0885		wcspwtr	-122.109	37.4573		ashthrfly	-110.621	24.933		bewicwrWtr	-125.013	49.6247		logshrkWtr	-116.852	33.1335		rockwrwtr	-119.966	37.345		rbsapwtr	-122.809	39.0124		yhbbwtr	-113.523
Rufous-crowned Sparrow WTR	-118.218	34.2187		FoxSpWTR	-121.441	38.2697		townsolitWTR	-117.926	35.8464		Phainopepla WTR	-109.005	31.5186		benthrasWTR	-111.673	32.7895		ocwawtr	-122.908	47.0327		wcspwtr	-117.105	34.0903		ashthrfly	-110.621	24.9167		bewicwrWtr	-123.92	49.1348		logshrkWtr	-119.664	38.9081		rockwrwtr	-123.089	38.3928		rbsapwtr	-123.935	46.9234		yhbbwtr	-113.513
Rufous-crowned Sparrow WTR	-118.212	34.2016		FoxSpWTR	-122.915	47.0484		townsolitWTR	-117.915	34.3457		Phainopepla WTR	-109.06	31.3445		benthrasWTR	-111.262	32.4602		ocwawtr	-122.872	38.1405		wcspwtr	-117.01	33.0666		ashthrfly	-110.621	24.9188		bewicwrWtr	-116.109	34.1169		logshrkWtr	-118.417	33.4167		rockwrwtr	-120.544	37.7428		rbsapwtr	-122.365	47.4469		yhbbwtr	-113.508
Rufous-crowned Sparrow WTR	-118.212	34.1287		FoxSpWTR	-122.286	37.8001		townsolitWTR	-117.914	45.5635		Phainopepla WTR	-109.141	31.9136		benthrasWTR	-112.456	33.6238		ocwawtr	-122.72	42.2151		wcspwtr	-121.897	36.6061		ashthrfly	-110.621	24.9192		bewicwrWtr	-123.428	48.5914		logshrkWtr	-120.032	34.6405		rockwrwtr	-114.323	34.4839		rbsapwtr	-120.729	35.3304		yhbbwtr	-113.39
Rufous-crowned Sparrow WTR	-118.205	34.2619		FoxSpWTR	-124.18	42.3689		townsolitWTR	-117.91	34.3439		Phainopepla WTR	-109.156	31.9042		benthrasWTR	-121.314	38.2037		ocwawtr	-122.683	37.919		wcspwtr	-116.421	33.2711		ashthrfly	-110.62	24.9204		bewicwrWtr	-120.139	34.7143		logshrkWtr	-110.874	32.2601		rockwrwtr	-105.22	40.4588		rbsapwtr	-118.896	35.4372		yhbbwtr	-113.079
Rufous-crowned Sparrow WTR	-118.178	35.7125		FoxSpWTR	-121.768	36.951		townsolitWTR	-117.896	48.5301		Phainopepla WTR	-109.194	32.7344		benthrasWTR	-109.715	31.591		ocwawtr	-122.481	37.5029		wcspwtr	-121.721	39.465		ashthrfly	-110.619	24.9366		bewicwrWtr	-118.256	34.3509		logshrkWtr	-114.398	34.1293		rockwrwtr	-114.269	34.4379		rbsapwtr	-117.329	33.9808		yhbbwtr	-113.022
Rufous-crowned Sparrow WTR	-118.176	34.218		FoxSpWTR	-122.486	48.7258		townsolitWTR	-117.889	49.35		Phainopepla WTR	-109.204	26.4415		benthrasWTR	-115.536	33.1278		ocwawtr	-122.466	37.7698		wcspwtr	-123.154	49.0656		ashthrfly	-110.619	24.9217		bewicwrWtr	-119.551	34.4092		logshrkWtr	-111.893	33.2337		rockwrwtr	-106.659	32.3016		rbsapwtr	-123.277	44.5789		yhbbwtr	-112.94
Rufous-crowned Sparrow WTR	-118.176	34.1934		FoxSpWTR	-122.352	47.1515		townsolitWTR	-117.883	48.5985		Phainopepla WTR	-109.374	31.7566		benthrasWTR	-112.121	33.3543		ocwawtr	-122.453	37.484		wcspwtr	-113.296	37.1631		ashthrfly	-110.619	24.921		bewicwrWtr	-124.191	43.3683		logshrkWtr	-121.342	37.6855		rockwrwtr	-110.725	32.2517		rbsapwtr	-122.143	37.8849		yhbbwtr	-112.894
Rufous-crowned Sparrow WTR	-118.17	35.7265		FoxSpWTR	-123.085	49.2762		townsolitWTR	-117.825	34.4131		Phainopepla WTR	-109.427	32.5221		benthrasWTR	-109.728	31.5984		ocwawtr	-122.449	37.4828		wcspwtr	-121.778	36.9159		ashthrfly	-110.619	24.922		bewicwrWtr	-122.878	47.0499		logshrkWtr	-104.68	21.2747		rockwrwtr	-120.485	46.8555		rbsapwtr	-121.731	36.9513		yhbbwtr	-112.8
Rufous-crowned Sparrow WTR	-118.167	34.2029		FoxSpWTR	-122.687	37.9079		townsolitWTR	-117.809	45.297		Phainopepla WTR	-109.586	23.6069		benthrasWTR	-111.622	32.7642		ocwawtr	-122.439	37.7647		wcspwtr	-104.752	31.0434		ashthrfly	-110.618	24.9224		bewicwrWtr	-122.72	45.5138		logshrkWtr	-113.615	31.3415		rockwrwtr	-117.847	33.6284		rbsapwtr	-121.102	38.5189		yhbbwtr	-112.791
Rufous-crowned Sparrow WTR	-118.166	34.2215		FoxSpWTR	-123.453	48.5003		townsolitWTR	-117.806	34.1357		Phainopepla WTR	-109.686	31.68		benthrasWTR	-115.52	33.16		ocwawtr	-122.395	37.2536		wcspwtr	-117.688	34.1692		ashthrfly	-110.615	24.9411		bewicwrWtr	-123.422	42.5458		logshrkWtr	-110.987	31.5122		rockwrwtr	-120.853	38.0148		rbsapwtr	-123.016	38.7938		yhbbwtr	-112.79
Rufous-crowned Sparrow WTR	-118.145	34.2147		FoxSpWTR	-123.084	48.0831		townsolitWTR	-117.801	50.2399		Phainopepla WTR	-109.705	23.0736		benthrasWTR	-115.536	33.1264		ocwawtr	-122.387	37.9162		wcspwtr	-111.516	35.2835		ashthrfly	-110.613	24.9297		bewicwrWtr	-110.757	31.5406		logshrkWtr	-107.207	33.2542		rockwrwtr	-105.885	31.3082		rbsapwtr	-122.8	49.2343		yhbbwtr	-112.781
Rufous-crowned Sparrow WTR	-118.133	34.148		FoxSpWTR	-108.597	32.8975		townsolitWTR	-117.801	50.2409		Phainopepla WTR	-109.72	31.5615		benthrasWTR	-115.604	33.1924		ocwawtr	-122.375	48.3305		wcspwtr	-122.123	37.4586		ashthrfly	-110.613	24.9274		bewicwrWtr	-118.167	34.2067		logshrkWtr	-119.6	39.9521		rockwrwtr	-111.841	33.78		rbsapwtr	-122.809	45.4378		yhbbwtr	-112.773
Rufous-crowned Sparrow WTR	-118.131	34.15		FoxSpWTR	-122.405	47.6929		townsolitWTR	-117.788	45.3034		Phainopepla WTR	-109.725	32.7578		benthrasWTR	-115.71	33.0827		ocwawtr	-122.374	48.3246		wcspwtr	-119.271	50.2699		ashthrfly	-110.61	24.9336		bewicwrWtr	-116.887	32.8596		logshrkWtr	-118.005	34.7039		rockwrwtr	-121.108	38.7119		rbsapwtr	-122.34	37.2018		yhbbwtr	-112.772
Rufous-crowned Sparrow WTR	-118.126	34.2069		FoxSpWTR	-124.23	40.7486		townsolitWTR	-117.778	45.2457		Phainopepla WTR	-109.725	32.7579		benthrasWTR	-109.698	31.5265		ocwawtr	-122.373	37.7381		wcspwtr	-111.897	40.3942		ashthrfly	-110.607	24.9343		bewicwrWtr	-114.965	32.8923		logshrkWtr	-120.238	35.6698		rockwrwtr	-121.804	39.6686		rbsapwtr	-122.237	37.8675		yhbbwtr	-112.762
Rufous-crowned Sparrow WTR	-118.125	34.2068		FoxSpWTR	-122.681	47.0814		townsolitWTR	-117.775	47.6283		Phainopepla WTR	-109.747	23.4582		benthrasWTR	-112.152	33.6882		ocwawtr	-122.362	37.1664		wcspwtr	-122.34	37.2018		ashthrfly	-110.607	32.3008		bewicwrWtr	-118.484	35.6394		logshrkWtr	-121.793	38.2127		rockwrwtr	-113.591	37.0649		rbsapwtr	-122.713	47.3904		yhbbwtr	-112.76
Rufous-crowned Sparrow WTR	-118.106	34.1929		FoxSpWTR	-124.186	40.7846		townsolitWTR	-117.759	34.4049		Phainopepla WTR	-109.76	32.5653		benthrasWTR	-112.359	33.6889		ocwawtr	-122.345	37.2563		wcspwtr	-112.676	33.3546		ashthrfly	-110.604	24.9083		bewicwrWtr	-116.181	33.5687		logshrkWtr	-106.548	32.4282		rockwrwtr	-112.846	32.3684		rbsapwtr	-121.709	36.5957		yhbbwtr	-112.752
Rufous-crowned Sparrow WTR	-118.106	34.1929		FoxSpWTR	-128.48	54.4463		townsolitWTR	-117.711	49.3392		Phainopepla WTR	-109.773	32.7994		benthrasWTR	-111.557	33.4259		ocwawtr	-122.323	37.1421		wcspwtr	-120.396	35.867		ashthrfly	-110.603	24.9058		bewicwrWtr	-122.523	47.6324		logshrkWtr	-119.731	36.9361		rockwrwtr	-111.866	33.9704		rbsapwtr	-122.682	48.7201		yhbbwtr	-112.751
Rufous-crowned Sparrow WTR	-118.105	34.1918		FoxSpWTR	-123.408	48.4797		townsolitWTR	-117.692	49.3323		Phainopepla WTR	-109.773	32.7995		benthrasWTR	-111.548	32.7486		ocwawtr	-122.269	37.8845		wcspwtr	-121.784	36.9712		ashthrfly	-110.603	31.4481		bewicwrWtr	-123.956	49.161		logshrkWtr	-106.659	32.3016		rockwrwtr	-122.088	37.5538		rbsapwtr	-120.691	35.6267		yhbbwtr	-112.747
Rufous-crowned Sparrow WTR	-118.098	34.1898		FoxSpWTR	-122.279	38.6475		townsolitWTR	-117.683	47.8913		Phainopepla WTR	-109.803	32.9215		benthrasWTR	-111.282	32.2458		ocwawtr	-122.211	40.1602		wcspwtr	-107.397	24.8074		ashthrfly	-110.6	24.9138		bewicwrWtr	-122.022	37.2639		logshrkWtr	-113.582	34.2615		rockwrwtr	-122.388	37.7091		rbsapwtr	-119.676	34.4332		yhbbwtr	-112.743
Rufous-crowned Sparrow WTR	-118.097	34.1774		FoxSpWTR	-123.117	49.0157		townsolitWTR	-117.672	34.2148		Phainopepla WTR	-109.809	23.4721		benthrasWTR	-117.941	33.662		ocwawtr	-122.199	37.7073		wcspwtr	-120.379	50.6982		ashthrfly	-110.598	24.9168		bewicwrWtr	-121.733	36.9341		logshrkWtr	-120.851	38.0302		rockwrwtr	-121.111	38.7024		rbsapwtr	-122.322	47.1868		yhbbwtr	-112.723
Rufous-crowned Sparrow WTR	-118.096	34.1849		FoxSpWTR	-122.932	49.2443		townsolitWTR	-117.671	35.5674		Phainopepla WTR	-109.817	23.3873		benthrasWTR	-112.377	33.5012		ocwawtr	-122.147	37.6466		wcspwtr	-121.095	38.2033		ashthrfly	-110.596	24.9179		bewicwrWtr	-123.938	49.1718		logshrkWtr	-106.591	23.6844		rockwrwtr	-112.71	32.0416		rbsapwtr	-117.043	33.5889		yhbbwtr	-112.722
Rufous-crowned Sparrow WTR	-118.096	34.1771		FoxSpWTR	-123.277	44.5789		townsolitWTR	-117.667	34.2233		Phainopepla WTR	-109.849	32.816		benthrasWTR	-111.91	33.5196		ocwawtr	-122.111	37.4508		wcspwtr	-111.761	40.3039		ashthrfly	-110.593	24.9274		bewicwrWtr	-123.268	44.0413		logshrkWtr	-121.212	36.7193		rockwrwtr	-113.001	37.1831		rbsapwtr	-119.8	34.4907		yhbbwtr	-112.721
Rufous-crowned Sparrow WTR	-118.095	34.1747		FoxSpWTR	-121.579	38.6022		townsolitWTR	-117.651	35.6545		Phainopepla WTR	-109.897	22.8991		benthrasWTR	-112.051	33.6868		ocwawtr	-122.086	37.5525		wcspwtr	-116.462	33.2265		ashthrfly	-110.593	24.9304		bewicwrWtr	-123	38.7182		logshrkWtr	-121.332	38.9798		rockwrwtr	-108.804	31.8539		rbsapwtr	-122.677	45.4422		yhbbwtr	-112.716
Rufous-crowned Sparrow WTR	-118.065	34.3043		FoxSpWTR	-121.681	39.5549		townsolitWTR	-117.638	35.6722		Phainopepla WTR	-109.902	31.3658		benthrasWTR	-112.1	33.3865		ocwawtr	-122.085	36.9619		wcspwtr	-118.023	33.7216		ashthrfly	-110.583	25		bewicwrWtr	-118.335	33.3326		logshrkWtr	-112.862	32.3731		rockwrwtr	-110.803	31.9601		rbsapwtr	-117.862	33.615		yhbbwtr	-112.712
Rufous-crowned Sparrow WTR	-118.054	34.0043		FoxSpWTR	-122.999	46.9763		townsolitWTR	-117.556	47.4839		Phainopepla WTR	-109.904	22.8889		benthrasWTR	-112.074	33.4483		ocwawtr	-122.081	36.9543		wcspwtr	-114.933	36.1027		ashthrfly	-110.582	24.9022		bewicwrWtr	-111.778	34.7748		logshrkWtr	-118.215	36.453		rockwrwtr	-113.567	34.2825		rbsapwtr	-122.241	48.0983		yhbbwtr	-112.712
Rufous-crowned Sparrow WTR	-118.051	34.1445		FoxSpWTR	-123.324	48.4445		townsolitWTR	-117.548	47.9022		Phainopepla WTR	-109.912	31.38		benthrasWTR	-110.832	33.411		ocwawtr	-122.077	37.5534		wcspwtr	-123.184	39.2039		ashthrfly	-110.581	24.9013		bewicwrWtr	-112.959	37.2516		logshrkWtr	-120.936	35.4484		rockwrwtr	-121.589	37.6971		rbsapwtr	-123.215	49.2491		yhbbwtr	-112.711
Rufous-crowned Sparrow WTR	-118.026	34.173		FoxSpWTR	-123.337	44.5869		townsolitWTR	-117.548	47.9028		Phainopepla WTR	-109.92	23.6489		benthrasWTR	-112.584	33.3703		ocwawtr	-122.064	36.9488		wcspwtr	-121.645	38.597		ashthrfly	-110.581	24.9019		bewicwrWtr	-109.102	32.7226		logshrkWtr	-120.853	36.2067		rockwrwtr	-113.267	36.7233		rbsapwtr	-122.47	37.7672		yhbbwtr	-112.707
Rufous-crowned Sparrow WTR	-118.019	34.202		FoxSpWTR	-122.566	47.3831		townsolitWTR	-117.548	47.9029		Phainopepla WTR	-109.923	23.6505		benthrasWTR	-111.502	32.7143		ocwawtr	-122.06	36.9601		wcspwtr	-112.362	33.3047		ashthrfly	-110.581	24.9024		bewicwrWtr	-123.181	44.8979		logshrkWtr	-115.654	33.1471		rockwrwtr	-118.084	37.7227		rbsapwtr	-112.449	34.4982		yhbbwtr	-112.706
Rufous-crowned Sparrow WTR	-117.888	33.6433		FoxSpWTR	-122.671	45.4453		townsolitWTR	-117.541	45.5845		Phainopepla WTR	-109.947	27.4967		benthrasWTR	-106.705	32.4073		ocwawtr	-122.044	39.1864		wcspwtr	-121.669	38.5573		ashthrfly	-110.581	24.9027		bewicwrWtr	-121.921	37.4061		logshrkWtr	-120.945	37.2477		rockwrwtr	-119.057	34.1663		rbsapwtr	-123.059	49.3071		yhbbwtr	-112.698
Rufous-crowned Sparrow WTR	-117.888	33.6362		FoxSpWTR	-122.316	37.485		townsolitWTR	-117.535	49.3894		Phainopepla WTR	-109.958	24.0327		benthrasWTR	-111.713	33.4407		ocwawtr	-122.027	38.4914		wcspwtr	-122.832	45.1435		ashthrfly	-110.58	24.8925		bewicwrWtr	-119.525	34.4087		logshrkWtr	-109.902	31.3658		rockwrwtr	-113.022	33.0784		rbsapwtr	-120.422	37.522		yhbbwtr	-112.693
Rufous-crowned Sparrow WTR	-117.843	33.6637		FoxSpWTR	-122.169	37.4321		townsolitWTR	-117.531	47.7895		Phainopepla WTR	-109.968	31.9225		benthrasWTR	-111.736	32.8923		ocwawtr	-122.026	36.9813		wcspwtr	-123.118	48.1496		ashthrfly	-110.58	24.9029		bewicwrWtr	-120.482	46.538		logshrkWtr	-105.515	26.8129		rockwrwtr	-116.462	33.2265		rbsapwtr	-123.366	42.4179		yhbbwtr	-112.69
Rufous-crowned Sparrow WTR	-117.839	34.172		FoxSpWTR	-123.214	44.6872		townsolitWTR	-117.527	45.5709		Phainopepla WTR	-109.991	24.0632		benthrasWTR	-112.006	33.5824		ocwawtr	-122.022	36.9699		wcspwtr	-122.501	37.7261		ashthrfly	-110.578	24.8977		bewicwrWtr	-115.604	33.1924		logshrkWtr	-104.587	36.5691		rockwrwtr	-115.643	33.1722		rbsapwtr	-122.869	44.56		yhbbwtr	-112.689
Rufous-crowned Sparrow WTR	-117.833	34.1667		FoxSpWTR	-122.894	47.9861		townsolitWTR	-117.523	45.5708		Phainopepla WTR	-110.038	23.698		benthrasWTR	-111.218	33.4091		ocwawtr	-122.006	37.3712		wcspwtr	-122.302	40.0305		ashthrfly	-110.578	24.9294		bewicwrWtr	-106.202	35.8186		logshrkWtr	-111.026	32.2804		rockwrwtr	-120.33	35.6034		rbsapwtr	-122.554	47.2471		yhbbwtr	-112.689
Rufous-crowned Sparrow WTR	-117.826	34.1593		FoxSpWTR	-122.82	46.2937		townsolitWTR	-117.512	47.7791		Phainopepla WTR	-110.072	32.0535		benthrasWTR	-110.308	31.4037		ocwawtr	-121.989	37.5483		wcspwtr	-120.826	38.7247		ashthrfly	-110.577	24.9296		bewicwrWtr	-121.455	40.7534		logshrkWtr	-114.613	32.7259		rockwrwtr	-118.316	33.7176		rbsapwtr	-121.439	38.2658		yhbbwtr	-112.677
Rufous-crowned Sparrow WTR	-117.82	34.1326		FoxSpWTR	-118.551	34.4429		townsolitWTR	-117.484	47.6462		Phainopepla WTR	-110.079	32.0459		benthrasWTR	-111.943	33.5311		ocwawtr	-121.946	39.73		wcspwtr	-117.095	32.9279		ashthrfly	-110.573	24.8777		bewicwrWtr	-114.084	34.2891		logshrkWtr	-122.02	38.7937		rockwrwtr	-120.795	35.3251		rbsapwtr	-119.662	34.4354		yhbbwtr	-112.676
Rufous-crowned Sparrow WTR	-117.815	33.9098		FoxSpWTR	-123.412	48.4704		townsolitWTR	-117.457	47.7659		Phainopepla WTR	-110.081	23.0292		benthrasWTR	-107.756	32.2606		ocwawtr	-121.918	36.5369		wcspwtr	-118.467	35.6872		ashthrfly	-110.573	27.8762		bewicwrWtr	-106.07	36.0127		logshrkWtr	-121.941	38.246		rockwrwtr	-115.604	33.1924		rbsapwtr	-117.334	34.2817		yhbbwtr	-112.676
Rufous-crowned Sparrow WTR	-117.806	34.1357		FoxSpWTR	-122.964	48.4517		townsolitWTR	-117.434	45.535		Phainopepla WTR	-110.106	31.4351		benthrasWTR	-110.919	32.3126		ocwawtr	-121.876	36.9497		wcspwtr	-117.272	33.0041		ashthrfly	-110.573	24.9307		bewicwrWtr	-111.238	31.418		logshrkWtr	-110.707	32.3364		rockwrwtr	-111.816	33.916		rbsapwtr	-121.284	39.109		yhbbwtr	-112.676
Rufous-crowned Sparrow WTR	-117.804	34.2361		FoxSpWTR	-121.155	38.6458		townsolitWTR	-117.404	45.4854		Phainopepla WTR	-110.154	23.2712		benthrasWTR	-111.823	33.4222		ocwawtr	-121.853	36.9199		wcspwtr	-121.725	38.5552		ashthrfly	-110.563	32.9051		bewicwrWtr	-122.297	47.5859		logshrkWtr	-110.134	31.5428		rockwrwtr	-111.763	36.6288		rbsapwtr	-133.15	55.4761		yhbbwtr	-112.669
Rufous-crowned Sparrow WTR	-117.799	34.0824		FoxSpWTR	-120.735	35.3384		townsolitWTR	-117.395	45.4761		Phainopepla WTR	-110.165	29.7119		benthrasWTR	-111.169	34.0869		ocwawtr	-121.846	38.1316		wcspwtr	-119.852	39.5103		ashthrfly	-110.562	24.9311		bewicwrWtr	-122.191	47.566		logshrkWtr	-121.321	36.4222		rockwrwtr	-119.444	39.8547		rbsapwtr	-112.609	34.6185		yhbbwtr	-112.666
Rufous-crowned Sparrow WTR	-117.771	33.8224		FoxSpWTR	-124.108	40.9155		townsolitWTR	-117.393	45.4783		Phainopepla WTR	-110.19	24.0855		benthrasWTR	-111.955	33.6155		ocwawtr	-121.838	39.3234		wcspwtr	-111.852	31.9204		ashthrfly	-110.502	27.5828		bewicwrWtr	-112.675	33.9091		logshrkWtr	-104.678	38.2687		rockwrwtr	-110.936	31.5635		rbsapwtr	-121.722	36.5738		yhbbwtr	-112.656
Rufous-crowned Sparrow WTR	-117.763	33.8063		FoxSpWTR	-122.684	45.2926		townsolitWTR	-117.393	45.4782		Phainopepla WTR	-110.202	23.488		benthrasWTR	-110.885	32.2156		ocwawtr	-121.836	39.3229		wcspwtr	-115.89	42.8436		ashthrfly	-110.406	24.0766		bewicwrWtr	-122.329	37.1181		logshrkWtr	-111.957	39.9453		rockwrwtr	-110.617	32.3035		rbsapwtr	-123.761	49.4736		yhbbwtr	-112.635
Rufous-crowned Sparrow WTR	-117.76	33.5564		FoxSpWTR	-120.821	38.7022		townsolitWTR	-117.355	45.9322		Phainopepla WTR	-110.217	31.8908		benthrasWTR	-108.281	32.7701		ocwawtr	-121.792	36.9065		wcspwtr	-124.232	40.6064		ashthrfly	-110.384	24.5158		bewicwrWtr	-118.076	35.3166		logshrkWtr	-119.247	34.2416		rockwrwtr	-121.598	39.5281		rbsapwtr	-122.012	36.9693		yhbbwtr	-112.631
Rufous-crowned Sparrow WTR	-117.753	33.7996		FoxSpWTR	-118.348	33.7845		townsolitWTR	-117.354	45.5264		Phainopepla WTR	-110.219	23.4517		benthrasWTR	-111.648	33.4536		ocwawtr	-121.789	39.7633		wcspwtr	-109.048	31.8475		ashthrfly	-110.383	24.5565		bewicwrWtr	-117.176	33.1222		logshrkWtr	-118.262	35.6255		rockwrwtr	-113.517	34.1386		rbsapwtr	-122.198	40.3892		yhbbwtr	-112.589
Rufous-crowned Sparrow WTR	-117.753	33.7968		FoxSpWTR	-122.968	49.2377		townsolitWTR	-117.312	45.5006		Phainopepla WTR	-110.221	31.9072		benthrasWTR	-112.358	33.4933		ocwawtr	-121.787	49.2188		wcspwtr	-118.297	33.7257		ashthrfly	-110.378	24.4889		bewicwrWtr	-107.385	32.9768		logshrkWtr	-119.845	35.3281		rockwrwtr	-110.179	31.5711		rbsapwtr	-122.87	38.0478		yhbbwtr	-112.547
Rufous-crowned Sparrow WTR	-117.729	34.1379		FoxSpWTR	-117.824	33.6557		townsolitWTR	-117.305	45.4194		Phainopepla WTR	-110.239	31.3905		benthrasWTR	-111.998	33.327		ocwawtr	-121.77	36.9104		wcspwtr	-122.185	37.4295		ashthrfly	-110.376	24.1066		bewicwrWtr	-122.617	45.4383		logshrkWtr	-115.513	33.2283		rockwrwtr	-111.084	31.492		rbsapwtr	-121.887	36.9802		yhbbwtr	-112.522
Rufous-crowned Sparrow WTR	-117.719	34.1527		FoxSpWTR	-122.897	47.8989		townsolitWTR	-117.305	45.4177		Phainopepla WTR	-110.25	24.15		benthrasWTR	-112.053	33.6282		ocwawtr	-121.745	36.9464		wcspwtr	-104.86	39.7597		ashthrfly	-110.369	24.5078		bewicwrWtr	-123.083	45.5068		logshrkWtr	-118.416	35.6468		rockwrwtr	-114.375	34.6259		rbsapwtr	-122.269	47.3055		yhbbwtr	-112.518
Rufous-crowned Sparrow WTR	-117.708	34.1494		FoxSpWTR	-123.958	44.5113		townsolitWTR	-117.303	45.4858		Phainopepla WTR	-110.267	31.4875		benthrasWTR	-109.67	31.6012		ocwawtr	-121.728	36.9297		wcspwtr	-119.641	47.2561		ashthrfly	-110.356	24.0815		bewicwrWtr	-111.82	33.9358		logshrkWtr	-122.228	37.5011		rockwrwtr	-118.443	37.3968		rbsapwtr	-122.027	38.4914		yhbbwtr	-112.487
Rufous-crowned Sparrow WTR	-117.667	34.1577		FoxSpWTR	-122.07	37.079		townsolitWTR	-117.285	45.424		Phainopepla WTR	-110.308	24.1504		benthrasWTR	-112.17	33.654		ocwawtr	-121.647	38.044		wcspwtr	-122.38	37.7158		ashthrfly	-110.355	24.4966		bewicwrWtr	-117.403	33.6783		logshrkWtr	-111.41	33.9053		rockwrwtr	-110.77	31.9265		rbsapwtr	-121.303	38.9434		yhbbwtr	-112.482
Rufous-crowned Sparrow WTR	-117.652	34.1083		FoxSpWTR	-122.651	44.2952		townsolitWTR	-117.284	45.4207		Phainopepla WTR	-110.315	24.1003		benthrasWTR	-112.091	32.9749		ocwawtr	-121.607	36.6992		wcspwtr	-115.756	33.3911		ashthrfly	-110.35	24.5		bewicwrWtr	-122.195	47.8083		logshrkWtr	-112.841	32.878		rockwrwtr	-119.668	37.0171		rbsapwtr	-123.064	42.2208		yhbbwtr	-112.479
Rufous-crowned Sparrow WTR	-117.636	33.7082		FoxSpWTR	-117.312	33.6148		townsolitWTR	-117.282	45.4218		Phainopepla WTR	-110.318	31.5061		benthrasWTR	-111.984	33.4993		ocwawtr	-121.537	38.373		wcspwtr	-119.888	34.4427		ashthrfly	-110.347	24.1083		bewicwrWtr	-118.113	35.3818		logshrkWtr	-118.371	37.3443		rockwrwtr	-117.106	33.8707		rbsapwtr	-115.923	36.1116		yhbbwtr	-112.479
Rufous-crowned Sparrow WTR	-117.619	33.7096		FoxSpWTR	-121.215	38.6452		townsolitWTR	-117.282	45.4228		Phainopepla WTR	-110.376	24.1066		benthrasWTR	-113.605	33.8468		ocwawtr	-121.499	38.5014		wcspwtr	-121.856	37.2789		ashthrfly	-110.333	24.4167		bewicwrWtr	-122.169	39.1905		logshrkWtr	-121.905	38.5691		rockwrwtr	-109.581	23.0838		rbsapwtr	-122.513	38.2107		yhbbwtr	-112.461
Rufous-crowned Sparrow WTR	-117.619	33.7145		FoxSpWTR	-123.178	49.7051		townsolitWTR	-117.28	45.4229		Phainopepla WTR	-110.395	24.139		benthrasWTR	-110.119	31.3798		ocwawtr	-121.476	38.454		wcspwtr	-107.596	31.8276		ashthrfly	-110.333	24.417		bewicwrWtr	-122.712	49.1191		logshrkWtr	-104.522	32.0752		rockwrwtr	-108.661	33.7941		rbsapwtr	-121.987	47.6122		yhbbwtr	-112.46
Rufous-crowned Sparrow WTR	-117.61	33.6733		FoxSpWTR	-124.052	46.2756		townsolitWTR	-117.279	45.4263		Phainopepla WTR	-110.456	33.3104		benthrasWTR	-112.049	33.3312		ocwawtr	-121.342	38.652		wcspwtr	-106.086	36.0484		ashthrfly	-110.325	24.2732		bewicwrWtr	-118.211	35.4663		logshrkWtr	-122.077	38.0327		rockwrwtr	-106.504	31.8016		rbsapwtr	-119.663	34.4456		yhbbwtr	-112.411
Rufous-crowned Sparrow WTR	-117.601	33.651		FoxSpWTR	-122.149	37.8074		townsolitWTR	-117.277	45.4244		Phainopepla WTR	-110.489	32.4445		benthrasWTR	-111.998	33.6914		ocwawtr	-121.311	38.1607		wcspwtr	-116.422	35.6838		ashthrfly	-110.324	24.3218		bewicwrWtr	-118.269	34.1226		logshrkWtr	-114.492	32.6888		rockwrwtr	-117.116	34.0885		rbsapwtr	-112.417	34.6033		yhbbwtr	-112.407
Rufous-crowned Sparrow WTR	-117.565	33.8179		FoxSpWTR	-122.624	45.4625		townsolitWTR	-117.272	49.5052		Phainopepla WTR	-110.514	33.1834		benthrasWTR	-111.711	33.3184		ocwawtr	-121.248	38.6345		wcspwtr	-106.689	31.8468		ashthrfly	-110.322	24.1743		bewicwrWtr	-121.873	37.248		logshrkWtr	-117.367	36.9641		rockwrwtr	-116.82	32.6668		rbsapwtr	-122.312	45.5595		yhbbwtr	-112.325
Rufous-crowned Sparrow WTR	-117.557	33.6249		FoxSpWTR	-122.228	37.7853		townsolitWTR	-117.271	45.4244		Phainopepla WTR	-110.607	32.3169		benthrasWTR	-112.238	33.5806		ocwawtr	-121.206	37.8099		wcspwtr	-122.403	48.356		ashthrfly	-110.319	24.4419		bewicwrWtr	-122.952	38.1191		logshrkWtr	-107.306	32.8669		rockwrwtr	-111.739	33.679		rbsapwtr	-135.323	57.05		yhbbwtr	-112.319
Rufous-crowned Sparrow WTR	-117.553	33.5694		FoxSpWTR	-123.345	49.4272		townsolitWTR	-117.223	45.4029		Phainopepla WTR	-110.615	32.8431		benthrasWTR	-111.355	33.3391		ocwawtr	-121.123	38.6889		wcspwtr	-122.276	37.3876		ashthrfly	-110.313	24.1442		bewicwrWtr	-122.014	37.4198		logshrkWtr	-109.024	31.9157		rockwrwtr	-104.769	31.9861		rbsapwtr	-119.76	38.9498		yhbbwtr	-112.307
Rufous-crowned Sparrow WTR	-117.523	34.1669		FoxSpWTR	-122.701	48.4946		townsolitWTR	-117.22	46.4611		Phainopepla WTR	-110.615	32.3084		benthrasWTR	-109.687	31.6854		ocwawtr	-121.099	35.5513		wcspwtr	-117.804	33.8245		ashthrfly	-110.305	24.1014		bewicwrWtr	-122.776	45.5851		logshrkWtr	-116.942	33.8675		rockwrwtr	-106.222	35.7848		rbsapwtr	-117.99	34.1765		yhbbwtr	-112.295
Rufous-crowned Sparrow WTR	-117.48	34.0238		FoxSpWTR	-121.015	39.2507		townsolitWTR	-117.219	45.3344		Phainopepla WTR	-110.622	32.3214		benthrasWTR	-111.304	32.4712		ocwawtr	-121.093	35.5742		wcspwtr	-121.155	35.6228		ashthrfly	-110.304	24.1006		bewicwrWtr	-110.754	31.5397		logshrkWtr	-114.621	35.125		rockwrwtr	-116.992	33.0298		rbsapwtr	-124.197	40.6985		yhbbwtr	-112.289
Rufous-crowned Sparrow WTR	-117.464	33.8401		FoxSpWTR	-122.687	37.9075		townsolitWTR	-117.213	45.2814		Phainopepla WTR	-110.624	31.3357		benthrasWTR	-111.157	30.6201		ocwawtr	-121.081	35.5662		wcspwtr	-118.486	34.1726		ashthrfly	-110.303	24.1832		bewicwrWtr	-117.299	35.0123		logshrkWtr	-115.019	36.0952		rockwrwtr	-116.315	33.209		rbsapwtr	-122.256	37.8063		yhbbwtr	-112.289
Rufous-crowned Sparrow WTR	-117.454	34.0291		FoxSpWTR	-122.882	38.0576		townsolitWTR	-117.156	45.3374		Phainopepla WTR	-110.625	32.8942		benthrasWTR	-109.715	31.58		ocwawtr	-120.932	38.0726		wcspwtr	-111.763	34.7569		ashthrfly	-110.303	24.18		bewicwrWtr	-110.27	31.4024		logshrkWtr	-109.915	31.9987		rockwrwtr	-110.301	31.9617		rbsapwtr	-122.503	37.77		yhbbwtr	-112.287
Rufous-crowned Sparrow WTR	-117.449	34.0441		FoxSpWTR	-119.73	34.4538		townsolitWTR	-117.153	32.7188		Phainopepla WTR	-110.636	32.0156		benthrasWTR	-111.669	32.6449		ocwawtr	-120.86	36.7046		wcspwtr	-123.184	49.1008		ashthrfly	-110.259	23.9039		bewicwrWtr	-114.023	37.1434		logshrkWtr	-119.584	35.7595		rockwrwtr	-112.09	36.0646		rbsapwtr	-122.78	48.8872		yhbbwtr	-112.279
Rufous-crowned Sparrow WTR	-117.44	33.8423		FoxSpWTR	-122.734	45.4492		townsolitWTR	-117.137	45.3373		Phainopepla WTR	-110.636	32.0513		benthrasWTR	-109.636	31.6708		ocwawtr	-120.849	35.3495		wcspwtr	-118.013	33.6946		ashthrfly	-110.25	24.15		bewicwrWtr	-118.035	34.1387		logshrkWtr	-115.604	33.1924		rockwrwtr	-112.27	33.7942		rbsapwtr	-123.729	48.3819		yhbbwtr	-112.27
Rufous-crowned Sparrow WTR	-117.414	32.7759		FoxSpWTR	-123.184	44.0713		townsolitWTR	-117.137	45.2756		Phainopepla WTR	-110.637	31.7878		benthrasWTR	-111.342	32.0861		ocwawtr	-120.844	35.3375		wcspwtr	-123.1	45.5855		ashthrfly	-110.241	23.4594		bewicwrWtr	-111.806	34.8758		logshrkWtr	-111.27	32.4809		rockwrwtr	-116.872	36.4588		rbsapwtr	-117.976	33.8942		yhbbwtr	-112.269
Rufous-crowned Sparrow WTR	-117.406	34.2047		FoxSpWTR	-117.454	34.0291		townsolitWTR	-117.134	47.6804		Phainopepla WTR	-110.644	32.7202		benthrasWTR	-112.198	33.3526		ocwawtr	-120.843	35.3431		wcspwtr	-107.905	30.4159		ashthrfly	-110.229	23.6273		bewicwrWtr	-115.938	33.5191		logshrkWtr	-105.49	26.4943		rockwrwtr	-110.697	32.1086		rbsapwtr	-121.201	39.1637		yhbbwtr	-112.268
Rufous-crowned Sparrow WTR	-117.403	33.6783		FoxSpWTR	-121.787	47.4972		townsolitWTR	-117.084	46.3326		Phainopepla WTR	-110.645	32.8819		benthrasWTR	-111.812	33.6011		ocwawtr	-120.84	35.3443		wcspwtr	-119.781	47.193		ashthrfly	-110.229	23.4519		bewicwrWtr	-122.169	37.4321		logshrkWtr	-116.026	33.5242		rockwrwtr	-110.724	32.1657		rbsapwtr	-123.366	44.444		yhbbwtr	-112.262
Rufous-crowned Sparrow WTR	-117.395	33.6436		FoxSpWTR	-123.179	43.3115		townsolitWTR	-117.084	34.2028		Phainopepla WTR	-110.649	32.7343		benthrasWTR	-105.974	35.6331		ocwawtr	-120.839	35.3468		wcspwtr	-122.285	38.3257		ashthrfly	-110.224	23.4327		bewicwrWtr	-123.324	48.4445		logshrkWtr	-122.044	39.1864		rockwrwtr	-119.812	39.5237		rbsapwtr	-123.196	39.1996		yhbbwtr	-112.261
Rufous-crowned Sparrow WTR	-117.391	33.986		FoxSpWTR	-123.805	39.4494		townsolitWTR	-117.06	46.3608		Phainopepla WTR	-110.68	31.507		benthrasWTR	-110.334	31.6279		ocwawtr	-120.83	35.3349		wcspwtr	-122.154	40.1117		ashthrfly	-110.223	23.4486		bewicwrWtr	-122.655	45.4776		logshrkWtr	-113.981	37.107		rockwrwtr	-117.171	33.7939		rbsapwtr	-134.503	58.362		yhbbwtr	-112.26
Rufous-crowned Sparrow WTR	-117.371	33.6294		FoxSpWTR	-122.747	37.9342		townsolitWTR	-117.032	46.1728		Phainopepla WTR	-110.685	31.4939		benthrasWTR	-112.087	33.8348		ocwawtr	-120.823	35.3614		wcspwtr	-121.561	36.875		ashthrfly	-110.218	23.4288		bewicwrWtr	-117.812	34.1284		logshrkWtr	-118.82	35.5825		rockwrwtr	-116.979	46.2694		rbsapwtr	-121.833	36.5204		yhbbwtr	-112.26
Rufous-crowned Sparrow WTR	-117.355	33.8072		FoxSpWTR	-122.881	38.1434		townsolitWTR	-117.022	46.0135		Phainopepla WTR	-110.686	32.8594		benthrasWTR	-109.546	31.3445		ocwawtr	-120.71	37.415		wcspwtr	-120.118	50.6661		ashthrfly	-110.201	23.7837		bewicwrWtr	-122.424	47.6661		logshrkWtr	-122.109	37.4573		rockwrwtr	-110.09	32.0383		rbsapwtr	-117.61	33.6733		yhbbwtr	-112.259
Rufous-crowned Sparrow WTR	-117.328	33.9733		FoxSpWTR	-122.464	37.7713		townsolitWTR	-117.021	46.3142		Phainopepla WTR	-110.692	32.3371		benthrasWTR	-106.182	35.0857		ocwawtr	-120.669	35.2973		wcspwtr	-116.282	36.3851		ashthrfly	-110.2	23.7833		bewicwrWtr	-117.085	32.5567		logshrkWtr	-104.85	31.205		rockwrwtr	-117.388	33.9831		rbsapwtr	-122.842	44.0654		yhbbwtr	-112.259
Rufous-crowned Sparrow WTR	-117.325	34.1816		FoxSpWTR	-121.255	36.4158		townsolitWTR	-117.019	47.7789		Phainopepla WTR	-110.692	32.0556		benthrasWTR	-110.803	32.1796		ocwawtr	-120.649	37.1787		wcspwtr	-111.644	40.1989		ashthrfly	-110.19	24.0855		bewicwrWtr	-122.194	47.7378		logshrkWtr	-112.502	33.6438		rockwrwtr	-113.527	37.1328		rbsapwtr	-122.672	40.4144		yhbbwtr	-112.257
Rufous-crowned Sparrow WTR	-117.324	33.9452		FoxSpWTR	-123.203	45.6587		townsolitWTR	-117.017	46.7183		Phainopepla WTR	-110.692	32.2442		benthrasWTR	-112.47	33.678		ocwawtr	-120.521	37.6091		wcspwtr	-135.898	59.4011		ashthrfly	-110.167	23.8167		bewicwrWtr	-121.603	36.9015		logshrkWtr	-114.534	34.7901		rockwrwtr	-119.07	34.4437		rbsapwtr	-121.545	37.1917		yhbbwtr	-112.257
Rufous-crowned Sparrow WTR	-117.324	33.6416		FoxSpWTR	-121.132	38.7702		townsolitWTR	-117.012	46.0708		Phainopepla WTR	-110.708	32.1912		benthrasWTR	-111.933	33.4231		ocwawtr	-120.453	35.0486		wcspwtr	-120.697	35.7445		ashthrfly	-110.165	29.7119		bewicwrWtr	-122.21	40.1546		logshrkWtr	-115.617	33.1381		rockwrwtr	-117.391	33.986		rbsapwtr	-122.061	47.5583		yhbbwtr	-112.256
Rufous-crowned Sparrow WTR	-117.322	33.9664		FoxSpWTR	-122.868	44.5986		townsolitWTR	-117.008	46.7189		Phainopepla WTR	-110.71	32.2109		benthrasWTR	-111.919	33.8222		ocwawtr	-120.439	34.903		wcspwtr	-122.061	36.9834		ashthrfly	-110.164	29.6923		bewicwrWtr	-122.539	37.9373		logshrkWtr	-114.759	30.8836		rockwrwtr	-106.517	31.9116		rbsapwtr	-121.488	37.4019		yhbbwtr	-112.255
Rufous-crowned Sparrow WTR	-117.319	33.9699		FoxSpWTR	-122.52	37.5364		townsolitWTR	-117.003	46.2844		Phainopepla WTR	-110.712	32.5682		benthrasWTR	-112.186	33.5386		ocwawtr	-120.133	37.2909		wcspwtr	-122.99	45.513		ashthrfly	-110.134	23.7004		bewicwrWtr	-111.774	34.7809		logshrkWtr	-103.971	19.7809		rockwrwtr	-118.613	37.2125		rbsapwtr	-123.091	47.9616		yhbbwtr	-112.255
Rufous-crowned Sparrow WTR	-117.312	33.6148		FoxSpWTR	-122.294	47.6445		townsolitWTR	-117.003	46.7237		Phainopepla WTR	-110.716	32.8464		benthrasWTR	-105.966	35.6182		ocwawtr	-119.919	36.7251		wcspwtr	-120.645	35.9154		ashthrfly	-110.133	23.7		bewicwrWtr	-122.178	47.463		logshrkWtr	-115.67	36.5714		rockwrwtr	-111.102	31.3745		rbsapwtr	-122.704	45.2509		yhbbwtr	-112.254
Rufous-crowned Sparrow WTR	-117.312	33.6148		FoxSpWTR	-118.365	34.0086		townsolitWTR	-116.999	46.8308		Phainopepla WTR	-110.716	32.8379		benthrasWTR	-107.22	33.1968		ocwawtr	-119.906	34.4392		wcspwtr	-111.331	32.5659		ashthrfly	-110.122	23.1462		bewicwrWtr	-123.417	48.117		logshrkWtr	-121.378	38.8979		rockwrwtr	-121.126	38.7358		rbsapwtr	-121.222	38.6984		yhbbwtr	-112.254
Rufous-crowned Sparrow WTR	-117.298	33.2899		FoxSpWTR	-123.374	42.5177		townsolitWTR	-116.995	46.7229		Phainopepla WTR	-110.719	32.8377		benthrasWTR	-111.861	34.0965		ocwawtr	-119.891	34.4379		wcspwtr	-121.522	37.0707		ashthrfly	-110.103	24.103		bewicwrWtr	-119.053	34.1698		logshrkWtr	-116.183	33.7465		rockwrwtr	-109.505	32.8835		rbsapwtr	-121.714	37.9223		yhbbwtr	-112.254
Rufous-crowned Sparrow WTR	-117.29	34.0229		FoxSpWTR	-122.07	37.4214		townsolitWTR	-116.992	32.768		Phainopepla WTR	-110.72	32.8623		benthrasWTR	-110.988	32.3293		ocwawtr	-119.858	34.4207		wcspwtr	-116.87	36.5034		ashthrfly	-110.103	24.11		bewicwrWtr	-109.17	31.9018		logshrkWtr	-121.795	36.9152		rockwrwtr	-109.015	27.0253		rbsapwtr	-122.716	45.4392		yhbbwtr	-112.247
Rufous-crowned Sparrow WTR	-117.285	33.1704		FoxSpWTR	-122.631	47.3827		townsolitWTR	-116.988	46.7302		Phainopepla WTR	-110.725	32.2111		benthrasWTR	-111.784	33.8157		ocwawtr	-119.823	36.7548		wcspwtr	-122.131	39.1751		ashthrfly	-110.083	23.8333		bewicwrWtr	-107.339	32.9693		logshrkWtr	-119.572	34.0426		rockwrwtr	-112.239	33.391		rbsapwtr	-117.256	32.8396		yhbbwtr	-112.245
Rufous-crowned Sparrow WTR	-117.284	34.1404		FoxSpWTR	-122.5	37.7851		townsolitWTR	-116.987	32.7689		Phainopepla WTR	-110.725	31.3898		benthrasWTR	-111.915	33.4246		ocwawtr	-119.817	34.4234		wcspwtr	-104.611	38.2847		ashthrfly	-110.083	24.0415		bewicwrWtr	-113.772	37.2551		logshrkWtr	-115.394	33.7389		rockwrwtr	-121.354	37.4196		rbsapwtr	-118.484	35.6394		yhbbwtr	-112.245
Rufous-crowned Sparrow WTR	-117.272	33.5111		FoxSpWTR	-123.123	49.2559		townsolitWTR	-116.981	46.7787		Phainopepla WTR	-110.726	32.2205		benthrasWTR	-113.648	33.7243		ocwawtr	-119.803	33.9862		wcspwtr	-120.498	46.5558		ashthrfly	-110.068	24.046		bewicwrWtr	-119.737	34.5052		logshrkWtr	-106.453	23.2802		rockwrwtr	-111.972	33.5219		rbsapwtr	-122.04	37.2272		yhbbwtr	-112.244
Rufous-crowned Sparrow WTR	-117.258	32.9145		FoxSpWTR	-123.714	48.3862		townsolitWTR	-116.98	51.2924		Phainopepla WTR	-110.727	32.1646		benthrasWTR	-111.599	32.6468		ocwawtr	-119.741	33.9774		wcspwtr	-121.941	36.9808		ashthrfly	-110.065	24.13		bewicwrWtr	-106.671	35.0803		logshrkWtr	-121.833	38.2784		rockwrwtr	-111.738	34.5586		rbsapwtr	-122.594	42.2283		yhbbwtr	-112.239
Rufous-crowned Sparrow WTR	-117.256	33.7197		FoxSpWTR	-123.621	40.9208		townsolitWTR	-116.973	46.2623		Phainopepla WTR	-110.73	32.2803		benthrasWTR	-112.764	33.3778		ocwawtr	-119.721	36.9858		wcspwtr	-123.112	49.2134		ashthrfly	-110.063	24.1248		bewicwrWtr	-120.579	35.1226		logshrkWtr	-109.877	31.4097		rockwrwtr	-106.743	32.5054		rbsapwtr	-117.776	33.7638		yhbbwtr	-112.238
Rufous-crowned Sparrow WTR	-117.254	32.8949		FoxSpWTR	-122.691	42.1995		townsolitWTR	-116.963	51.2929		Phainopepla WTR	-110.73	32.2806		benthrasWTR	-112.79	33.2504		ocwawtr	-119.71	34.4568		wcspwtr	-122.244	37.9052		ashthrfly	-110.062	24.0823		bewicwrWtr	-122.237	47.754		logshrkWtr	-109.969	32.5899		rockwrwtr	-114.607	32.7208		rbsapwtr	-122.492	47.5854		yhbbwtr	-112.204
Rufous-crowned Sparrow WTR	-117.248	33.0314		FoxSpWTR	-122.763	45.5196		townsolitWTR	-116.951	46.3833		Phainopepla WTR	-110.732	32.8741		benthrasWTR	-111.671	32.6751		ocwawtr	-119.703	34.0325		wcspwtr	-107.923	32.8086		ashthrfly	-110.048	23.5993		bewicwrWtr	-124.431	43.1108		logshrkWtr	-108.444	30.6878		rockwrwtr	-110.75	32.9609		rbsapwtr	-124.354	43.1291		yhbbwtr	-112.195
Rufous-crowned Sparrow WTR	-117.243	34.0376		FoxSpWTR	-122.762	45.4695		townsolitWTR	-116.951	46.8511		Phainopepla WTR	-110.732	32.2228		benthrasWTR	-112.478	33.4948		ocwawtr	-119.682	34.0187		wcspwtr	-121.87	39.7444		ashthrfly	-110.042	22.9913		bewicwrWtr	-123.412	48.4704		logshrkWtr	-106.065	31.8343		rockwrwtr	-121.659	39.4515		rbsapwtr	-122.755	45.4945		yhbbwtr	-112.193
Rufous-crowned Sparrow WTR	-117.239	33.411		FoxSpWTR	-117.368	33.5103		townsolitWTR	-116.917	46.7339		Phainopepla WTR	-110.733	32.9167		benthrasWTR	-111.883	33.6264		ocwawtr	-119.647	34.4252		wcspwtr	-119.682	48.5154		ashthrfly	-110.038	23.698		bewicwrWtr	-123.305	44.4243		logshrkWtr	-122.033	38.678		rockwrwtr	-116.99	33.0861		rbsapwtr	-122.343	40.1476		yhbbwtr	-112.191
Rufous-crowned Sparrow WTR	-117.238	34.0269		FoxSpWTR	-123.252	44.5513		townsolitWTR	-116.917	32.8583		Phainopepla WTR	-110.733	29.484		benthrasWTR	-111.986	33.3629		ocwawtr	-119.645	34.4183		wcspwtr	-106.201	35.8076		ashthrfly	-110.025	23.7564		bewicwrWtr	-122.243	37.8454		logshrkWtr	-121.644	36.9054		rockwrwtr	-116.417	32.1061		rbsapwtr	-121.156	38.7426		yhbbwtr	-112.191
Rufous-crowned Sparrow WTR	-117.195	34.024		FoxSpWTR	-121.031	38.0445		townsolitWTR	-116.916	47.7594		Phainopepla WTR	-110.733	32.2809		benthrasWTR	-111.682	33.5143		ocwawtr	-119.639	34.4187		wcspwtr	-121.118	38.6751		ashthrfly	-110.014	27.3297		bewicwrWtr	-121.896	37.5078		logshrkWtr	-115.793	33.742		rockwrwtr	-113.351	37.1337		rbsapwtr	-122.45	45.6053		yhbbwtr	-112.19
Rufous-crowned Sparrow WTR	-117.186	32.9376		FoxSpWTR	-123.204	44.6992		townsolitWTR	-116.915	44.2321		Phainopepla WTR	-110.734	32.282		benthrasWTR	-111.888	33.602		ocwawtr	-119.63	34.4272		wcspwtr	-122.273	37.8716		ashthrfly	-109.997	23.5862		bewicwrWtr	-122.496	47.18		logshrkWtr	-111.654	33.3487		rockwrwtr	-111.72	34.5432		rbsapwtr	-118.855	34.2018		yhbbwtr	-112.187
Rufous-crowned Sparrow WTR	-117.184	32.8948		FoxSpWTR	-120.428	37.5368		townsolitWTR	-116.908	34.2622		Phainopepla WTR	-110.735	32.917		benthrasWTR	-112.112	33.6315		ocwawtr	-119.625	34.4415		wcspwtr	-109.132	31.9144		ashthrfly	-109.991	24.0632		bewicwrWtr	-118.976	46.2338		logshrkWtr	-118.819	35.4344		rockwrwtr	-110.716	32.8464		rbsapwtr	-123.228	39.1904		yhbbwtr	-112.181
Rufous-crowned Sparrow WTR	-117.15	33.0851		FoxSpWTR	-121.422	38.268		townsolitWTR	-116.9	34.2606		Phainopepla WTR	-110.738	32.2952		benthrasWTR	-109.908	31.4165		ocwawtr	-119.608	34.4891		wcspwtr	-116.866	33.5042		ashthrfly	-109.987	23.7034		bewicwrWtr	-109.974	31.9102		logshrkWtr	-122.038	38.2319		rockwrwtr	-114.325	33.6714		rbsapwtr	-122.804	38.0455		yhbbwtr	-112.162
Rufous-crowned Sparrow WTR	-117.147	33.1218		FoxSpWTR	-124.404	42.4287		townsolitWTR	-116.9	44.1322		Phainopepla WTR	-110.739	32.9233		benthrasWTR	-111.096	32.081		ocwawtr	-119.575	34.041		wcspwtr	-111.258	32.2492		ashthrfly	-109.984	23.7024		bewicwrWtr	-122.149	37.8074		logshrkWtr	-117.479	33.3763		rockwrwtr	-122.405	37.2648		rbsapwtr	-121.182	36.4818		yhbbwtr	-112.161
Rufous-crowned Sparrow WTR	-117.145	33.3609		FoxSpWTR	-116.781	32.6442		townsolitWTR	-116.869	46.6802		Phainopepla WTR	-110.751	32.2662		benthrasWTR	-106.489	35.1809		ocwawtr	-119.345	36.2315		wcspwtr	-106.185	35.8265		ashthrfly	-109.975	23.7571		bewicwrWtr	-122.81	38.0599		logshrkWtr	-111.925	31.9417		rockwrwtr	-112.728	33.333		rbsapwtr	-119.653	37.3304		yhbbwtr	-112.153
Rufous-crowned Sparrow WTR	-117.144	33.0879		FoxSpWTR	-122.934	46.0902		townsolitWTR	-116.794	34.2468		Phainopepla WTR	-110.751	32.2658		benthrasWTR	-112.305	32.0058		ocwawtr	-119.312	34.3547		wcspwtr	-121.894	37.6441		ashthrfly	-109.967	23.6943		bewicwrWtr	-121.927	36.9795		logshrkWtr	-111.866	33.625		rockwrwtr	-110.758	32.9508		rbsapwtr	-121.695	38.519		yhbbwtr	-112.137
Rufous-crowned Sparrow WTR	-117.141	33.0748		FoxSpWTR	-122.562	38.1256		townsolitWTR	-116.762	46.7432		Phainopepla WTR	-110.752	32.2676		benthrasWTR	-111.728	33.4014		ocwawtr	-119.31	34.2762		wcspwtr	-122.56	39.0031		ashthrfly	-109.942	23.6851		bewicwrWtr	-118.205	46.0512		logshrkWtr	-118.058	34.6307		rockwrwtr	-112.518	40.8017		rbsapwtr	-123.188	45.2297		yhbbwtr	-112.127
Rufous-crowned Sparrow WTR	-117.14	33.0829		FoxSpWTR	-122.29	47.3628		townsolitWTR	-116.723	33.7478		Phainopepla WTR	-110.753	32.2413		benthrasWTR	-110.255	31.5019		ocwawtr	-119.279	34.2726		wcspwtr	-120.945	37.6165		ashthrfly	-109.938	23.4592		bewicwrWtr	-122.382	47.6883		logshrkWtr	-112.694	33.3338		rockwrwtr	-122.376	37.919		rbsapwtr	-119.61	48.0166		yhbbwtr	-112.126
Rufous-crowned Sparrow WTR	-117.137	33.0809		FoxSpWTR	-122.374	47.3885		townsolitWTR	-116.705	33.7401		Phainopepla WTR	-110.754	31.54		benthrasWTR	-112.6	34.4329		ocwawtr	-119.245	35.3053		wcspwtr	-122.374	37.2541		ashthrfly	-109.934	32.365		bewicwrWtr	-123.064	45.5162		logshrkWtr	-121.688	39.2745		rockwrwtr	-111.738	32.8858		rbsapwtr	-122.362	47.5027		yhbbwtr	-112.103
Rufous-crowned Sparrow WTR	-117.13	33.0998		FoxSpWTR	-122.51	47.6226		townsolitWTR	-116.681	43.6958		Phainopepla WTR	-110.755	32.166		benthrasWTR	-111.728	33.6084		ocwawtr	-119.197	34.2713		wcspwtr	-122.327	37.2627		ashthrfly	-109.931	22.8738		bewicwrWtr	-116.858	47.5975		logshrkWtr	-118.881	34.232		rockwrwtr	-112.137	33.842		rbsapwtr	-121.236	38.6338		yhbbwtr	-112.089
Rufous-crowned Sparrow WTR	-117.13	33.0859		FoxSpWTR	-123.889	46.9945		townsolitWTR	-116.648	47.6211		Phainopepla WTR	-110.756	31.5443		benthrasWTR	-111.995	33.4671		ocwawtr	-119.136	34.1178		wcspwtr	-122.72	42.2134		ashthrfly	-109.93	23.668		bewicwrWtr	-117.132	32.7352		logshrkWtr	-111.234	32.4352		rockwrwtr	-113.939	33.2824		rbsapwtr	-121.737	38.5504		yhbbwtr	-112.084
Rufous-crowned Sparrow WTR	-117.126	33.8744		FoxSpWTR	-122.301	47.8139		townsolitWTR	-116.634	49.1178		Phainopepla WTR	-110.757	32.5985		benthrasWTR	-111.049	31.6095		ocwawtr	-119.032	34.2444		wcspwtr	-119.743	39.4897		ashthrfly	-109.928	23.6571		bewicwrWtr	-114.498	42.614		logshrkWtr	-118.284	33.712		rockwrwtr	-119.593	36.9973		rbsapwtr	-122.376	40.5898		yhbbwtr	-112.083
Rufous-crowned Sparrow WTR	-117.117	33.0765		FoxSpWTR	-124.381	42.9578		townsolitWTR	-116.623	49.1073		Phainopepla WTR	-110.758	32.9566		benthrasWTR	-103.253	34.5182		ocwawtr	-118.834	39.4859		wcspwtr	-116.812	43.576		ashthrfly	-109.926	23.654		bewicwrWtr	-122.692	47.9394		logshrkWtr	-118.306	34.1286		rockwrwtr	-113.157	37.201		rbsapwtr	-122.508	47.7972		yhbbwtr	-112.08
Rufous-crowned Sparrow WTR	-117.112	32.4608		FoxSpWTR	-120.611	35.9149		townsolitWTR	-116.602	33.081		Phainopepla WTR	-110.758	32.9508		benthrasWTR	-108.276	32.7591		ocwawtr	-118.757	34.1073		wcspwtr	-110.642	31.7854		ashthrfly	-109.924	22.8749		bewicwrWtr	-123.431	48.5725		logshrkWtr	-118.753	34.0449		rockwrwtr	-114.449	32.8268		rbsapwtr	-120.467	37.8431		yhbbwtr	-112.079
Rufous-crowned Sparrow WTR	-117.111	34.1015		FoxSpWTR	-124.033	44.4132		townsolitWTR	-116.581	46.5142		Phainopepla WTR	-110.758	32.1869		benthrasWTR	-112.07	33.4492		ocwawtr	-118.551	34.4427		wcspwtr	-121.75	38.5629		ashthrfly	-109.923	23.6505		bewicwrWtr	-120.405	38.1709		logshrkWtr	-116.076	33.5543		rockwrwtr	-120.867	36.6738		rbsapwtr	-117.912	34.5013		yhbbwtr	-112.076
Rufous-crowned Sparrow WTR	-117.104	33.8854		FoxSpWTR	-122.161	37.668		townsolitWTR	-116.579	49.0797		Phainopepla WTR	-110.759	31.5387		benthrasWTR	-112.347	33.6619		ocwawtr	-118.518	32.927		wcspwtr	-120.347	39.7628		ashthrfly	-109.92	23.6489		bewicwrWtr	-122.54	37.948		logshrkWtr	-122.115	39.184		rockwrwtr	-115.823	33.8679		rbsapwtr	-122.801	45.7165		yhbbwtr	-112.074
Rufous-crowned Sparrow WTR	-117.095	34.0555		FoxSpWTR	-122.418	47.6587		townsolitWTR	-116.569	34.0507		Phainopepla WTR	-110.759	31.5396		benthrasWTR	-114.233	35.2102		ocwawtr	-118.461	34.0368		wcspwtr	-120.836	36.603		ashthrfly	-109.916	22.8897		bewicwrWtr	-121.701	39.844		logshrkWtr	-112.754	32.2481		rockwrwtr	-116.502	33.9611		rbsapwtr	-113.047	37.1614		yhbbwtr	-112.07
Rufous-crowned Sparrow WTR	-117.085	32.8159		FoxSpWTR	-122.23	37.8467		townsolitWTR	-116.542	32.5567		Phainopepla WTR	-110.76	31.5384		benthrasWTR	-114.596	35.8841		ocwawtr	-118.454	33.967		wcspwtr	-123.013	44.0447		ashthrfly	-109.909	22.881		bewicwrWtr	-120.854	35.6402		logshrkWtr	-106.55	32.2891		rockwrwtr	-111.986	33.5457		rbsapwtr	-121.436	38.2599		yhbbwtr	-112.069
Rufous-crowned Sparrow WTR	-117.081	32.825		FoxSpWTR	-121.511	39.1924		townsolitWTR	-116.469	49.0345		Phainopepla WTR	-110.764	32.9626		benthrasWTR	-112.365	33.7823		ocwawtr	-118.449	37.3626		wcspwtr	-117.794	34.1284		ashthrfly	-109.883	22.9222		bewicwrWtr	-115.945	36.1564		logshrkWtr	-120.787	36.5951		rockwrwtr	-116.409	33.6715		rbsapwtr	-118.82	34.289		yhbbwtr	-112.065
Rufous-crowned Sparrow WTR	-117.077	33.0485		FoxSpWTR	-122.207	37.2069		townsolitWTR	-116.466	49.0914		Phainopepla WTR	-110.767	32.9726		benthrasWTR	-112.302	33.5893		ocwawtr	-118.395	37.3616		wcspwtr	-112.186	33.6842		ashthrfly	-109.883	24.25		bewicwrWtr	-121.884	36.6008		logshrkWtr	-118.309	34.8342		rockwrwtr	-110.95	32.3748		rbsapwtr	-123.894	45.7201		yhbbwtr	-112.053
Rufous-crowned Sparrow WTR	-117.075	33.5313		FoxSpWTR	-122.837	38.0536		townsolitWTR	-116.336	45.8916		Phainopepla WTR	-110.77	31.9265		benthrasWTR	-105.949	32.8985		ocwawtr	-118.387	34.2663		wcspwtr	-121.725	38.6984		ashthrfly	-109.869	23.218		bewicwrWtr	-122.562	38.1256		logshrkWtr	-116.951	33.0375		rockwrwtr	-114.234	33.6811		rbsapwtr	-121.493	38.4396		yhbbwtr	-112.033
Rufous-crowned Sparrow WTR	-117.075	33.6061		FoxSpWTR	-120.881	38.4075		townsolitWTR	-116.295	45.5832		Phainopepla WTR	-110.772	32.2948		benthrasWTR	-111.924	33.4219		ocwawtr	-118.385	33.8889		wcspwtr	-118.925	35.2086		ashthrfly	-109.863	22.9179		bewicwrWtr	-121.128	38.6951		logshrkWtr	-121.684	38.0636		rockwrwtr	-111.114	31.3906		rbsapwtr	-121.915	37.4427		yhbbwtr	-112.031
Rufous-crowned Sparrow WTR	-117.075	32.8236		FoxSpWTR	-122.669	48.2172		townsolitWTR	-116.265	43.7709		Phainopepla WTR	-110.772	31.942		benthrasWTR	-112.278	33.6034		ocwawtr	-118.385	34.0053		wcspwtr	-106.864	33.9869		ashthrfly	-109.863	23.5582		bewicwrWtr	-122.525	37.8307		logshrkWtr	-104.401	33.35		rockwrwtr	-116.093	43.5382		rbsapwtr	-122.706	38.4598		yhbbwtr	-112.024
Rufous-crowned Sparrow WTR	-117.071	33.1344		FoxSpWTR	-121.615	38.7487		townsolitWTR	-116.258	43.6641		Phainopepla WTR	-110.775	31.528		benthrasWTR	-112.091	33.5581		ocwawtr	-118.376	34.1494		wcspwtr	-119.575	34.041		ashthrfly	-109.863	32.8057		bewicwrWtr	-122.378	47.6736		logshrkWtr	-117.589	34.1573		rockwrwtr	-122.333	38.2076		rbsapwtr	-122.831	45.539		yhbbwtr	-112.015
Rufous-crowned Sparrow WTR	-117.069	33.179		FoxSpWTR	-122.004	37.0661		townsolitWTR	-116.253	43.7789		Phainopepla WTR	-110.779	32.1934		benthrasWTR	-111.647	33.3907		ocwawtr	-118.375	37.3561		wcspwtr	-119.276	34.2756		ashthrfly	-109.857	22.9077		bewicwrWtr	-122.883	42.3161		logshrkWtr	-118.06	39.6962		rockwrwtr	-119.679	36.9951		rbsapwtr	-123.393	42.4117		yhbbwtr	-112.009
Rufous-crowned Sparrow WTR	-117.057	32.8202		FoxSpWTR	-117.245	33.3577		townsolitWTR	-116.24	43.6554		Phainopepla WTR	-110.78	32.1945		benthrasWTR	-112.174	33.5342		ocwawtr	-118.372	33.8049		wcspwtr	-117.64	33.6125		ashthrfly	-109.826	23.3901		bewicwrWtr	-106.177	35.8231		logshrkWtr	-104.135	30.7128		rockwrwtr	-112.26	33.3894		rbsapwtr	-121.786	39.7075		yhbbwtr	-111.993
Rufous-crowned Sparrow WTR	-117.05	32.8294		FoxSpWTR	-122.711	37.8972		townsolitWTR	-116.239	43.6923		Phainopepla WTR	-110.781	32.2138		benthrasWTR	-110.771	32.2152		ocwawtr	-118.351	34.1007		wcspwtr	-121.907	49.2026		ashthrfly	-109.822	22.928		bewicwrWtr	-123.286	44.5716		logshrkWtr	-111.474	36.9086		rockwrwtr	-118.552	32.9962		rbsapwtr	-110.887	31.7414		yhbbwtr	-111.98
Rufous-crowned Sparrow WTR	-117.05	33.1616		FoxSpWTR	-123.286	49.3573		townsolitWTR	-116.205	43.601		Phainopepla WTR	-110.782	31.9486		benthrasWTR	-112.135	33.9158		ocwawtr	-118.351	34.1107		wcspwtr	-121.723	36.4769		ashthrfly	-109.783	22.9752		bewicwrWtr	-119.875	39.5251		logshrkWtr	-103.968	20.7788		rockwrwtr	-116.395	33.0249		rbsapwtr	-118.01	34.2984		yhbbwtr	-111.968
Rufous-crowned Sparrow WTR	-117.046	32.8452		FoxSpWTR	-123.683	48.7605		townsolitWTR	-116.185	43.6014		Phainopepla WTR	-110.787	32.2821		benthrasWTR	-111.903	32.7139		ocwawtr	-118.348	33.7845		wcspwtr	-110.854	31.3769		ashthrfly	-109.775	22.9813		bewicwrWtr	-123.269	46.8491		logshrkWtr	-118.237	35.6908		rockwrwtr	-107.207	33.1467		rbsapwtr	-131.598	55.3181		yhbbwtr	-111.953
Rufous-crowned Sparrow WTR	-117.046	32.8375		FoxSpWTR	-123.157	44.0511		townsolitWTR	-116.161	43.6954		Phainopepla WTR	-110.792	32.1009		benthrasWTR	-110.27	31.5506		ocwawtr	-118.346	33.7827		wcspwtr	-116.47	33.7945		ashthrfly	-109.774	23.3681		bewicwrWtr	-123.036	44.9344		logshrkWtr	-119.955	37.0896		rockwrwtr	-114.577	35.2398		rbsapwtr	-121.053	39.9492		yhbbwtr	-111.95
Rufous-crowned Sparrow WTR	-117.046	32.845		FoxSpWTR	-123.947	44.6968		townsolitWTR	-116.145	43.5286		Phainopepla WTR	-110.792	32.2482		benthrasWTR	-110.235	31.9195		ocwawtr	-118.311	34.2325		wcspwtr	-120.798	36.7798		ashthrfly	-109.774	23.3319		bewicwrWtr	-112.479	33.3953		logshrkWtr	-120.791	36.6862		rockwrwtr	-116.825	32.677		rbsapwtr	-123.075	46.1832		yhbbwtr	-111.949
Rufous-crowned Sparrow WTR	-117.046	32.8387		FoxSpWTR	-123.717	39.1267		townsolitWTR	-116.142	43.5717		Phainopepla WTR	-110.793	24.8547		benthrasWTR	-112.031	33.5074		ocwawtr	-118.29	34.1478		wcspwtr	-122.832	42.4508		ashthrfly	-109.773	23.3498		bewicwrWtr	-110.476	32.139		logshrkWtr	-112.107	33.6988		rockwrwtr	-106.486	35.1107		rbsapwtr	-122.991	47.046		yhbbwtr	-111.946
Rufous-crowned Sparrow WTR	-117.045	33.0519		FoxSpWTR	-122.779	49.0954		townsolitWTR	-116.099	43.5555		Phainopepla WTR	-110.793	32.2491		benthrasWTR	-110.829	32.2728		ocwawtr	-118.284	33.7103		wcspwtr	-106.772	32.2758		ashthrfly	-109.759	23.4122		bewicwrWtr	-117.349	33.9483		logshrkWtr	-117.118	33.8422		rockwrwtr	-107.72	32.2676		rbsapwtr	-120.949	38.1895		yhbbwtr	-111.944
Rufous-crowned Sparrow WTR	-117.043	32.8402		FoxSpWTR	-122.585	45.1186		townsolitWTR	-116.065	43.5252		Phainopepla WTR	-110.796	24.1432		benthrasWTR	-111.044	32.3544		ocwawtr	-118.247	34.0819		wcspwtr	-119.547	34.4084		ashthrfly	-109.747	23.4582		bewicwrWtr	-119.313	45.9287		logshrkWtr	-111.007	32.1072		rockwrwtr	-116.12	33.269		rbsapwtr	-123.042	46.3751		yhbbwtr	-111.919
Rufous-crowned Sparrow WTR	-117.043	32.8398		FoxSpWTR	-123.256	44.9716		townsolitWTR	-116.063	46.0233		Phainopepla WTR	-110.796	31.9333		label	longitude	latitude		ocwawtr	-118.241	34.0966		wcspwtr	-112.418	34.5861		ashthrfly	-109.745	23.4198		bewicwrWtr	-117.428	47.7279		logshrkWtr	-121.636	38.5632		rockwrwtr	-111.427	33.4675		rbsapwtr	-118.641	36.1438		yhbbwtr	-111.917
Rufous-crowned Sparrow WTR	-117.042	33.5879		FoxSpWTR	-122.223	37.8831		townsolitWTR	-116.035	50.5019		Phainopepla WTR	-110.799	31.5113		blthrgrawtr	-110.038	23.698		ocwawtr	-118.228	34.2193		wcspwtr	-123.009	48.0258		ashthrfly	-109.737	23.7348		bewicwrWtr	-122.622	45.5253		logshrkWtr	-121.296	36.4367		rockwrwtr	-110.734	32.6083		rbsapwtr	-123.147	49.2779		yhbbwtr	-111.917
Rufous-crowned Sparrow WTR	-117.042	32.6634		FoxSpWTR	-123.095	43.9831		townsolitWTR	-116.003	45.8597		Phainopepla WTR	-110.801	32.3124		blthrgrawtr	-109.975	23.7571		ocwawtr	-118.228	37.0601		wcspwtr	-121.42	39.3124		ashthrfly	-109.735	23.7601		bewicwrWtr	-117.229	33.1715		logshrkWtr	-119.823	36.2265		rockwrwtr	-118.591	33.0204		rbsapwtr	-122.095	37.7282		yhbbwtr	-111.916
Rufous-crowned Sparrow WTR	-117.036	32.9628		FoxSpWTR	-122.427	49.1284		townsolitWTR	-115.998	45.9206		Phainopepla WTR	-110.802	32.3046		blthrgrawtr	-109.938	23.4592		ocwawtr	-118.206	33.8049		wcspwtr	-117.136	34.0854		ashthrfly	-109.72	31.5615		bewicwrWtr	-117.8	34.0822		logshrkWtr	-114.371	34.1225		rockwrwtr	-121.669	39.4917		rbsapwtr	-121.272	44.0898		yhbbwtr	-111.915
Rufous-crowned Sparrow WTR	-117.035	33.3511		FoxSpWTR	-122.126	47.6714		townsolitWTR	-115.973	33.5902		Phainopepla WTR	-110.802	31.508		blthrgrawtr	-109.926	23.654		ocwawtr	-118.202	34.2104		wcspwtr	-123.805	39.4494		ashthrfly	-109.717	23.0107		bewicwrWtr	-121.877	37.2324		logshrkWtr	-105.822	31.332		rockwrwtr	-119.027	36.4119		rbsapwtr	-118.67	35.9009		yhbbwtr	-111.905
Rufous-crowned Sparrow WTR	-117.027	33.0336		FoxSpWTR	-124.191	43.1645		townsolitWTR	-115.955	47.4928		Phainopepla WTR	-110.806	32.2518		blthrgrawtr	-109.863	23.5582		ocwawtr	-118.192	33.8672		wcspwtr	-122.517	47.5813		ashthrfly	-109.713	23.0336		bewicwrWtr	-118.104	37.1536		logshrkWtr	-109.822	32.246		rockwrwtr	-116.95	33.0341		rbsapwtr	-121.697	37.8607		yhbbwtr	-111.898
Rufous-crowned Sparrow WTR	-117.025	32.8066		FoxSpWTR	-123.014	46.7574		townsolitWTR	-115.865	49.4178		Phainopepla WTR	-110.808	32.274		blthrgrawtr	-109.826	23.3901		ocwawtr	-118.176	34.1934		wcspwtr	-118.026	36.2071		ashthrfly	-109.705	23.0736		bewicwrWtr	-123.193	49.2341		logshrkWtr	-115.698	32.8203		rockwrwtr	-113.981	37.107		rbsapwtr	-122.792	49.0653		yhbbwtr	-111.893
Rufous-crowned Sparrow WTR	-117.011	33.0065		FoxSpWTR	-123.402	48.4687		townsolitWTR	-115.809	49.7044		Phainopepla WTR	-110.81	32.2981		blthrgrawtr	-109.781	23.3336		ocwawtr	-118.168	34.1946		wcspwtr	-121.78	39.6005		ashthrfly	-109.705	23.7129		bewicwrWtr	-122.771	45.7311		logshrkWtr	-121.787	38.2244		rockwrwtr	-108.879	33.3087		rbsapwtr	-119.276	34.3461		yhbbwtr	-111.893
Rufous-crowned Sparrow WTR	-117.01	33.017		FoxSpWTR	-119.755	34.4159		townsolitWTR	-115.803	47.4697		Phainopepla WTR	-110.81	32.3218		blthrgrawtr	-109.774	23.3681		ocwawtr	-118.162	34.1287		wcspwtr	-111.929	33.3474		ashthrfly	-109.704	23.1827		bewicwrWtr	-122.938	46.7523		logshrkWtr	-121.744	39.2035		rockwrwtr	-109.596	38.5936		rbsapwtr	-121.799	39.7653		yhbbwtr	-111.883
Rufous-crowned Sparrow WTR	-117.006	32.9784		FoxSpWTR	-122.005	37.5827		townsolitWTR	-115.8	42.882		Phainopepla WTR	-110.811	32.3131		blthrgrawtr	-109.773	23.3498		ocwawtr	-118.14	34.1418		wcspwtr	-122.433	48.9511		ashthrfly	-109.697	23.6872		bewicwrWtr	-120.295	37.7934		logshrkWtr	-121.114	38.55		rockwrwtr	-117.29	33.5332		rbsapwtr	-120.758	47.8294		yhbbwtr	-111.874
Rufous-crowned Sparrow WTR	-117.005	33.1664		FoxSpWTR	-121.181	36.4816		townsolitWTR	-115.766	49.5156		Phainopepla WTR	-110.814	32.174		blthrgrawtr	-109.759	23.4122		ocwawtr	-118.136	34.1504		wcspwtr	-118.221	35.6862		ashthrfly	-109.684	23.4275		bewicwrWtr	-120.963	38.6576		logshrkWtr	-117.996	35.2868		rockwrwtr	-119.963	46.876		rbsapwtr	-118.29	34.1478		yhbbwtr	-111.873
Rufous-crowned Sparrow WTR	-117.002	33.1222		FoxSpWTR	-122.742	45.5783		townsolitWTR	-115.733	49.7792		Phainopepla WTR	-110.814	32.3098		blthrgrawtr	-109.747	23.4582		ocwawtr	-118.125	34.1367		wcspwtr	-106.207	35.8291		ashthrfly	-109.682	23.6462		bewicwrWtr	-122.4	37.3242		logshrkWtr	-105.492	26.8433		rockwrwtr	-113.492	31.319		rbsapwtr	-118.509	35.7219		yhbbwtr	-111.856
Rufous-crowned Sparrow WTR	-116.99	33.0861		FoxSpWTR	-122.7	49.2972		townsolitWTR	-115.604	49.6085		Phainopepla WTR	-110.815	32.317		blthrgrawtr	-109.684	23.055		ocwawtr	-118.125	34.1334		wcspwtr	-124.178	40.7884		ashthrfly	-109.675	23.5343		bewicwrWtr	-122.427	47.6609		logshrkWtr	-111.654	32.6168		rockwrwtr	-111.817	33.6069		rbsapwtr	-121.691	38.5175		yhbbwtr	-111.85
Rufous-crowned Sparrow WTR	-116.981	33.0888		FoxSpWTR	-123.338	44.5696		townsolitWTR	-115.603	51.1806		Phainopepla WTR	-110.815	32.3242		blthrgrawtr	-106.749	23.633		ocwawtr	-118.125	34.1317		wcspwtr	-122.502	41.7242		ashthrfly	-109.665	23.5432		bewicwrWtr	-120.457	46.505		logshrkWtr	-114.675	33.3757		rockwrwtr	-119.619	39.9675		rbsapwtr	-119.32	36.218		yhbbwtr	-111.843
Rufous-crowned Sparrow WTR	-116.966	32.6684		FoxSpWTR	-124.401	43.1222		townsolitWTR	-115.596	49.6032		Phainopepla WTR	-110.816	32.3188		blthrgrawtr	-106.707	23.7008		ocwawtr	-118.114	34.0867		wcspwtr	-120.458	34.6392		ashthrfly	-109.655	23.0853		bewicwrWtr	-118.044	34.0347		logshrkWtr	-111.335	32.4656		rockwrwtr	-106.634	27.9079		rbsapwtr	-122.859	38.0997		yhbbwtr	-111.829
Rufous-crowned Sparrow WTR	-116.943	32.7488		FoxSpWTR	-121.627	38.5484		townsolitWTR	-115.533	35.5464		Phainopepla WTR	-110.818	32.3093		blthrgrawtr	-106.591	23.6845		ocwawtr	-118.102	33.9364		wcspwtr	-120.65	34.9587		ashthrfly	-109.648	23.5607		bewicwrWtr	-122.177	37.3672		logshrkWtr	-104.829	37.8298		rockwrwtr	-116.111	33.0708		rbsapwtr	-123.417	48.5432		yhbbwtr	-111.805
Rufous-crowned Sparrow WTR	-116.922	32.7457		FoxSpWTR	-124.113	41.0299		townsolitWTR	-115.456	30.9366		Phainopepla WTR	-110.82	32.2756		blthrgrawtr	-106.483	23.3035		ocwawtr	-118.097	34.1773		wcspwtr	-106.393	35.0899		ashthrfly	-109.621	23.5465		bewicwrWtr	-122.302	47.792		logshrkWtr	-115.519	32.7909		rockwrwtr	-119.364	47.6071		rbsapwtr	-119.893	37.4805		yhbbwtr	-111.802
Rufous-crowned Sparrow WTR	-116.914	32.7099		FoxSpWTR	-120.84	35.3256		townsolitWTR	-115.446	43.3573		Phainopepla WTR	-110.82	32.3103		blthrgrawtr	-106.443	23.299		ocwawtr	-118.096	33.7748		wcspwtr	-112.462	34.8639		ashthrfly	-109.616	23.0789		bewicwrWtr	-122.74	37.9306		logshrkWtr	-120.757	38.1642		rockwrwtr	-117.66	35.6946		rbsapwtr	-123.218	49.6538		yhbbwtr	-111.779
Rufous-crowned Sparrow WTR	-116.897	32.7254		FoxSpWTR	-123.124	49.2558		townsolitWTR	-115.427	36.1353		Phainopepla WTR	-110.823	32.3106		blthrgrawtr	-106.439	23.2979		ocwawtr	-118.096	33.7496		wcspwtr	-122.305	47.4861		ashthrfly	-109.601	23.5335		bewicwrWtr	-111.045	31.6257		logshrkWtr	-117.116	32.5435		rockwrwtr	-121.654	37.1305		rbsapwtr	-122.257	37.8035		yhbbwtr	-111.771
Rufous-crowned Sparrow WTR	-116.872	33.0799		FoxSpWTR	-121.429	38.266		townsolitWTR	-115.424	49.419		Phainopepla WTR	-110.823	32.3099		blthrgrawtr	-106.438	23.301		ocwawtr	-118.076	33.992		wcspwtr	-121.734	36.8155		ashthrfly	-109.586	23.6069		bewicwrWtr	-111.422	34.097		logshrkWtr	-121.637	38.5837		rockwrwtr	-120.783	38.0194		rbsapwtr	-121.434	40.0777		yhbbwtr	-111.768
Rufous-crowned Sparrow WTR	-116.871	33.0829		FoxSpWTR	-122.542	47.6429		townsolitWTR	-115.382	51.1267		Phainopepla WTR	-110.823	32.3097		blthrgrawtr	-106.333	23.43		ocwawtr	-118.072	33.9964		wcspwtr	-120.933	37.6667		ashthrfly	-109.581	23.0838		bewicwrWtr	-121.365	36.5034		logshrkWtr	-113.977	34.3234		rockwrwtr	-113.383	37.1199		rbsapwtr	-123.325	44.4189		yhbbwtr	-111.764
Rufous-crowned Sparrow WTR	-116.852	33.1335		FoxSpWTR	-121.948	37.9149		townsolitWTR	-115.36	36.4388		Phainopepla WTR	-110.824	32.1846		blthrgrawtr	-106.139	23.2272		ocwawtr	-118.049	33.7275		wcspwtr	-124.101	40.8811		ashthrfly	-109.574	23.0926		bewicwrWtr	-105.129	38.3108		logshrkWtr	-117.069	32.5455		rockwrwtr	-122.059	36.989		rbsapwtr	-121.009	36.6259		yhbbwtr	-111.763
Rufous-crowned Sparrow WTR	-116.847	32.8922		FoxSpWTR	-122.437	49.1527		townsolitWTR	-115.162	51.0596		Phainopepla WTR	-110.825	31.6547		blthrgrawtr	-106.137	24.7267		ocwawtr	-118.043	34.0347		wcspwtr	-122.092	37.4525		ashthrfly	-109.57	23.5967		bewicwrWtr	-118.289	34.6193		logshrkWtr	-118.678	34.851		rockwrwtr	-110.696	32.3356		rbsapwtr	-121.134	36.5082		yhbbwtr	-111.761
Rufous-crowned Sparrow WTR	-116.834	32.8872		FoxSpWTR	-123.087	45.5064		townsolitWTR	-115.11	49.2985		Phainopepla WTR	-110.825	32.9457		blthrgrawtr	-106.008	23.3138		ocwawtr	-118.011	33.694		wcspwtr	-117.263	33.0297		ashthrfly	-109.568	23.5967		bewicwrWtr	-111.68	33.6106		logshrkWtr	-110.902	32.4636		rockwrwtr	-112.382	33.3844		rbsapwtr	-120.971	37.6229		yhbbwtr	-111.757
Rufous-crowned Sparrow WTR	-116.825	32.677		FoxSpWTR	-121.89	37.2382		townsolitWTR	-115.097	47.3		Phainopepla WTR	-110.826	32.3041		blthrgrawtr	-105.976	23.345		ocwawtr	-118.009	33.6977		wcspwtr	-119.785	36.867		ashthrfly	-109.499	23.5591		bewicwrWtr	-120.927	38.335		logshrkWtr	-118.03	33.6965		rockwrwtr	-109.276	31.994		rbsapwtr	-122.652	38.4557		yhbbwtr	-111.756
Rufous-crowned Sparrow WTR	-116.821	32.6772		FoxSpWTR	-121.378	38.0464		townsolitWTR	-115.071	49.5097		Phainopepla WTR	-110.827	25.0488		blthrgrawtr	-105.945	23.3848		ocwawtr	-118.009	33.7013		wcspwtr	-112.001	33.8312		ashthrfly	-109.424	23.4033		bewicwrWtr	-117.053	46.342		logshrkWtr	-107.473	32.2522		rockwrwtr	-119.028	36.4046		rbsapwtr	-122.603	45.5044		yhbbwtr	-111.756
Rufous-crowned Sparrow WTR	-116.787	31.8017		FoxSpWTR	-122.444	37.4544		townsolitWTR	-115.066	49.0585		Phainopepla WTR	-110.843	31.5004		blthrgrawtr	-105.938	23.3948		ocwawtr	-118.006	33.9036		wcspwtr	-110.917	32.2722		ashthrfly	-109.317	26.7618		bewicwrWtr	-119.828	34.4204		logshrkWtr	-106.548	32.4217		rockwrwtr	-113.377	37.2346		rbsapwtr	-123.038	44.0487		yhbbwtr	-111.739
Rufous-crowned Sparrow WTR	-116.766	32.6215		FoxSpWTR	-124.001	40.8776		townsolitWTR	-115.022	36.1007		Phainopepla WTR	-110.844	31.7572		blthrgrawtr	-105.918	23.4217		ocwawtr	-117.993	33.7502		wcspwtr	-122.687	37.9075		ashthrfly	-109.262	31.3558		bewicwrWtr	-115	36.0782		logshrkWtr	-106.312	31.6402		rockwrwtr	-118.051	33.7114		rbsapwtr	-124.278	40.5957		yhbbwtr	-111.738
Rufous-crowned Sparrow WTR	-116.741	32.6236		FoxSpWTR	-122.628	48.5084		townsolitWTR	-114.889	47.1908		Phainopepla WTR	-110.844	32.2274		blthrgrawtr	-105.902	23.4028		ocwawtr	-117.969	33.9531		wcspwtr	-115.829	33.7655		ashthrfly	-109.235	26.3996		bewicwrWtr	-123.035	49.0684		logshrkWtr	-118.299	34.8194		rockwrwtr	-116.932	32.6489		rbsapwtr	-120.807	38.3805		yhbbwtr	-111.737
Rufous-crowned Sparrow WTR	-116.737	32.3909		FoxSpWTR	-120.894	38.1977		townsolitWTR	-114.858	42.7602		Phainopepla WTR	-110.845	31.4987		blthrgrawtr	-105.881	23.4075		ocwawtr	-117.949	33.7099		wcspwtr	-118.461	35.1385		ashthrfly	-109.235	26.4052		bewicwrWtr	-116.997	33.2566		logshrkWtr	-117.945	35.1289		rockwrwtr	-112.663	33.8875		rbsapwtr	-123.188	48.7346		yhbbwtr	-111.734
Rufous-crowned Sparrow WTR	-116.686	32.0181		FoxSpWTR	-124.164	40.8475		townsolitWTR	-114.708	47.3436		Phainopepla WTR	-110.85	31.7685		blthrgrawtr	-105.864	23.4237		ocwawtr	-117.94	33.7247		wcspwtr	-104.708	39.988		ashthrfly	-109.188	31.8689		bewicwrWtr	-118.613	34.2735		logshrkWtr	-111.317	32.0854		rockwrwtr	-117.916	35.7119		rbsapwtr	-121.997	37.5658		yhbbwtr	-111.733
Rufous-crowned Sparrow WTR	-116.677	32.5487		FoxSpWTR	-122.649	45.5925		townsolitWTR	-114.5	47.0078		Phainopepla WTR	-110.851	31.9578		blthrgrawtr	-105.859	22.9932		ocwawtr	-117.938	33.6421		wcspwtr	-118.474	33.3864		ashthrfly	-109.015	27.0253		bewicwrWtr	-118.131	34.188		logshrkWtr	-121.048	37.0822		rockwrwtr	-115.432	36.1513		rbsapwtr	-122.48	47.5837		yhbbwtr	-111.731
Rufous-crowned Sparrow WTR	-116.666	31.7156		FoxSpWTR	-105.206	39.6655		townsolitWTR	-114.433	50.8205		Phainopepla WTR	-110.862	31.8181		blthrgrawtr	-105.851	23.572		ocwawtr	-117.927	33.6648		wcspwtr	-110.81	32.3218		ashthrfly	-108.986	27.0423		bewicwrWtr	-112.112	33.8466		logshrkWtr	-112.63	33.3187		rockwrwtr	-111.167	32.2846		rbsapwtr	-123.966	44.609		yhbbwtr	-111.73
Rufous-crowned Sparrow WTR	-116.621	33.3748		FoxSpWTR	-122.182	37.0006		townsolitWTR	-114.407	42.9261		Phainopepla WTR	-110.865	32.2475		blthrgrawtr	-105.837	23.516		ocwawtr	-117.909	33.6216		wcspwtr	-112.375	33.393		ashthrfly	-108.984	26.8822		bewicwrWtr	-122.941	47.1479		logshrkWtr	-120.849	35.3401		rockwrwtr	-117.753	33.7968		rbsapwtr	-122.695	45.5243		yhbbwtr	-111.726
Rufous-crowned Sparrow WTR	-116.596	31.8667		FoxSpWTR	-122.379	48.2351		townsolitWTR	-114.39	48.2859		Phainopepla WTR	-110.867	32.2667		blthrgrawtr	-105.837	23.5612		ocwawtr	-117.888	33.6433		wcspwtr	-121.977	37.494		ashthrfly	-108.954	27.0086		bewicwrWtr	-122.187	37.3203		logshrkWtr	-113.851	33.5201		rockwrwtr	-109.862	32.8055		rbsapwtr	-122.349	37.1567		yhbbwtr	-111.723
Rufous-crowned Sparrow WTR	-116.585	32.5672		FoxSpWTR	-124.106	40.8735		townsolitWTR	-114.373	43.6813		Phainopepla WTR	-110.867	32.2579		blthrgrawtr	-105.829	23.4637		ocwawtr	-117.875	33.5982		wcspwtr	-112.676	33.3486		ashthrfly	-108.941	27.0255		bewicwrWtr	-122.251	47.6775		logshrkWtr	-106.05	35.0759		rockwrwtr	-117.056	32.8359		rbsapwtr	-122.693	45.602		yhbbwtr	-111.715
Rufous-crowned Sparrow WTR	-116.583	33.1142		FoxSpWTR	-121.203	38.6495		townsolitWTR	-114.36	48.3115		Phainopepla WTR	-110.869	31.4909		blthrgrawtr	-105.824	23.4463		ocwawtr	-117.87	33.5904		wcspwtr	-149.449	60.1136		ashthrfly	-108.933	27.025		bewicwrWtr	-121.819	36.5268		logshrkWtr	-122.229	37.5428		rockwrwtr	-118.753	35.2384		rbsapwtr	-118.47	35.6945		yhbbwtr	-111.712
Rufous-crowned Sparrow WTR	-116.55	33.8063		FoxSpWTR	-119.817	34.4234		townsolitWTR	-114.353	43.6966		Phainopepla WTR	-110.872	32.5376		blthrgrawtr	-105.823	23.4508		ocwawtr	-117.869	34.4571		wcspwtr	-119.588	47.2803		ashthrfly	-108.918	27.0102		bewicwrWtr	-122.385	47.774		logshrkWtr	-104.559	36.5662		rockwrwtr	-116.974	33.1634		rbsapwtr	-121.458	37.3894		yhbbwtr	-111.698
Rufous-crowned Sparrow WTR	-116.507	33.0028		FoxSpWTR	-121.84	36.502		townsolitWTR	-114.352	48.2834		Phainopepla WTR	-110.873	32.2606		blthrgrawtr	-105.534	20.7611		ocwawtr	-117.862	34.0778		wcspwtr	-124.142	41.0539		ashthrfly	-108.913	26.9133		bewicwrWtr	-110.489	32.1556		logshrkWtr	-118.023	34.6621		rockwrwtr	-106.595	32.3657		rbsapwtr	-122.844	38.4424		yhbbwtr	-111.695
Rufous-crowned Sparrow WTR	-116.465	32.7248		FoxSpWTR	-122.486	37.7128		townsolitWTR	-114.343	43.5884		Phainopepla WTR	-110.873	32.2923		blthrgrawtr	-105.506	20.7739		ocwawtr	-117.861	33.6492		wcspwtr	-122.743	38.6104		ashthrfly	-108.907	27.0017		bewicwrWtr	-122.964	38.1964		logshrkWtr	-121.872	39.2657		rockwrwtr	-110.792	32.1009		rbsapwtr	-122.694	37.9205		yhbbwtr	-111.683
Rufous-crowned Sparrow WTR	-116.421	32.8731		FoxSpWTR	-123.729	44.0628		townsolitWTR	-114.301	43.5168		Phainopepla WTR	-110.876	32.5081		blthrgrawtr	-105.46	20.7556		ocwawtr	-117.843	33.646		wcspwtr	-106.672	35.1573		ashthrfly	-108.901	26.9905		bewicwrWtr	-122.022	37.8353		logshrkWtr	-112.518	33.3237		rockwrwtr	-111.441	33.4772		rbsapwtr	-122.889	41.444		yhbbwtr	-111.68
Rufous-crowned Sparrow WTR	-116.094	31.9114		FoxSpWTR	-122.73	47.432		townsolitWTR	-114.293	47.4609		Phainopepla WTR	-110.877	32.2702		blthrgrawtr	-105.455	20.25		ocwawtr	-117.842	33.9462		wcspwtr	-121.46	45.7074		ashthrfly	-108.888	26.942		bewicwrWtr	-121.551	39.7708		logshrkWtr	-118.355	33.3738		rockwrwtr	-119.679	37.0019		rbsapwtr	-124.65	49.1167		yhbbwtr	-111.676
Rufous-crowned Sparrow WTR	-115.605	30.9662		FoxSpWTR	-122.797	45.3716		townsolitWTR	-114.28	47.8631		Phainopepla WTR	-110.877	31.4876		blthrgrawtr	-105.445	20.4881		ocwawtr	-117.804	33.5463		wcspwtr	-119.646	36.8012		ashthrfly	-108.885	26.9416		bewicwrWtr	-120.829	38.6884		logshrkWtr	-116.699	44.0697		rockwrwtr	-106.471	32.2605		rbsapwtr	-118.068	36.6084		yhbbwtr	-111.673
Rufous-crowned Sparrow WTR	-114.069	36.6478		FoxSpWTR	-122.6	38.4409		townsolitWTR	-114.279	47.8624		Phainopepla WTR	-110.877	33.0265		blthrgrawtr	-105.443	20.4875		ocwawtr	-117.771	33.8224		wcspwtr	-124.247	40.6822		ashthrfly	-108.766	27.0458		bewicwrWtr	-122.594	47.3914		logshrkWtr	-110.707	32.2202		rockwrwtr	-121.111	38.7024		rbsapwtr	-122.33	49.0718		yhbbwtr	-111.669
Rufous-crowned Sparrow WTR	-114.065	33.3725		FoxSpWTR	-123.234	49.2619		townsolitWTR	-114.278	47.8635		Phainopepla WTR	-110.879	31.5849		blthrgrawtr	-105.443	20.4897		ocwawtr	-117.757	33.5134		wcspwtr	-121.86	37.3209		ashthrfly	-108.713	27.0799		bewicwrWtr	-116.861	33.0424		logshrkWtr	-121.526	38.7464		rockwrwtr	-119.061	34.1642		rbsapwtr	-122.749	45.48		yhbbwtr	-111.666
Rufous-crowned Sparrow WTR	-113.981	37.107		FoxSpWTR	-110.603	31.4481		townsolitWTR	-114.277	48.214		Phainopepla WTR	-110.88	31.7252		blthrgrawtr	-105.441	20.8665		ocwawtr	-117.732	33.568		wcspwtr	-120.633	37.8576		ashthrfly	-107.739	27.0281		bewicwrWtr	-117.926	33.974		logshrkWtr	-104.822	31.8936		rockwrwtr	-112.746	31.993		rbsapwtr	-122.176	37.0066		yhbbwtr	-111.662
Rufous-crowned Sparrow WTR	-113.404	37.2233		FoxSpWTR	-122.397	37.7558		townsolitWTR	-114.267	47.5276		Phainopepla WTR	-110.881	31.731		blthrgrawtr	-105.432	20.864		ocwawtr	-117.717	33.6829		wcspwtr	-117.7	33.758		ashthrfly	-107.55	25.3654		bewicwrWtr	-122.106	37.2277		logshrkWtr	-122.091	37.5533		rockwrwtr	-119.042	36.4466		rbsapwtr	-122.031	37.0275		yhbbwtr	-111.658
Rufous-crowned Sparrow WTR	-113.395	37.1839		FoxSpWTR	-122.175	37.0032		townsolitWTR	-114.267	51.1		Phainopepla WTR	-110.882	31.7337		blthrgrawtr	-105.412	20.8998		ocwawtr	-117.71	33.5494		wcspwtr	-109.028	31.8671		ashthrfly	-107.545	25.36		bewicwrWtr	-108.983	32.8119		logshrkWtr	-115.532	33.2095		rockwrwtr	-117.395	33.9533		rbsapwtr	-122.384	38.6087		yhbbwtr	-111.654
Rufous-crowned Sparrow WTR	-113.157	37.201		FoxSpWTR	-118.364	34.3454		townsolitWTR	-114.264	47.3722		Phainopepla WTR	-110.885	32.2595		blthrgrawtr	-105.407	20.8986		ocwawtr	-117.699	33.4604		wcspwtr	-117.699	33.4635		ashthrfly	-107.007	24.4466		bewicwrWtr	-119.976	37.4248		logshrkWtr	-120.629	37.1742		rockwrwtr	-121.788	39.7391		rbsapwtr	-122.806	49.0197		yhbbwtr	-111.651
Rufous-crowned Sparrow WTR	-113.05	37.1636		FoxSpWTR	-122.768	47.0739		townsolitWTR	-114.261	43.4571		Phainopepla WTR	-110.885	31.3942		blthrgrawtr	-105.406	20.9026		ocwawtr	-117.699	33.4598		wcspwtr	-117.274	33.0133		ashthrfly	-106.672	23.6372		bewicwrWtr	-117.309	33.9216		logshrkWtr	-112.79	33.2504		rockwrwtr	-114.715	36.7128		rbsapwtr	-123.184	39.2039		yhbbwtr	-111.651
Rufous-crowned Sparrow WTR	-113.003	37.2003		FoxSpWTR	-124.062	40.8576		townsolitWTR	-114.26	43.4585		Phainopepla WTR	-110.885	32.3191		blthrgrawtr	-105.405	20.9155		ocwawtr	-117.687	33.4628		wcspwtr	-106.208	35.8296		ashthrfly	-106.591	23.6845		bewicwrWtr	-122.742	45.5783		logshrkWtr	-121.574	37.7077		rockwrwtr	-112.488	33.3891		rbsapwtr	-122.799	49.0261		yhbbwtr	-111.635
Rufous-crowned Sparrow WTR	-113.001	37.1831		FoxSpWTR	-124.217	41.7646		townsolitWTR	-114.26	43.4577		Phainopepla WTR	-110.887	31.772		blthrgrawtr	-105.4	20.8938		ocwawtr	-117.686	33.7503		wcspwtr	-123.372	48.5897		ashthrfly	-106.483	23.3035		bewicwrWtr	-123.963	49.2333		logshrkWtr	-117.873	34.5809		rockwrwtr	-119.079	36.2813		rbsapwtr	-124.197	40.6915		yhbbwtr	-111.629
Rufous-crowned Sparrow WTR	-112.8	31.9539		FoxSpWTR	-119.832	36.8114		townsolitWTR	-114.255	48.2482		Phainopepla WTR	-110.887	32.3582		blthrgrawtr	-105.39	20.492		ocwawtr	-117.675	33.6034		wcspwtr	-122.907	41.5266		ashthrfly	-106.47	23.5605		bewicwrWtr	-121.377	38.6426		logshrkWtr	-118.239	34.8357		rockwrwtr	-116.181	33.5687		rbsapwtr	-121.984	37.574		yhbbwtr	-111.616
Rufous-crowned Sparrow WTR	-112.716	32.0385		FoxSpWTR	-120.662	35.3011		townsolitWTR	-114.254	42.3003		Phainopepla WTR	-110.891	32.3265		blthrgrawtr	-105.384	20.7828		ocwawtr	-117.671	35.5673		wcspwtr	-104.094	40.3902		ashthrfly	-106.416	23.2365		bewicwrWtr	-122.345	47.6583		logshrkWtr	-110.662	31.7727		rockwrwtr	-117.101	32.5934		rbsapwtr	-122.589	37.9871		yhbbwtr	-111.605
Rufous-crowned Sparrow WTR	-112.46	34.6311		FoxSpWTR	-124.103	46.8822		townsolitWTR	-114.25	48.1463		Phainopepla WTR	-110.891	32.3199		blthrgrawtr	-105.378	20.0261		ocwawtr	-117.663	33.5869		wcspwtr	-119.515	34.4114		ashthrfly	-106.333	23.43		bewicwrWtr	-122.813	41.4796		logshrkWtr	-111.045	31.6257		rockwrwtr	-111.099	32.22		rbsapwtr	-121.164	38.956		yhbbwtr	-111.591
Rufous-crowned Sparrow WTR	-112.438	34.605		FoxSpWTR	-116.315	33.209		townsolitWTR	-114.249	42.2531		Phainopepla WTR	-110.894	32.2731		blthrgrawtr	-105.363	20.9152		ocwawtr	-117.454	33.6525		wcspwtr	-114.842	36.1113		ashthrfly	-106.008	23.3138		bewicwrWtr	-117.084	32.6582		logshrkWtr	-109.683	31.729		rockwrwtr	-115.262	33.1046		rbsapwtr	-122.298	47.4713		yhbbwtr	-111.585
Rufous-crowned Sparrow WTR	-112.42	34.5892		FoxSpWTR	-122.704	45.5297		townsolitWTR	-114.247	48.9772		Phainopepla WTR	-110.898	33.0521		blthrgrawtr	-105.356	20.3398		ocwawtr	-117.436	33.2655		wcspwtr	-122.176	39.9298		ashthrfly	-105.914	23.3938		bewicwrWtr	-121.771	36.9115		logshrkWtr	-111.915	28.795		rockwrwtr	-112.628	34.5786		rbsapwtr	-121.66	42.1967		yhbbwtr	-111.585
Rufous-crowned Sparrow WTR	-112.418	34.8692		FoxSpWTR	-124.623	47.8944		townsolitWTR	-114.232	51.1142		Phainopepla WTR	-110.901	32.2725		blthrgrawtr	-105.354	20.9542		ocwawtr	-117.417	33.9846		wcspwtr	-122.217	37.7874		ashthrfly	-105.913	23.3933		bewicwrWtr	-110.054	31.9264		logshrkWtr	-118.379	34.8196		rockwrwtr	-117.523	34.1669		rbsapwtr	-122.946	45.513		yhbbwtr	-111.575
Rufous-crowned Sparrow WTR	-112.417	34.6033		FoxSpWTR	-123.892	45.7076		townsolitWTR	-114.194	46.9284		Phainopepla WTR	-110.902	32.261		blthrgrawtr	-105.353	20.9568		ocwawtr	-117.389	33.9808		wcspwtr	-116.078	33.5472		ashthrfly	-105.902	23.4028		bewicwrWtr	-121.796	37.2733		logshrkWtr	-115.676	33.4131		rockwrwtr	-115.529	33.7107		rbsapwtr	-122.539	37.9373		yhbbwtr	-111.55
Rufous-crowned Sparrow WTR	-112.414	34.605		FoxSpWTR	-121.205	36.4873		townsolitWTR	-114.194	46.9285		Phainopepla WTR	-110.903	32.343		blthrgrawtr	-105.35	20.3404		ocwawtr	-117.351	33.1688		wcspwtr	-106.877	33.8591		ashthrfly	-105.885	23.4261		bewicwrWtr	-123.381	44.0019		logshrkWtr	-106.88	33.802		rockwrwtr	-121.137	38.761		rbsapwtr	-122.083	47.2449		yhbbwtr	-111.533
Rufous-crowned Sparrow WTR	-112.14	36.0606		FoxSpWTR	-122.806	39.017		townsolitWTR	-114.19	47.6903		Phainopepla WTR	-110.905	32.2728		blthrgrawtr	-105.328	20.7469		ocwawtr	-117.349	33.9483		wcspwtr	-123.06	38.3335		ashthrfly	-105.859	22.9933		bewicwrWtr	-122.097	38.5071		logshrkWtr	-105.777	22.9183		rockwrwtr	-122.513	38.2107		rbsapwtr	-121.419	38.5799		yhbbwtr	-111.517
Rufous-crowned Sparrow WTR	-112.137	36.1051		FoxSpWTR	-122.276	37.1043		townsolitWTR	-114.184	47.6707		Phainopepla WTR	-110.906	32.5072		blthrgrawtr	-105.328	20.9416		ocwawtr	-117.348	33.2077		wcspwtr	-115.088	37.2205		ashthrfly	-105.857	22.9917		bewicwrWtr	-114.998	32.9237		logshrkWtr	-121.635	38.5838		rockwrwtr	-112.716	32.0385		rbsapwtr	-119.886	37.4776		yhbbwtr	-111.5
Rufous-crowned Sparrow WTR	-112.136	36.0572		FoxSpWTR	-124.191	43.3683		townsolitWTR	-114.177	51.0916		Phainopepla WTR	-110.908	32.3443		blthrgrawtr	-105.328	20.9475		ocwawtr	-117.337	33.2439		wcspwtr	-117.705	34.1052		ashthrfly	-105.758	23.535		bewicwrWtr	-116.375	33.701		logshrkWtr	-119.924	34.4435		rockwrwtr	-120.32	37.8194		rbsapwtr	-122.585	45.1186		yhbbwtr	-111.48
Rufous-crowned Sparrow WTR	-112.13	36.0729		FoxSpWTR	-122.279	37.0973		townsolitWTR	-114.16	47.527		Phainopepla WTR	-110.908	32.4255		blthrgrawtr	-105.326	20.3197		ocwawtr	-117.299	33.0904		wcspwtr	-120.591	34.9606		ashthrfly	-105.575	20.2388		bewicwrWtr	-106.894	33.8225		logshrkWtr	-104.883	21.5333		rockwrwtr	-112.257	33.6027		rbsapwtr	-123.294	44.5815		yhbbwtr	-111.466
Rufous-crowned Sparrow WTR	-112.099	34.146		FoxSpWTR	-121.075	39.2172		townsolitWTR	-114.156	46.913		Phainopepla WTR	-110.914	29.4447		blthrgrawtr	-105.319	20.9632		ocwawtr	-117.297	33.0898		wcspwtr	-117.658	33.497		ashthrfly	-105.516	20.7839		bewicwrWtr	-111.735	33.3614		logshrkWtr	-110.842	31.4689		rockwrwtr	-110.857	32.4526		rbsapwtr	-122.709	42.1904		yhbbwtr	-111.466
Rufous-crowned Sparrow WTR	-112.095	36.1004		FoxSpWTR	-122.094	48.0424		townsolitWTR	-114.156	51.062		Phainopepla WTR	-110.914	31.8157		blthrgrawtr	-105.314	20.3517		ocwawtr	-117.291	33.0466		wcspwtr	-120.987	37.634		ashthrfly	-105.497	20.7876		bewicwrWtr	-122.279	37.103		logshrkWtr	-118.026	36.3192		rockwrwtr	-115.763	33.7127		rbsapwtr	-117.801	34.1265		yhbbwtr	-111.454
Rufous-crowned Sparrow WTR	-112.05	34.2473		FoxSpWTR	-123.81	40.0657		townsolitWTR	-114.154	46.5377		Phainopepla WTR	-110.917	32.4254		blthrgrawtr	-105.314	20.5116		ocwawtr	-117.277	33.2932		wcspwtr	-110.108	31.4384		ashthrfly	-105.455	20.7544		bewicwrWtr	-116.993	32.844		logshrkWtr	-104.737	38.2564		rockwrwtr	-107.637	27.7546		rbsapwtr	-122.545	45.6417		yhbbwtr	-111.407
Rufous-crowned Sparrow WTR	-112.047	34.6714		FoxSpWTR	-122.126	47.6137		townsolitWTR	-114.148	47.5005		Phainopepla WTR	-110.917	32.2722		blthrgrawtr	-105.298	21.5338		ocwawtr	-117.273	33.2472		wcspwtr	-120.809	38.4117		ashthrfly	-105.455	20.25		bewicwrWtr	-123.478	44.0683		logshrkWtr	-120.852	36.6332		rockwrwtr	-115.803	33.6978		rbsapwtr	-122.109	37.8252		yhbbwtr	-111.394
Rufous-crowned Sparrow WTR	-112.013	34.752		FoxSpWTR	-122.76	37.9986		townsolitWTR	-114.127	47.5042		Phainopepla WTR	-110.92	32.4246		blthrgrawtr	-105.296	20.3499		ocwawtr	-117.272	33.0072		wcspwtr	-117.787	34.1086		ashthrfly	-105.445	20.4881		bewicwrWtr	-122.739	45.2246		logshrkWtr	-118.098	33.7512		rockwrwtr	-114.613	32.7259		rbsapwtr	-119.871	34.4149		yhbbwtr	-111.383
Rufous-crowned Sparrow WTR	-112.01	34.6781		FoxSpWTR	-117.273	33.2472		townsolitWTR	-114.116	46.6114		Phainopepla WTR	-110.923	32.276		blthrgrawtr	-105.296	20.7841		ocwawtr	-117.268	33.0108		wcspwtr	-117.756	33.5129		ashthrfly	-105.445	21.6583		bewicwrWtr	-122.842	45.5441		logshrkWtr	-111.116	31.4826		rockwrwtr	-121.824	37.958		rbsapwtr	-120.488	38.0004		yhbbwtr	-111.377
Rufous-crowned Sparrow WTR	-111.989	34.6822		FoxSpWTR	-124.142	41.0585		townsolitWTR	-114.114	50.9281		Phainopepla WTR	-110.924	32.2103		blthrgrawtr	-105.293	20.4654		ocwawtr	-117.256	32.826		wcspwtr	-116.33	36.4204		ashthrfly	-105.443	20.4897		bewicwrWtr	-112.928	32.0307		logshrkWtr	-113.609	37.1411		rockwrwtr	-111.822	34.5092		rbsapwtr	-121.713	39.8238		yhbbwtr	-111.373
Rufous-crowned Sparrow WTR	-111.929	33.9641		FoxSpWTR	-122.903	45.5158		townsolitWTR	-114.114	50.9301		Phainopepla WTR	-110.924	31.822		blthrgrawtr	-105.292	20.4594		ocwawtr	-117.255	32.7175		wcspwtr	-123.19	44.8724		ashthrfly	-105.443	20.4865		bewicwrWtr	-118.481	34.1753		logshrkWtr	-103.926	30.6008		rockwrwtr	-119	34.2053		rbsapwtr	-122.327	37.2621		yhbbwtr	-111.372
Rufous-crowned Sparrow WTR	-111.894	34.7668		FoxSpWTR	-124.141	40.692		townsolitWTR	-114.107	46.698		Phainopepla WTR	-110.926	32.3616		blthrgrawtr	-105.292	21.5347		ocwawtr	-117.25	32.7214		wcspwtr	-120.895	38.3034		ashthrfly	-105.442	20.8268		bewicwrWtr	-122.911	47.0334		logshrkWtr	-112.547	33.5706		rockwrwtr	-117.773	36.8055		rbsapwtr	-122.517	47.3029		yhbbwtr	-111.37
Rufous-crowned Sparrow WTR	-111.876	33.9627		FoxSpWTR	-121.034	39.1543		townsolitWTR	-114.104	46.7		Phainopepla WTR	-110.926	32.2218		blthrgrawtr	-105.291	20.7259		ocwawtr	-117.249	32.7174		wcspwtr	-122.187	38.1905		ashthrfly	-105.439	20.8672		bewicwrWtr	-122.763	45.4488		logshrkWtr	-121.769	36.9089		rockwrwtr	-113.444	37.1551		rbsapwtr	-123.481	45.0368		yhbbwtr	-111.369
Rufous-crowned Sparrow WTR	-111.866	33.9704		FoxSpWTR	-123.639	48.7657		townsolitWTR	-114.104	46.8357		Phainopepla WTR	-110.926	32.2217		blthrgrawtr	-105.29	21.0225		ocwawtr	-117.243	32.7166		wcspwtr	-121.69	37.1782		ashthrfly	-105.426	20.8822		bewicwrWtr	-123.009	43.9223		logshrkWtr	-109.45	31.876		rockwrwtr	-118.125	34.4803		rbsapwtr	-121.485	36.2321		yhbbwtr	-111.354
Rufous-crowned Sparrow WTR	-111.863	33.9623		FoxSpWTR	-119.315	37.0755		townsolitWTR	-114.104	50.9297		Phainopepla WTR	-110.927	31.8247		blthrgrawtr	-105.289	20.4819		ocwawtr	-117.242	33.4133		wcspwtr	-120.433	35.8997		ashthrfly	-105.423	20.8638		bewicwrWtr	-121.023	39.2071		logshrkWtr	-115.664	33.4018		rockwrwtr	-111.156	33.2804		rbsapwtr	-121.297	38.687		yhbbwtr	-111.33
Rufous-crowned Sparrow WTR	-111.862	33.9662		FoxSpWTR	-122.812	48.1131		townsolitWTR	-114.101	50.9344		Phainopepla WTR	-110.928	32.3281		blthrgrawtr	-105.287	21.5436		ocwawtr	-117.241	32.762		wcspwtr	-121.642	39.4416		ashthrfly	-105.412	20.8998		bewicwrWtr	-117.324	33.6416		logshrkWtr	-111.647	32.96		rockwrwtr	-114.478	32.891		rbsapwtr	-118.033	34.2732		yhbbwtr	-111.324
Rufous-crowned Sparrow WTR	-111.859	33.963		FoxSpWTR	-120.229	34.4849		townsolitWTR	-114.091	51.0104		Phainopepla WTR	-110.933	29.3753		blthrgrawtr	-105.286	20.5307		ocwawtr	-117.241	32.6729		wcspwtr	-118.127	46.5202		ashthrfly	-105.409	20.9029		bewicwrWtr	-121.975	37.0275		logshrkWtr	-114.719	36.6552		rockwrwtr	-119.009	36.4166		rbsapwtr	-122.462	37.9995		yhbbwtr	-111.318
Rufous-crowned Sparrow WTR	-111.856	33.9634		FoxSpWTR	-116.656	33.9888		townsolitWTR	-114.09	51.0145		Phainopepla WTR	-110.933	31.8284		blthrgrawtr	-105.285	21.5394		ocwawtr	-117.24	33.0101		wcspwtr	-114.12	35.1301		ashthrfly	-105.408	20.9037		bewicwrWtr	-122.155	37.4461		logshrkWtr	-121.704	37.1916		rockwrwtr	-111.005	32.2143		rbsapwtr	-122.687	38.0125		yhbbwtr	-111.311
Rufous-crowned Sparrow WTR	-111.836	33.9562		FoxSpWTR	-123.917	46.0324		townsolitWTR	-114.089	46.8594		Phainopepla WTR	-110.934	33.6255		blthrgrawtr	-105.285	21.5428		ocwawtr	-117.236	32.9864		wcspwtr	-104.677	34.9285		ashthrfly	-105.407	20.8986		bewicwrWtr	-122.208	37.0217		logshrkWtr	-115.202	32.9691		rockwrwtr	-112.744	33.9679		rbsapwtr	-120.631	35.4495		yhbbwtr	-111.303
Rufous-crowned Sparrow WTR	-111.829	33.9466		FoxSpWTR	-123.945	46.2943		townsolitWTR	-114.088	46.8596		Phainopepla WTR	-110.937	32.2244		blthrgrawtr	-105.282	20.6802		ocwawtr	-117.233	32.8543		wcspwtr	-122.855	38.0182		ashthrfly	-105.406	20.9026		bewicwrWtr	-122.241	37.8646		logshrkWtr	-118.498	34.7745		rockwrwtr	-110.719	32.8377		rbsapwtr	-123.241	38.5237		yhbbwtr	-111.292
Rufous-crowned Sparrow WTR	-111.823	33.9029		FoxSpWTR	-123.201	44.6929		townsolitWTR	-114.085	46.7629		Phainopepla WTR	-110.939	32.2696		blthrgrawtr	-105.281	21.607		ocwawtr	-117.228	32.7585		wcspwtr	-111.358	31.5077		ashthrfly	-105.402	20.9059		bewicwrWtr	-122.418	37.7208		logshrkWtr	-105.295	21.5893		rockwrwtr	-111.934	33.4208		rbsapwtr	-122.483	48.4994		yhbbwtr	-111.284
Rufous-crowned Sparrow WTR	-111.823	33.9412		FoxSpWTR	-122.581	45.3058		townsolitWTR	-114.082	48.054		Phainopepla WTR	-110.939	32.4626		blthrgrawtr	-105.28	20.7216		ocwawtr	-117.217	32.7575		wcspwtr	-118.978	34.3417		ashthrfly	-105.401	20.9049		bewicwrWtr	-117.312	33.6148		logshrkWtr	-111.098	30.2451		rockwrwtr	-106.448	31.9035		rbsapwtr	-123.3	44.5833		yhbbwtr	-111.271
Rufous-crowned Sparrow WTR	-111.822	33.9685		FoxSpWTR	-121.804	39.6686		townsolitWTR	-114.081	46.8684		Phainopepla WTR	-110.94	32.2423		blthrgrawtr	-105.28	21.5425		ocwawtr	-117.212	32.76		wcspwtr	-124.106	40.4812		ashthrfly	-105.401	20.8939		bewicwrWtr	-123.097	44.0954		logshrkWtr	-118.474	33.3864		rockwrwtr	-110.846	31.7633		rbsapwtr	-117.169	34.1273		yhbbwtr	-111.271
Rufous-crowned Sparrow WTR	-111.82	33.9348		FoxSpWTR	-123.088	45.5077		townsolitWTR	-114.072	47.6686		Phainopepla WTR	-110.944	32.2845		blthrgrawtr	-105.279	20.6737		ocwawtr	-117.193	32.7577		wcspwtr	-106.888	34.0529		ashthrfly	-105.4	20.8938		bewicwrWtr	-122.072	37.5319		logshrkWtr	-110.959	31.388		rockwrwtr	-117.22	46.4611		rbsapwtr	-123.006	48.5821		yhbbwtr	-111.27
Rufous-crowned Sparrow WTR	-111.82	33.9378		FoxSpWTR	-117.355	34.0114		townsolitWTR	-114.053	46.9629		Phainopepla WTR	-110.945	31.8778		blthrgrawtr	-105.278	21.5418		ocwawtr	-117.171	32.753		wcspwtr	-123.096	49.3134		ashthrfly	-105.399	20.8917		bewicwrWtr	-123.073	48.1004		logshrkWtr	-106.462	32.3718		rockwrwtr	-118.516	32.9439		rbsapwtr	-121.873	37.2416		yhbbwtr	-111.262
Rufous-crowned Sparrow WTR	-111.818	33.9169		FoxSpWTR	-120.889	35.2679		townsolitWTR	-114.05	46.4488		Phainopepla WTR	-110.945	31.8356		blthrgrawtr	-105.276	21.5423		ocwawtr	-117.158	33.8639		wcspwtr	-118.257	46.0812		ashthrfly	-105.399	20.8917		bewicwrWtr	-122.386	47.8085		logshrkWtr	-104.501	23.9724		rockwrwtr	-111.116	31.4388		rbsapwtr	-118.023	34.1725		yhbbwtr	-111.244
Rufous-crowned Sparrow WTR	-111.816	33.9101		FoxSpWTR	-123.454	48.5095		townsolitWTR	-114.049	47.6568		Phainopepla WTR	-110.945	31.8778		blthrgrawtr	-105.275	21.5344		ocwawtr	-117.158	32.7441		wcspwtr	-123.789	39.3025		ashthrfly	-105.396	20.7395		bewicwrWtr	-122.412	47.2929		logshrkWtr	-109.568	23.5967		rockwrwtr	-112.706	32.6654		rbsapwtr	-122.802	45.3961		yhbbwtr	-111.234
Rufous-crowned Sparrow WTR	-111.816	33.916		FoxSpWTR	-123.157	49.2972		townsolitWTR	-114.04	46.6801		Phainopepla WTR	-110.949	32.4624		blthrgrawtr	-105.275	21.5359		ocwawtr	-117.146	32.7354		wcspwtr	-110.563	31.6733		ashthrfly	-105.384	20.9051		bewicwrWtr	-118.849	34.4651		logshrkWtr	-112.374	41.614		rockwrwtr	-122.187	40.2732		rbsapwtr	-117.033	32.8412		yhbbwtr	-111.216
Rufous-crowned Sparrow WTR	-111.812	33.9014		FoxSpWTR	-122.217	49.2424		townsolitWTR	-114.023	51.0456		Phainopepla WTR	-110.95	29.0149		blthrgrawtr	-105.273	21.5439		ocwawtr	-117.145	33.4088		wcspwtr	-124.093	40.8694		ashthrfly	-105.384	20.7828		bewicwrWtr	-117.813	33.8886		logshrkWtr	-118.131	34.8097		rockwrwtr	-110.963	31.9874		rbsapwtr	-123.08	49.1846		yhbbwtr	-111.168
Rufous-crowned Sparrow WTR	-111.807	34.4812		FoxSpWTR	-120.026	39.2361		townsolitWTR	-114.023	37.1434		Phainopepla WTR	-110.95	32.2915		blthrgrawtr	-105.269	21.6174		ocwawtr	-117.139	32.9374		wcspwtr	-117.327	33.6681		ashthrfly	-105.378	20.0261		bewicwrWtr	-122.659	45.593		logshrkWtr	-114.355	34.4845		rockwrwtr	-112.089	36.095		rbsapwtr	-120.281	35.399		yhbbwtr	-111.165
Rufous-crowned Sparrow WTR	-111.799	34.4835		FoxSpWTR	-121.932	37.736		townsolitWTR	-114.01	34.2539		Phainopepla WTR	-110.952	32.2759		blthrgrawtr	-105.264	20.992		ocwawtr	-117.136	32.7644		wcspwtr	-113.494	37.0942		ashthrfly	-105.363	20.9152		bewicwrWtr	-122.157	37.9271		logshrkWtr	-106.061	34.6889		rockwrwtr	-114.086	34.3011		rbsapwtr	-121.469	39.3254		yhbbwtr	-111.164
Rufous-crowned Sparrow WTR	-111.797	33.9802		FoxSpWTR	-122.306	47.9473		townsolitWTR	-114.009	46.8378		Phainopepla WTR	-110.957	32.3871		blthrgrawtr	-105.259	21.5567		ocwawtr	-117.126	32.5733		wcspwtr	-122.059	38.7612		ashthrfly	-105.361	22.1915		bewicwrWtr	-123.348	48.4518		logshrkWtr	-114.709	32.6691		rockwrwtr	-113.325	32.1633		rbsapwtr	-117.553	33.5694		yhbbwtr	-111.164
Rufous-crowned Sparrow WTR	-111.789	34.7373		FoxSpWTR	-122.73	48.0316		townsolitWTR	-114.008	46.8996		Phainopepla WTR	-110.958	32.3863		blthrgrawtr	-105.256	21.5931		ocwawtr	-117.124	32.5747		wcspwtr	-123.305	44.4243		ashthrfly	-105.357	20.9556		bewicwrWtr	-119.857	39.61		logshrkWtr	-122.028	37.6285		rockwrwtr	-110.625	32.0902		rbsapwtr	-120.848	44.3149		yhbbwtr	-111.159
Rufous-crowned Sparrow WTR	-111.783	34.7902		FoxSpWTR	-122.952	49.3268		townsolitWTR	-113.996	46.8346		Phainopepla WTR	-110.959	32.4626		blthrgrawtr	-105.253	21.5337		ocwawtr	-117.123	32.5337		wcspwtr	-123.198	49.2733		ashthrfly	-105.357	20.9556		bewicwrWtr	-119.225	46.2405		logshrkWtr	-111.467	35.7617		rockwrwtr	-111.435	31.6618		rbsapwtr	-121.154	36.4984		yhbbwtr	-111.138
Rufous-crowned Sparrow WTR	-111.781	34.6302		FoxSpWTR	-122.223	37.0416		townsolitWTR	-113.994	46.8721		Phainopepla WTR	-110.961	32.4558		blthrgrawtr	-105.244	20.5622		ocwawtr	-117.122	32.5822		wcspwtr	-115.58	33.2304		ashthrfly	-105.353	20.3384		bewicwrWtr	-121.309	38.6151		logshrkWtr	-117.26	34.4995		rockwrwtr	-116.749	33.2357		rbsapwtr	-122.046	47.1054		yhbbwtr	-111.137
Rufous-crowned Sparrow WTR	-111.781	34.6301		FoxSpWTR	-123.314	48.4815		townsolitWTR	-113.992	46.8366		Phainopepla WTR	-110.963	33.1161		blthrgrawtr	-105.242	21.5341		ocwawtr	-117.1	32.5502		wcspwtr	-117.777	33.6701		ashthrfly	-105.353	20.9568		bewicwrWtr	-116.222	33.6994		logshrkWtr	-118.247	35.6189		rockwrwtr	-116.946	32.6175		rbsapwtr	-122.516	47.6227		yhbbwtr	-111.136
Rufous-crowned Sparrow WTR	-111.762	34.7917		FoxSpWTR	-122.464	45.5583		townsolitWTR	-113.974	46.8623		Phainopepla WTR	-110.963	31.9874		blthrgrawtr	-105.241	21.5808		ocwawtr	-117.095	32.9279		wcspwtr	-124.13	40.8651		ashthrfly	-105.349	20.3404		bewicwrWtr	-124.16	47.002		logshrkWtr	-114.495	33.0192		rockwrwtr	-119.771	34.5564		rbsapwtr	-122.164	47.4491		yhbbwtr	-111.129
Rufous-crowned Sparrow WTR	-111.76	34.6468		FoxSpWTR	-124.1	40.9466		townsolitWTR	-113.962	46.9244		Phainopepla WTR	-110.964	31.4503		blthrgrawtr	-105.238	21.578		ocwawtr	-117.089	32.5669		wcspwtr	-104.732	38.2662		ashthrfly	-105.347	20.9447		bewicwrWtr	-122.581	45.726		logshrkWtr	-111.516	32.7103		rockwrwtr	-113.583	37.071		rbsapwtr	-122.752	38.0452		yhbbwtr	-111.114
Rufous-crowned Sparrow WTR	-111.749	34.7689		FoxSpWTR	-122.835	45.4926		townsolitWTR	-113.959	46.4651		Phainopepla WTR	-110.965	32.3425		blthrgrawtr	-105.238	21.5794		ocwawtr	-117.086	32.5543		wcspwtr	-121.534	39.2652		ashthrfly	-105.33	20.9464		bewicwrWtr	-121.598	37.6867		logshrkWtr	-121.892	36.3336		rockwrwtr	-110.892	31.4775		rbsapwtr	-122.207	47.7577		yhbbwtr	-111.11
Rufous-crowned Sparrow WTR	-111.729	33.9188		FoxSpWTR	-122.526	49.2306		townsolitWTR	-113.934	46.8846		Phainopepla WTR	-110.965	32.3762		blthrgrawtr	-105.231	21.1391		ocwawtr	-117.084	32.8208		wcspwtr	-117.246	32.672		ashthrfly	-105.329	20.3262		bewicwrWtr	-123.148	49.0883		logshrkWtr	-122.17	39.4221		rockwrwtr	-121.153	38.6017		rbsapwtr	-117.911	34.5015		yhbbwtr	-111.106
Rufous-crowned Sparrow WTR	-111.723	34.6795		FoxSpWTR	-122.054	36.9832		townsolitWTR	-113.932	46.4536		Phainopepla WTR	-110.969	31.8461		blthrgrawtr	-105.23	21.5755		ocwawtr	-117.083	32.6585		wcspwtr	-117.692	35.6367		ashthrfly	-105.328	20.7469		bewicwrWtr	-121.951	36.5206		logshrkWtr	-116.329	33.2099		rockwrwtr	-113.522	37.082		rbsapwtr	-118.512	34.0561		yhbbwtr	-111.096
Rufous-crowned Sparrow WTR	-111.72	34.5432		FoxSpWTR	-117.511	33.6113		townsolitWTR	-113.926	45.1822		Phainopepla WTR	-110.97	32.3967		blthrgrawtr	-105.229	20.6148		ocwawtr	-117.081	32.825		wcspwtr	-105.143	40.0398		ashthrfly	-105.328	20.9416		bewicwrWtr	-123.519	46.9779		logshrkWtr	-121.795	38.2779		rockwrwtr	-120.173	46.3301		rbsapwtr	-121.278	36.7289		yhbbwtr	-111.094
Rufous-crowned Sparrow WTR	-111.719	34.5296		FoxSpWTR	-122.4	37.1993		townsolitWTR	-113.911	37.0968		Phainopepla WTR	-110.97	32.1959		blthrgrawtr	-105.225	20.6141		ocwawtr	-117.078	32.5807		wcspwtr	-122.381	37.3035		ashthrfly	-105.328	20.9475		bewicwrWtr	-120.562	38.1032		logshrkWtr	-119.274	35.2326		rockwrwtr	-105.158	35.5488		rbsapwtr	-119.806	36.7608		yhbbwtr	-111.081
Rufous-crowned Sparrow WTR	-111.719	34.6959		FoxSpWTR	-122.624	48.8139		townsolitWTR	-113.908	46.4194		Phainopepla WTR	-110.971	31.9015		blthrgrawtr	-105.224	21.1658		ocwawtr	-117.065	32.555		wcspwtr	-119.983	37.2569		ashthrfly	-105.326	20.3197		bewicwrWtr	-122.32	37.4886		logshrkWtr	-110.755	32.2412		rockwrwtr	-117.363	34.0238		rbsapwtr	-122.182	47.4612		yhbbwtr	-111.079
Rufous-crowned Sparrow WTR	-111.717	33.9279		FoxSpWTR	-123.883	49.0526		townsolitWTR	-113.907	46.447		Phainopepla WTR	-110.973	31.8517		blthrgrawtr	-105.212	20.6456		ocwawtr	-117.063	33.0792		wcspwtr	-122.711	38.366		ashthrfly	-105.319	20.9632		bewicwrWtr	-121.974	37.3584		logshrkWtr	-114.23	33.6639		rockwrwtr	-117.123	33.9193		rbsapwtr	-118.261	35.6473		yhbbwtr	-111.076
Rufous-crowned Sparrow WTR	-111.717	34.6365		FoxSpWTR	-122.514	48.7195		townsolitWTR	-113.898	45.1773		Phainopepla WTR	-110.977	32.3153		blthrgrawtr	-105.209	20.6259		ocwawtr	-117.059	32.5492		wcspwtr	-116.562	32.959		ashthrfly	-105.313	20.7358		bewicwrWtr	-122.066	37.4309		logshrkWtr	-117.122	33.8715		rockwrwtr	-114.371	34.1225		rbsapwtr	-122.176	47.7537		yhbbwtr	-111.076
Rufous-crowned Sparrow WTR	-111.713	34.668		FoxSpWTR	-122.983	49.2076		townsolitWTR	-113.767	53.364		Phainopepla WTR	-110.977	32.2966		blthrgrawtr	-105.202	21.5066		ocwawtr	-117.042	33.5879		wcspwtr	-113.514	37.1294		ashthrfly	-105.312	21.032		bewicwrWtr	-114.028	34.2637		logshrkWtr	-114.722	29.7325		rockwrwtr	-122.029	38.5337		rbsapwtr	-123.191	49.2297		yhbbwtr	-111.074
Rufous-crowned Sparrow WTR	-111.709	34.539		FoxSpWTR	-122.686	42.1762		townsolitWTR	-113.64	43.9349		Phainopepla WTR	-110.978	32.285		blthrgrawtr	-105.197	21.5098		ocwawtr	-117.042	32.5941		wcspwtr	-116.32	33.1932		ashthrfly	-105.302	21.604		bewicwrWtr	-121.836	39.3229		logshrkWtr	-121.387	41.0435		rockwrwtr	-116.888	46.5175		rbsapwtr	-123.294	44.0893		yhbbwtr	-111.068
Rufous-crowned Sparrow WTR	-111.709	34.6636		FoxSpWTR	-121.765	38.5423		townsolitWTR	-113.561	36.7968		Phainopepla WTR	-110.981	32.3393		blthrgrawtr	-105.195	21.4867		ocwawtr	-117.038	32.8411		wcspwtr	-120.554	34.6687		ashthrfly	-105.298	21.5338		bewicwrWtr	-122.683	48.8585		logshrkWtr	-121.441	38.29		rockwrwtr	-111.203	32.2724		rbsapwtr	-120.899	36.6307		yhbbwtr	-111.059
Rufous-crowned Sparrow WTR	-111.709	34.6576		FoxSpWTR	-123.933	49.5361		townsolitWTR	-113.559	53.491		Phainopepla WTR	-110.982	32.3393		blthrgrawtr	-105.181	21.5123		ocwawtr	-117.007	32.8571		wcspwtr	-111.897	33.3428		ashthrfly	-105.296	20.7841		bewicwrWtr	-106.341	35.6511		logshrkWtr	-108.462	30.6293		rockwrwtr	-119.84	35.3445		rbsapwtr	-121.307	39.1184		yhbbwtr	-111.053
Rufous-crowned Sparrow WTR	-111.701	34.6736		FoxSpWTR	-118.792	34.02		townsolitWTR	-113.556	53.4748		Phainopepla WTR	-110.983	31.8324		blthrgrawtr	-105.173	20.6867		ocwawtr	-116.994	32.8446		wcspwtr	-117.249	32.6909		ashthrfly	-105.296	20.7261		bewicwrWtr	-122.629	45.4818		logshrkWtr	-106.052	34.8702		rockwrwtr	-119.929	34.5775		rbsapwtr	-122.67	38.0141		yhbbwtr	-111.052
Rufous-crowned Sparrow WTR	-111.7	34.6785		FoxSpWTR	-118.095	33.8374		townsolitWTR	-113.514	37.3961		Phainopepla WTR	-110.985	32.2105		blthrgrawtr	-105.17	21.4932		ocwawtr	-116.99	33.0885		wcspwtr	-122.478	37.8337		ashthrfly	-105.295	21.5363		bewicwrWtr	-121.444	36.8236		logshrkWtr	-110.395	27.6828		rockwrwtr	-110.221	23.4474		rbsapwtr	-120.854	38.3685		yhbbwtr	-111.048
Rufous-crowned Sparrow WTR	-111.676	33.7586		FoxSpWTR	-119.828	37.4984		townsolitWTR	-113.514	37.3911		Phainopepla WTR	-110.985	32.4024		blthrgrawtr	-105.158	21.0722		ocwawtr	-116.934	32.6188		wcspwtr	-118.045	33.7072		ashthrfly	-105.295	20.9621		bewicwrWtr	-120.563	38.1012		logshrkWtr	-111.066	31.6907		rockwrwtr	-121.589	37.6975		rbsapwtr	-121.314	38.1616		yhbbwtr	-111.047
Rufous-crowned Sparrow WTR	-111.66	33.7437		FoxSpWTR	-123.213	44.7117		townsolitWTR	-113.493	42.1838		Phainopepla WTR	-110.986	31.8554		blthrgrawtr	-105.157	21.5041		ocwawtr	-116.915	32.8581		wcspwtr	-122.385	37.2658		ashthrfly	-105.293	20.3044		bewicwrWtr	-122.467	37.5549		logshrkWtr	-120.023	35.3345		rockwrwtr	-111.443	35.8585		rbsapwtr	-122.665	48.2977		yhbbwtr	-111.031
Rufous-crowned Sparrow WTR	-111.604	35.2274		FoxSpWTR	-123.186	48.1455		townsolitWTR	-113.4	53.5548		Phainopepla WTR	-110.987	32.5121		blthrgrawtr	-105.156	21.4634		ocwawtr	-116.914	32.2361		wcspwtr	-121.943	36.9893		ashthrfly	-105.293	20.4654		bewicwrWtr	-119.847	39.5188		logshrkWtr	-121.904	38.243		rockwrwtr	-116.374	33.7004		rbsapwtr	-121.789	39.7633		yhbbwtr	-111.027
Rufous-crowned Sparrow WTR	-111.586	31.7592		FoxSpWTR	-122.053	36.9545		townsolitWTR	-113.298	46.2343		Phainopepla WTR	-110.991	32.0331		blthrgrawtr	-105.152	21.5061		ocwawtr	-116.66	31.5377		wcspwtr	-120.429	34.6577		ashthrfly	-105.293	20.4654		bewicwrWtr	-119.769	39.4261		logshrkWtr	-115.584	33.1556		rockwrwtr	-119.965	37.3629		rbsapwtr	-122.388	38.6808		yhbbwtr	-111.026
Rufous-crowned Sparrow WTR	-111.546	36.8755		FoxSpWTR	-121.767	36.9456		townsolitWTR	-113.118	37.3272		Phainopepla WTR	-110.993	31.433		blthrgrawtr	-105.148	21.4573		ocwawtr	-116.431	31.8174		wcspwtr	-120.735	35.3384		ashthrfly	-105.292	21.5347		bewicwrWtr	-120.157	46.6004		logshrkWtr	-110.584	27.5713		rockwrwtr	-120.08	37.3221		rbsapwtr	-122.908	47.0327		yhbbwtr	-111.024
Rufous-crowned Sparrow WTR	-111.53	31.7595		FoxSpWTR	-124.21	40.7879		townsolitWTR	-113.1	37.2977		Phainopepla WTR	-110.994	32.3002		blthrgrawtr	-105.146	21.4515		ocwawtr	-116.388	33.1386		wcspwtr	-121.783	36.8856		ashthrfly	-105.291	21.0222		bewicwrWtr	-122.576	47.1878		logshrkWtr	-119.719	39.4402		rockwrwtr	-118.731	34.098		rbsapwtr	-122.71	47.0747		yhbbwtr	-111.024
Rufous-crowned Sparrow WTR	-111.529	31.4893		FoxSpWTR	-123.915	45.7073		townsolitWTR	-113.064	37.3788		Phainopepla WTR	-110.995	32.4037		blthrgrawtr	-105.146	21.452		ocwawtr	-116.079	33.5226		wcspwtr	-122.809	38.066		ashthrfly	-105.29	21.0225		bewicwrWtr	-124.156	46.9737		logshrkWtr	-111.824	39.9865		rockwrwtr	-114.063	33.3705		rbsapwtr	-120.763	37.7897		yhbbwtr	-111.024
Rufous-crowned Sparrow WTR	-111.476	33.883		FoxSpWTR	-120.83	35.3331		townsolitWTR	-113.045	37.1613		Phainopepla WTR	-110.995	31.8661		blthrgrawtr	-105.146	21.5776		ocwawtr	-116.056	33.5063		wcspwtr	-122.156	38.0942		ashthrfly	-105.285	21.5394		bewicwrWtr	-123.856	45.4543		logshrkWtr	-106.629	31.9033		rockwrwtr	-111.719	34.6959		rbsapwtr	-120.677	35.4864		yhbbwtr	-111.023
Rufous-crowned Sparrow WTR	-111.469	33.8732		FoxSpWTR	-122.819	45.6419		townsolitWTR	-113.044	37.4182		Phainopepla WTR	-110.995	31.8705		blthrgrawtr	-105.144	21.6434		ocwawtr	-115.976	33.5238		wcspwtr	-117.709	33.5714		ashthrfly	-105.285	21.5428		bewicwrWtr	-120.799	36.7811		logshrkWtr	-117.454	34.0291		rockwrwtr	-112.431	34.6029		rbsapwtr	-122.144	48.9494		yhbbwtr	-111.023
Rufous-crowned Sparrow WTR	-111.46	32.3465		FoxSpWTR	-123.06	43.9715		townsolitWTR	-113.021	46.1465		Phainopepla WTR	-110.996	31.806		blthrgrawtr	-105.132	21.4441		ocwawtr	-115.73	33.0457		wcspwtr	-115.42	36.1445		ashthrfly	-105.282	21.54		bewicwrWtr	-110.967	31.8829		logshrkWtr	-121.352	36.8321		rockwrwtr	-118.258	35.6899		rbsapwtr	-124.028	40.7949		yhbbwtr	-111.022
Rufous-crowned Sparrow WTR	-111.446	31.5666		FoxSpWTR	-123.944	45.4349		townsolitWTR	-113.017	42.6526		Phainopepla WTR	-110.998	32.1944		blthrgrawtr	-105.127	21.4147		ocwawtr	-115.694	32.7671		wcspwtr	-122.443	38.297		ashthrfly	-105.281	21.02		bewicwrWtr	-119.814	34.4459		logshrkWtr	-120.769	37.1783		rockwrwtr	-117.233	34.5322		rbsapwtr	-125.588	48.969		yhbbwtr	-111.022
Rufous-crowned Sparrow WTR	-111.435	31.6618		FoxSpWTR	-122.303	48.4572		townsolitWTR	-113.005	37.1814		Phainopepla WTR	-110.998	31.8752		blthrgrawtr	-105.125	21.4164		ocwawtr	-115.681	33.1106		wcspwtr	-110.995	32.4037		ashthrfly	-105.281	21.607		bewicwrWtr	-122.585	48.1276		logshrkWtr	-122.008	38.7527		rockwrwtr	-111.723	33.5855		rbsapwtr	-122.312	37.2623		yhbbwtr	-111.022
Rufous-crowned Sparrow WTR	-111.422	34.097		FoxSpWTR	-122.112	37.4509		townsolitWTR	-113.005	43.7827		Phainopepla WTR	-111.002	31.8542		blthrgrawtr	-105.116	21.5317		ocwawtr	-115.674	32.6735		wcspwtr	-106.604	32.3371		ashthrfly	-105.281	21.607		bewicwrWtr	-117.682	33.6982		logshrkWtr	-106.06	36.0511		rockwrwtr	-108.598	30.9058		rbsapwtr	-125.681	49.0431		yhbbwtr	-111.022
Rufous-crowned Sparrow WTR	-111.403	31.552		FoxSpWTR	-122.554	45.425		townsolitWTR	-113.005	43.7835		Phainopepla WTR	-111.003	32.2559		blthrgrawtr	-105.089	21.503		ocwawtr	-115.62	33.1559		wcspwtr	-122.495	37.7289		ashthrfly	-105.28	21.5425		bewicwrWtr	-123.468	48.511		logshrkWtr	-121.885	38.0918		rockwrwtr	-114.43	28.8824		rbsapwtr	-122.712	47.4302		yhbbwtr	-111.022
Rufous-crowned Sparrow WTR	-111.376	34.0388		FoxSpWTR	-123.837	40.326		townsolitWTR	-112.986	37.652		Phainopepla WTR	-111.004	31.8116		blthrgrawtr	-104.992	21.4871		ocwawtr	-115.609	33.1978		wcspwtr	-106.599	35.2268		ashthrfly	-105.278	21.5418		bewicwrWtr	-122.28	37.0969		logshrkWtr	-120.338	36.7296		rockwrwtr	-111.761	34.8697		rbsapwtr	-122.052	37.9175		yhbbwtr	-111.021
Rufous-crowned Sparrow WTR	-111.373	31.4936		FoxSpWTR	-124.16	43.1029		townsolitWTR	-112.958	42.6985		Phainopepla WTR	-111.004	32.2554		blthrgrawtr	-104.983	20.8092		ocwawtr	-115.605	33.2022		wcspwtr	-122.768	45.6839		ashthrfly	-105.276	20.6721		bewicwrWtr	-121.815	37.2292		logshrkWtr	-120.421	37.1855		rockwrwtr	-111.037	31.746		rbsapwtr	-121.612	41.016		yhbbwtr	-111.021
Rufous-crowned Sparrow WTR	-111.37	34.1791		FoxSpWTR	-122.778	48.1115		townsolitWTR	-112.954	46.1288		Phainopepla WTR	-111.005	31.9544		blthrgrawtr	-104.982	21.4615		ocwawtr	-115.59	33.1697		wcspwtr	-121.284	39.109		ashthrfly	-105.276	21.5423		bewicwrWtr	-120.326	38.0012		logshrkWtr	-109.687	31.6851		rockwrwtr	-118.221	35.6862		rbsapwtr	-122.697	37.9074		yhbbwtr	-111.013
Rufous-crowned Sparrow WTR	-111.365	31.6036		FoxSpWTR	-122.047	37.581		townsolitWTR	-112.953	46.1283		Phainopepla WTR	-111.006	32.256		blthrgrawtr	-104.974	21.4485		ocwawtr	-115.53	32.9793		wcspwtr	-117.713	34.0877		ashthrfly	-105.276	21.526		bewicwrWtr	-122.66	37.9407		logshrkWtr	-121.695	38.519		rockwrwtr	-118.416	35.6468		rbsapwtr	-117.119	33.063		yhbbwtr	-111.01
Rufous-crowned Sparrow WTR	-111.348	33.3974		FoxSpWTR	-123.014	39.1745		townsolitWTR	-112.785	46.1818		Phainopepla WTR	-111.006	32.2911		blthrgrawtr	-104.974	21.6422		ocwawtr	-115.511	33.0766		wcspwtr	-121.943	36.512		ashthrfly	-105.275	21.5653		bewicwrWtr	-122.839	47.0529		logshrkWtr	-121.246	36.7808		rockwrwtr	-114.88	31.0767		rbsapwtr	-123.14	49.3023		yhbbwtr	-111.009
Rufous-crowned Sparrow WTR	-111.324	31.572		FoxSpWTR	-122.793	45.4484		townsolitWTR	-112.77	46.1872		Phainopepla WTR	-111.007	31.8485		blthrgrawtr	-104.969	21.5126		ocwawtr	-115.5	33.0622		wcspwtr	-106.496	31.7816		ashthrfly	-105.275	21.5359		bewicwrWtr	-122.247	37.8589		logshrkWtr	-111.002	31.8023		rockwrwtr	-119.593	35.7592		rbsapwtr	-123.257	44.0706		yhbbwtr	-111.007
Rufous-crowned Sparrow WTR	-111.323	31.5758		FoxSpWTR	-124.143	43.8772		townsolitWTR	-112.765	37.7597		Phainopepla WTR	-111.007	32.1072		blthrgrawtr	-104.936	21.4957		ocwawtr	-115.382	32.7922		wcspwtr	-116.317	43.8557		ashthrfly	-105.272	21.5191		bewicwrWtr	-119.271	34.4396		logshrkWtr	-122.025	37.9572		rockwrwtr	-117.573	34.1453		rbsapwtr	-122.276	48.4135		yhbbwtr	-111.006
Rufous-crowned Sparrow WTR	-111.289	31.4818		FoxSpWTR	-121.198	36.6048		townsolitWTR	-112.763	46.1868		Phainopepla WTR	-111.009	32.3018		blthrgrawtr	-104.894	21.5161		ocwawtr	-115.328	32.417		wcspwtr	-123.331	44.4175		ashthrfly	-105.272	21.551		bewicwrWtr	-111.028	31.459		logshrkWtr	-121.7	37.8648		rockwrwtr	-110.903	31.6014		rbsapwtr	-122.468	37.7673		yhbbwtr	-110.994
Rufous-crowned Sparrow WTR	-111.276	31.4774		FoxSpWTR	-123.921	48.3768		townsolitWTR	-112.745	46.2478		Phainopepla WTR	-111.011	32.2618		blthrgrawtr	-104.884	21.5357		ocwawtr	-115.299	36.199		wcspwtr	-118.222	34.1025		ashthrfly	-105.272	21.5325		bewicwrWtr	-121.982	36.9615		logshrkWtr	-121.536	37.7136		rockwrwtr	-120.796	36.5512		rbsapwtr	-122.746	45.6203		yhbbwtr	-110.964
Rufous-crowned Sparrow WTR	-111.255	31.4636		FoxSpWTR	-120.581	37.6303		townsolitWTR	-112.743	46.2434		Phainopepla WTR	-111.011	31.8767		blthrgrawtr	-104.868	21.4921		ocwawtr	-115.137	36.1734		wcspwtr	-119.807	47.8662		ashthrfly	-105.269	21.6174		bewicwrWtr	-123.425	43.2547		logshrkWtr	-110.09	32.0383		rockwrwtr	-112.057	34.2475		rbsapwtr	-122.061	36.9828		yhbbwtr	-110.963
Rufous-crowned Sparrow WTR	-111.252	31.4022		FoxSpWTR	-122.671	48.488		townsolitWTR	-112.743	46.396		Phainopepla WTR	-111.012	32.2661		blthrgrawtr	-104.852	20.761		ocwawtr	-115.082	36.1429		wcspwtr	-122.869	38.6105		ashthrfly	-105.268	21.5153		bewicwrWtr	-122.537	37.9658		logshrkWtr	-112.063	40.752		rockwrwtr	-111.177	33.2721		rbsapwtr	-118.416	33.9724		yhbbwtr	-110.961
Rufous-crowned Sparrow WTR	-111.252	31.5303		FoxSpWTR	-122.27	37.9359		townsolitWTR	-112.741	47.9166		Phainopepla WTR	-111.012	32.2628		blthrgrawtr	-104.85	20.7625		ocwawtr	-115.002	36.0754		wcspwtr	-122.916	38.034		ashthrfly	-105.261	21.5474		bewicwrWtr	-122.042	36.9523		logshrkWtr	-121.349	38.8641		rockwrwtr	-122.478	38.1865		rbsapwtr	-118.457	35.7115		yhbbwtr	-110.957
Rufous-crowned Sparrow WTR	-111.247	31.4634		FoxSpWTR	-118.118	34.7901		townsolitWTR	-112.726	46.3986		Phainopepla WTR	-111.012	33.6505		blthrgrawtr	-104.809	19.2364		ocwawtr	-115.001	36.0769		wcspwtr	-114.697	33.3454		ashthrfly	-105.253	21.5337		bewicwrWtr	-122.495	45.3448		logshrkWtr	-110.977	27.9657		rockwrwtr	-122.625	38.1975		rbsapwtr	-122.765	44.9893		yhbbwtr	-110.954
Rufous-crowned Sparrow WTR	-111.245	31.4854		FoxSpWTR	-124.476	42.9064		townsolitWTR	-112.716	32.0665		Phainopepla WTR	-111.013	32.1811		blthrgrawtr	-104.789	19.2899		ocwawtr	-114.592	33.663		wcspwtr	-112.196	33.6611		ashthrfly	-105.25	20.8208		bewicwrWtr	-122.501	38.2186		logshrkWtr	-121.796	38.2434		rockwrwtr	-120.766	46.6613		rbsapwtr	-121.492	41.1088		yhbbwtr	-110.946
Rufous-crowned Sparrow WTR	-111.242	31.403		FoxSpWTR	-122.771	38.4614		townsolitWTR	-112.715	47.8849		Phainopepla WTR	-111.013	32.183		blthrgrawtr	-104.757	21.2207		ocwawtr	-114.573	33.6918		wcspwtr	-122.082	47.5172		ashthrfly	-105.244	21.54		bewicwrWtr	-113.922	35.1388		logshrkWtr	-112.322	40.6483		rockwrwtr	-116.737	32.3909		rbsapwtr	-123.006	44.2811		yhbbwtr	-110.941
Rufous-crowned Sparrow WTR	-111.241	31.4667		FoxSpWTR	-121.516	38.1667		townsolitWTR	-112.71	46.2304		Phainopepla WTR	-111.015	32.2653		blthrgrawtr	-104.753	19.2689		ocwawtr	-114.541	35.1214		wcspwtr	-117.714	34.129		ashthrfly	-105.244	20.5622		bewicwrWtr	-110.815	33.3666		logshrkWtr	-116.117	42.841		rockwrwtr	-111.958	33.5126		rbsapwtr	-117.553	33.5366		yhbbwtr	-110.934
Rufous-crowned Sparrow WTR	-111.239	31.4641		FoxSpWTR	-120.987	38.6688		townsolitWTR	-112.693	33.933		Phainopepla WTR	-111.015	32.2722		blthrgrawtr	-104.748	21.2281		ocwawtr	-114.409	34.1147		wcspwtr	-119.529	49.0814		ashthrfly	-105.243	21.5593		bewicwrWtr	-120.651	35.2863		logshrkWtr	-117.241	32.925		rockwrwtr	-117.393	33.9892		rbsapwtr	-121.519	41.1042		yhbbwtr	-110.927
Rufous-crowned Sparrow WTR	-111.238	31.418		FoxSpWTR	-118.086	33.8162		townsolitWTR	-112.687	41.9804		Phainopepla WTR	-111.018	32.275		blthrgrawtr	-104.73	21.2157		ocwawtr	-114.369	34.5125		wcspwtr	-123.362	48.4745		ashthrfly	-105.242	21.5341		bewicwrWtr	-122.291	47.6804		logshrkWtr	-111.546	36.8755		rockwrwtr	-110.693	32.3031		rbsapwtr	-120.138	34.5946		yhbbwtr	-110.912
Rufous-crowned Sparrow WTR	-111.236	31.46		FoxSpWTR	-123.307	44.1819		townsolitWTR	-112.602	45.1174		Phainopepla WTR	-111.021	32.4082		blthrgrawtr	-104.729	19.3409		ocwawtr	-114.361	34.4901		wcspwtr	-123.254	44.0502		ashthrfly	-105.241	21.5808		bewicwrWtr	-122.073	37.3068		logshrkWtr	-118.958	35.352		rockwrwtr	-106.044	31.9156		rbsapwtr	-117.279	45.4263		yhbbwtr	-110.889
Rufous-crowned Sparrow WTR	-111.225	31.3779		FoxSpWTR	-122.583	38.2559		townsolitWTR	-112.584	40.5009		Phainopepla WTR	-111.022	32.2819		blthrgrawtr	-104.728	19.3398		ocwawtr	-114.331	34.1382		wcspwtr	-111.761	34.6487		ashthrfly	-105.237	21.578		bewicwrWtr	-118.077	34.2021		logshrkWtr	-111.725	34.5984		rockwrwtr	-118.434	32.8777		rbsapwtr	-121.757	37.6268		yhbbwtr	-110.857
Rufous-crowned Sparrow WTR	-111.215	31.3826		FoxSpWTR	-116.629	32.8419		townsolitWTR	-112.57	42.8792		Phainopepla WTR	-111.022	32.2785		blthrgrawtr	-104.723	21.1969		ocwawtr	-114.158	34.2601		wcspwtr	-119.275	46.309		ashthrfly	-105.237	20.6476		bewicwrWtr	-122.891	42.3692		logshrkWtr	-117.91	34.7044		rockwrwtr	-119.083	34.4317		rbsapwtr	-118.291	34.1209		yhbbwtr	-110.816
Rufous-crowned Sparrow WTR	-111.215	31.3846		FoxSpWTR	-123.121	44.0827		townsolitWTR	-112.558	34.6206		Phainopepla WTR	-111.023	32.2692		blthrgrawtr	-104.68	21.2856		ocwawtr	-114.137	34.2719		wcspwtr	-114.686	33.3465		ashthrfly	-105.231	21.5751		bewicwrWtr	-117.799	33.6326		logshrkWtr	-111.887	33.2602		rockwrwtr	-122.462	37.4952		rbsapwtr	-122.467	38.2658		yhbbwtr	-110.775
Rufous-crowned Sparrow WTR	-111.211	32.2625		FoxSpWTR	-124.181	40.6086		townsolitWTR	-112.553	42.8475		Phainopepla WTR	-111.025	32.3583		blthrgrawtr	-104.678	24.0222		ocwawtr	-114.088	36.8049		wcspwtr	-111.553	32.6457		ashthrfly	-105.23	21.5732		bewicwrWtr	-121.58	36.9944		logshrkWtr	-110.992	31.468		rockwrwtr	-115.36	36.4388		rbsapwtr	-118.77	34.2435		yhbbwtr	-110.761
Rufous-crowned Sparrow WTR	-111.205	31.3764		FoxSpWTR	-124.057	44.6427		townsolitWTR	-112.552	42.8581		Phainopepla WTR	-111.029	32.3078		blthrgrawtr	-104.646	19.4646		ocwawtr	-114.07	34.2814		wcspwtr	-117.872	33.8251		ashthrfly	-105.23	21.5755		bewicwrWtr	-118.287	34.1565		logshrkWtr	-122.356	39.7736		rockwrwtr	-111.929	33.9641		rbsapwtr	-122.818	44.927		yhbbwtr	-110.72
Rufous-crowned Sparrow WTR	-111.193	31.5511		FoxSpWTR	-122.707	49.0246		townsolitWTR	-112.548	34.6158		Phainopepla WTR	-111.031	32.2855		blthrgrawtr	-104.622	19.2018		ocwawtr	-114.044	27.9489		wcspwtr	-121.579	39.7163		ashthrfly	-105.229	21.5746		bewicwrWtr	-122.088	37.5538		logshrkWtr	-113.561	32.1721		rockwrwtr	-122.347	38.9212		rbsapwtr	-123.087	43.9941		yhbbwtr	-110.642
Rufous-crowned Sparrow WTR	-111.192	31.4054		FoxSpWTR	-122.474	37.7907		townsolitWTR	-112.547	47.821		Phainopepla WTR	-111.034	32.2935		blthrgrawtr	-104.621	21.2612		ocwawtr	-113.954	32.6998		wcspwtr	-120.531	37.2364		ashthrfly	-105.228	21.5832		bewicwrWtr	-120.86	35.3888		logshrkWtr	-106.17	34.5439		rockwrwtr	-113.244	32.0802		rbsapwtr	-118.335	34.8471		yhbbwtr	-110.628
Rufous-crowned Sparrow WTR	-111.191	31.4663		FoxSpWTR	-122.687	37.9074		townsolitWTR	-112.542	45.9875		Phainopepla WTR	-111.034	32.4185		blthrgrawtr	-104.573	21.3706		ocwawtr	-113.598	37.0771		wcspwtr	-113.268	37.2015		ashthrfly	-105.224	21.1654		bewicwrWtr	-117.199	32.9781		logshrkWtr	-122.975	38.0563		rockwrwtr	-117.851	33.6573		rbsapwtr	-122.858	45.7533		yhbbwtr	-110.603
Rufous-crowned Sparrow WTR	-111.187	31.4385		FoxSpWTR	-122.13	37.8623		townsolitWTR	-112.527	37.0475		Phainopepla WTR	-111.035	32.3126		blthrgrawtr	-104.559	19.1563		ocwawtr	-113.596	37.1267		wcspwtr	-116.987	43.7893		ashthrfly	-105.224	21.1658		bewicwrWtr	-121.731	37.1906		logshrkWtr	-122.404	38.2351		rockwrwtr	-111.482	33.459		rbsapwtr	-116.917	32.858		yhbbwtr	-110.395
Rufous-crowned Sparrow WTR	-111.179	31.4811		FoxSpWTR	-123.174	49.1571		townsolitWTR	-112.455	40.3668		Phainopepla WTR	-111.035	32.3126		blthrgrawtr	-104.546	21.4226		ocwawtr	-113.529	31.3211		wcspwtr	-122.292	47.6543		ashthrfly	-105.22	21.5828		bewicwrWtr	-122.195	47.6715		logshrkWtr	-116.062	33.992		rockwrwtr	-110.764	32.9626		rbsapwtr	-123.077	42.4562		yhbbwtr	-110.376
Rufous-crowned Sparrow WTR	-111.178	32.2813		FoxSpWTR	-123.239	45.128		townsolitWTR	-112.414	42.8943		Phainopepla WTR	-111.035	32.2857		blthrgrawtr	-104.508	19.1432		ocwawtr	-112.962	37.2343		wcspwtr	-117.69	35.632		ashthrfly	-105.22	21.5282		bewicwrWtr	-122.065	37.0456		logshrkWtr	-109.101	26.3956		rockwrwtr	-109.272	31.9994		rbsapwtr	-118.375	34.2836		yhbbwtr	-110.347
Rufous-crowned Sparrow WTR	-111.161	33.6699		FoxSpWTR	-122.365	48.1924		townsolitWTR	-112.406	42.8903		Phainopepla WTR	-111.035	32.2457		blthrgrawtr	-104.501	24.0905		ocwawtr	-112.767	33.2293		wcspwtr	-121.564	39.1808		ashthrfly	-105.217	21.5822		bewicwrWtr	-122.684	45.2926		logshrkWtr	-115.795	33.3837		rockwrwtr	-112.712	32.0158		rbsapwtr	-124.972	49.7099		yhbbwtr	-110.296
Rufous-crowned Sparrow WTR	-111.159	33.2795		FoxSpWTR	-122.124	47.5939		townsolitWTR	-112.394	42.751		Phainopepla WTR	-111.036	32.2616		blthrgrawtr	-104.409	19.1068		ocwawtr	-112.307	33.3792		wcspwtr	-117.648	33.6921		ashthrfly	-105.209	20.6259		bewicwrWtr	-110.882	31.7337		logshrkWtr	-122.112	38.2444		rockwrwtr	-120.824	35.348		rbsapwtr	-122.349	37.1837		yhbbwtr	-110.292
Rufous-crowned Sparrow WTR	-111.147	31.405		FoxSpWTR	-122.772	46.5851		townsolitWTR	-112.351	45.6429		Phainopepla WTR	-111.037	31.9575		blthrgrawtr	-104.395	19.6877		ocwawtr	-112.287	33.5242		wcspwtr	-118.109	33.7607		ashthrfly	-105.207	21.5279		bewicwrWtr	-122.022	36.9699		logshrkWtr	-114.909	32.4904		rockwrwtr	-118.889	36.1088		rbsapwtr	-122.349	37.2079		yhbbwtr	-110.286
Rufous-crowned Sparrow WTR	-111.144	31.4659		FoxSpWTR	-122.032	37.0507		townsolitWTR	-112.238	41.0465		Phainopepla WTR	-111.037	32.3128		blthrgrawtr	-104.392	19.6946		ocwawtr	-112.186	33.6838		wcspwtr	-122.17	39.4221		ashthrfly	-105.206	21.5028		bewicwrWtr	-124.979	49.6736		logshrkWtr	-121.801	37.4521		rockwrwtr	-115.452	36.0153		rbsapwtr	-122.203	37.1964		yhbbwtr	-110.284
Rufous-crowned Sparrow WTR	-111.14	33.2676		FoxSpWTR	-122.725	49.2441		townsolitWTR	-112.217	45.4949		Phainopepla WTR	-111.037	32.2089		blthrgrawtr	-104.387	19.7003		ocwawtr	-111.944	33.4618		wcspwtr	-120.453	37.3235		ashthrfly	-105.202	21.5066		bewicwrWtr	-122.313	45.5642		logshrkWtr	-118.27	37.1447		rockwrwtr	-117.235	33.5222		rbsapwtr	-125.5	49		yhbbwtr	-110.28
Rufous-crowned Sparrow WTR	-111.127	31.4839		FoxSpWTR	-122.061	47.5583		townsolitWTR	-112.205	45.4568		Phainopepla WTR	-111.038	32.2101		blthrgrawtr	-104.376	20.0817		ocwawtr	-111.924	33.5516		wcspwtr	-122.07	37.4221		ashthrfly	-105.201	21.4809		bewicwrWtr	-118.42	46.0281		logshrkWtr	-114.4	34.5691		rockwrwtr	-118.046	33.7075		rbsapwtr	-119.881	36.3766		yhbbwtr	-110.254
Rufous-crowned Sparrow WTR	-111.122	31.4393		FoxSpWTR	-122.453	37.6184		townsolitWTR	-112.199	45.4007		Phainopepla WTR	-111.038	31.1583		blthrgrawtr	-104.36	19.7051		ocwawtr	-111.903	33.4346		wcspwtr	-121.294	37.8112		ashthrfly	-105.197	21.5098		bewicwrWtr	-122.101	37.4398		logshrkWtr	-116.31	33.837		rockwrwtr	-118.465	35.6097		rbsapwtr	-121.553	48.3226		yhbbwtr	-110.247
Rufous-crowned Sparrow WTR	-111.116	31.4388		FoxSpWTR	-118.312	34.1269		townsolitWTR	-112.181	45.4341		Phainopepla WTR	-111.039	31.1584		blthrgrawtr	-104.313	19.495		ocwawtr	-111.895	33.5776		wcspwtr	-121.83	39.7369		ashthrfly	-105.172	21.4173		bewicwrWtr	-122.483	37.7932		logshrkWtr	-119.451	35.1646		rockwrwtr	-111.818	33.9687		rbsapwtr	-123.206	45.4702		yhbbwtr	-110.24
Rufous-crowned Sparrow WTR	-111.114	31.3906		FoxSpWTR	-123.84	46.1829		townsolitWTR	-112.163	45.4767		Phainopepla WTR	-111.041	32.2946		blthrgrawtr	-104.263	24.0632		ocwawtr	-111.881	33.2574		wcspwtr	-122.085	36.9619		ashthrfly	-105.171	21.4921		bewicwrWtr	-122.307	37.9139		logshrkWtr	-115.576	33.1605		rockwrwtr	-121.899	39.2384		rbsapwtr	-119.572	34.0426		yhbbwtr	-110.235
Rufous-crowned Sparrow WTR	-111.108	31.4853		FoxSpWTR	-123.135	49.2709		townsolitWTR	-112.161	35.3754		Phainopepla WTR	-111.041	31.6128		blthrgrawtr	-104.2	19.5648		ocwawtr	-111.865	33.3554		wcspwtr	-116.328	43.6805		ashthrfly	-105.158	21.072		bewicwrWtr	-121.391	38.5664		logshrkWtr	-115.499	33.0445		rockwrwtr	-121.134	36.7395		rbsapwtr	-123.713	49.4384		yhbbwtr	-110.221
Rufous-crowned Sparrow WTR	-111.106	31.3863		FoxSpWTR	-123.062	43.9156		townsolitWTR	-112.154	45.4188		Phainopepla WTR	-111.042	32.3989		blthrgrawtr	-104.141	19.5321		ocwawtr	-111.805	33.3548		wcspwtr	-119.263	50.2198		ashthrfly	-105.157	21.5041		bewicwrWtr	-116.573	34.0494		logshrkWtr	-110.263	31.4483		rockwrwtr	-111.858	36.3009		rbsapwtr	-117.064	32.7357		yhbbwtr	-110.218
Rufous-crowned Sparrow WTR	-111.102	31.3745		FoxSpWTR	-123.84	46.1879		townsolitWTR	-112.147	45.4036		Phainopepla WTR	-111.043	31.6251		blthrgrawtr	-104.04	20.6864		ocwawtr	-111.785	33.4022		wcspwtr	-121.462	36.9823		ashthrfly	-105.156	21.4634		bewicwrWtr	-123.271	44.6321		logshrkWtr	-116.731	34.8797		rockwrwtr	-121.314	44.056		rbsapwtr	-122.788	46.9961		yhbbwtr	-110.217
Rufous-crowned Sparrow WTR	-111.102	31.546		FoxSpWTR	-123.271	44.1265		townsolitWTR	-112.133	45.403		Phainopepla WTR	-111.044	31.6289		blthrgrawtr	-103.944	18.9402		ocwawtr	-111.738	32.8858		wcspwtr	-106.526	35.1345		ashthrfly	-105.15	20.7278		bewicwrWtr	-116.479	32.6995		logshrkWtr	-113.826	33.4464		rockwrwtr	-109.482	38.5178		rbsapwtr	-120.485	37.6811		yhbbwtr	-110.215
Rufous-crowned Sparrow WTR	-111.101	31.4861		FoxSpWTR	-118.431	33.9701		townsolitWTR	-112.112	45.3641		Phainopepla WTR	-111.044	31.6296		blthrgrawtr	-103.74	19.3232		ocwawtr	-111.701	28.4625		wcspwtr	-121.844	47.5507		ashthrfly	-105.146	21.5776		bewicwrWtr	-121.002	38.326		logshrkWtr	-122.04	38.0178		rockwrwtr	-117.938	34.1441		rbsapwtr	-121.193	38.7491		yhbbwtr	-110.213
Rufous-crowned Sparrow WTR	-111.099	31.5475		FoxSpWTR	-123.84	46.1879		townsolitWTR	-112.093	40.5214		Phainopepla WTR	-111.045	31.6257		blthrgrawtr	-103.725	19.2707		ocwawtr	-111.659	33.5461		wcspwtr	-110.941	31.6715		ashthrfly	-105.146	21.4515		bewicwrWtr	-118.178	34.1345		logshrkWtr	-106.443	23.299		rockwrwtr	-111.403	31.552		rbsapwtr	-122.631	45.4817		yhbbwtr	-110.199
Rufous-crowned Sparrow WTR	-111.097	31.4898		FoxSpWTR	-124.545	49.8605		townsolitWTR	-112.089	45.478		Phainopepla WTR	-111.046	32.2941		blthrgrawtr	-103.725	19.3539		ocwawtr	-111.647	32.96		wcspwtr	-112.011	33.6511		ashthrfly	-105.132	20.0017		bewicwrWtr	-111.215	31.3826		logshrkWtr	-115.648	33.1475		rockwrwtr	-110.097	31.4178		rbsapwtr	-119.785	36.867		yhbbwtr	-110.198
Rufous-crowned Sparrow WTR	-111.097	31.4976		FoxSpWTR	-124.07	40.8598		townsolitWTR	-112.083	45.3195		Phainopepla WTR	-111.047	31.5621		blthrgrawtr	-103.724	19.2117		ocwawtr	-111.245	32.4367		wcspwtr	-122.061	36.9491		ashthrfly	-105.127	21.4147		bewicwrWtr	-121.711	37.5954		logshrkWtr	-115.604	33.1986		rockwrwtr	-117.951	34.1114		rbsapwtr	-122.596	37.9475		yhbbwtr	-110.18
Rufous-crowned Sparrow WTR	-111.094	31.4892		FoxSpWTR	-121.926	36.9802		townsolitWTR	-112.047	34.6718		Phainopepla WTR	-111.047	32.1489		blthrgrawtr	-103.72	19.4486		ocwawtr	-111.121	32.3846		wcspwtr	-123.341	39.4188		ashthrfly	-105.125	21.4164		bewicwrWtr	-116.695	47.3696		logshrkWtr	-120.817	36.5984		rockwrwtr	-118.449	32.8561		rbsapwtr	-122.069	37.4217		yhbbwtr	-110.165
Rufous-crowned Sparrow WTR	-111.09	31.3981		FoxSpWTR	-121.952	37.085		townsolitWTR	-112.04	43.4777		Phainopepla WTR	-111.048	32.3974		blthrgrawtr	-103.714	19.4434		ocwawtr	-111.094	32.3482		wcspwtr	-121.991	38.2743		ashthrfly	-105.06	21.8648		bewicwrWtr	-122.773	45.5187		logshrkWtr	-110.841	32.1772		rockwrwtr	-119.843	33.9696		rbsapwtr	-123.089	44.0196		yhbbwtr	-110.159
Rufous-crowned Sparrow WTR	-111.087	31.401		FoxSpWTR	-125.202	50.0942		townsolitWTR	-112.032	46.6565		Phainopepla WTR	-111.048	32.3033		blthrgrawtr	-103.71	19.4391		ocwawtr	-111.08	32.3406		wcspwtr	-119.923	39.5237		ashthrfly	-104.992	21.4871		bewicwrWtr	-122.273	37.4783		logshrkWtr	-121.578	38.9032		rockwrwtr	-118.932	34.23		rbsapwtr	-121.884	36.5973		yhbbwtr	-110.141
Rufous-crowned Sparrow WTR	-111.086	31.489		FoxSpWTR	-121.785	36.6715		townsolitWTR	-112.025	46.7563		Phainopepla WTR	-111.048	32.3656		blthrgrawtr	-103.709	19.4615		ocwawtr	-111.047	31.5695		wcspwtr	-123.094	39.2788		ashthrfly	-104.983	20.8092		bewicwrWtr	-122.272	37.1086		logshrkWtr	-117.934	35.778		rockwrwtr	-116.159	34.0949		rbsapwtr	-123.211	44.6992		yhbbwtr	-110.138
Rufous-crowned Sparrow WTR	-111.085	31.4886		FoxSpWTR	-124.117	40.862		townsolitWTR	-112.024	46.7554		Phainopepla WTR	-111.048	31.613		blthrgrawtr	-103.709	19.4618		ocwawtr	-111.038	31.4597		wcspwtr	-120.889	35.275		ashthrfly	-104.973	21.5156		bewicwrWtr	-123.428	48.4802		logshrkWtr	-121.559	37.7037		rockwrwtr	-113.586	32.9089		rbsapwtr	-118.757	34.1075		yhbbwtr	-110.134
Rufous-crowned Sparrow WTR	-111.084	31.492		FoxSpWTR	-122.482	37.7661		townsolitWTR	-112.014	46.5763		Phainopepla WTR	-111.05	31.5683		blthrgrawtr	-103.698	19.4352		ocwawtr	-111.015	31.7964		wcspwtr	-122.513	48.7638		ashthrfly	-104.97	21.5126		bewicwrWtr	-116.17	33.6899		logshrkWtr	-119.876	34.4136		rockwrwtr	-111.753	34.6487		rbsapwtr	-122.974	45.3003		yhbbwtr	-110.107
Rufous-crowned Sparrow WTR	-111.084	32.2788		FoxSpWTR	-121.728	38.5593		townsolitWTR	-111.989	34.6822		Phainopepla WTR	-111.05	32.315		blthrgrawtr	-103.692	19.1809		ocwawtr	-110.989	32.268		wcspwtr	-122.31	47.6419		ashthrfly	-104.958	19.3914		bewicwrWtr	-122.551	45.48		logshrkWtr	-107.629	30.1179		rockwrwtr	-117.32	33.7612		rbsapwtr	-113.964	34.2545		yhbbwtr	-110.097
Rufous-crowned Sparrow WTR	-111.083	31.5003		FoxSpWTR	-121.086	35.563		townsolitWTR	-111.971	45.5554		Phainopepla WTR	-111.051	32.2944		blthrgrawtr	-103.68	19.4819		ocwawtr	-110.968	32.2337		wcspwtr	-122.077	37.5533		ashthrfly	-104.933	21.4956		bewicwrWtr	-117.498	47.7818		logshrkWtr	-104.364	30.1605		rockwrwtr	-117.004	36.3087		rbsapwtr	-122.782	45.7726		yhbbwtr	-110.073
Rufous-crowned Sparrow WTR	-111.083	31.5041		FoxSpWTR	-121.289	45.2491		townsolitWTR	-111.965	43.7676		Phainopepla WTR	-111.053	32.3748		blthrgrawtr	-103.666	19.4075		ocwawtr	-110.951	32.2321		wcspwtr	-113.558	33.8004		ashthrfly	-104.928	21.5042		bewicwrWtr	-120.002	34.6229		logshrkWtr	-121.801	36.8372		rockwrwtr	-113.576	37.1155		rbsapwtr	-120.799	38.731		yhbbwtr	-110.066
Rufous-crowned Sparrow WTR	-111.082	31.412		FoxSpWTR	-123.198	49.2541		townsolitWTR	-111.964	41.2326		Phainopepla WTR	-111.054	31.7306		blthrgrawtr	-103.646	19.4924		ocwawtr	-110.881	31.731		wcspwtr	-117.122	32.5963		ashthrfly	-104.912	20.7737		bewicwrWtr	-119.313	46.2773		logshrkWtr	-106.681	35.0902		rockwrwtr	-115.399	36.1417		rbsapwtr	-120.895	38.1857		yhbbwtr	-109.992
Rufous-crowned Sparrow WTR	-111.079	31.4228		FoxSpWTR	-122.362	48.1748		townsolitWTR	-111.95	45.2929		Phainopepla WTR	-111.057	32.3158		blthrgrawtr	-103.619	19.6376		ocwawtr	-110.761	31.539		wcspwtr	-119.723	48.2427		ashthrfly	-104.852	20.761		bewicwrWtr	-122.326	47.7846		logshrkWtr	-120.842	37.0662		rockwrwtr	-112.135	33.8817		rbsapwtr	-122.323	37.1421		yhbbwtr	-109.934
Rufous-crowned Sparrow WTR	-111.075	31.558		FoxSpWTR	-123.185	49.1		townsolitWTR	-111.95	41.4937		Phainopepla WTR	-111.057	31.7238		blthrgrawtr	-103.618	19.6418		ocwawtr	-110.758	31.5406		wcspwtr	-105.145	40.3781		ashthrfly	-104.836	19.3067		bewicwrWtr	-122.059	37.0789		logshrkWtr	-113.764	37.1231		rockwrwtr	-121.209	36.6822		rbsapwtr	-122.924	47.0535		yhbbwtr	-109.926
Rufous-crowned Sparrow WTR	-111.047	31.5948		FoxSpWTR	-123.883	49.0525		townsolitWTR	-111.95	33.8953		Phainopepla WTR	-111.06	32.2384		blthrgrawtr	-103.616	19.6402		ocwawtr	-110.718	32.8366		wcspwtr	-119.827	34.4474		ashthrfly	-104.791	19.2417		bewicwrWtr	-120.752	38.7967		logshrkWtr	-122.051	36.9877		rockwrwtr	-112.434	34.8138		rbsapwtr	-122.062	37.2882		yhbbwtr	-109.917
Rufous-crowned Sparrow WTR	-111.047	31.5621		FoxSpWTR	-122.799	38.0392		townsolitWTR	-111.948	46.5309		Phainopepla WTR	-111.063	31.7277		blthrgrawtr	-103.611	19.5311		ocwawtr	-110.631	32.0541		wcspwtr	-106.881	33.8264		ashthrfly	-104.789	19.2797		bewicwrWtr	-117.241	33.0105		logshrkWtr	-122.414	37.4523		rockwrwtr	-112.967	32.1859		rbsapwtr	-123.374	48.4646		yhbbwtr	-109.916
Rufous-crowned Sparrow WTR	-111.041	31.6128		FoxSpWTR	-122.799	45.8563		townsolitWTR	-111.947	41.2257		Phainopepla WTR	-111.063	32.2264		blthrgrawtr	-103.605	19.538		ocwawtr	-110.406	24.0766		wcspwtr	-120.134	35.7784		ashthrfly	-104.749	21.2164		bewicwrWtr	-123.407	48.4613		logshrkWtr	-111.629	32.6756		rockwrwtr	-120.607	37.616		rbsapwtr	-123.236	44.7823		yhbbwtr	-109.904
Rufous-crowned Sparrow WTR	-111.038	31.4597		FoxSpWTR	-124.086	40.8726		townsolitWTR	-111.925	39.985		Phainopepla WTR	-111.067	32.3833		blthrgrawtr	-103.596	20.6153		ocwawtr	-110.389	31.5173		wcspwtr	-122.037	38.0558		ashthrfly	-104.73	19.3402		bewicwrWtr	-121.951	36.9989		logshrkWtr	-114.375	34.6259		rockwrwtr	-111.859	33.963		rbsapwtr	-124.075	41.3253		yhbbwtr	-109.9
Rufous-crowned Sparrow WTR	-111.038	31.5008		FoxSpWTR	-119.156	34.1232		townsolitWTR	-111.92	43.2914		Phainopepla WTR	-111.068	32.2458		blthrgrawtr	-103.568	19.6137		ocwawtr	-110.349	24.1084		wcspwtr	-121.799	37.457		ashthrfly	-104.73	21.2069		bewicwrWtr	-122.468	48.6301		logshrkWtr	-110.723	31.7768		rockwrwtr	-111.974	33.5207		rbsapwtr	-122.729	45.5277		yhbbwtr	-109.883
Rufous-crowned Sparrow WTR	-111.038	31.396		FoxSpWTR	-149.435	60.1014		townsolitWTR	-111.905	46.7216		Phainopepla WTR	-111.07	32.2941		blthrgrawtr	-103.567	19.6101		ocwawtr	-110.217	31.8908		wcspwtr	-117.292	33.091		ashthrfly	-104.73	21.2157		bewicwrWtr	-122.767	45.5252		logshrkWtr	-117.043	32.8402		rockwrwtr	-118.983	36.4066		rbsapwtr	-122.765	45.649		yhbbwtr	-109.881
Rufous-crowned Sparrow WTR	-111.018	31.5377		FoxSpWTR	-122.466	37.768		townsolitWTR	-111.902	46.7025		Phainopepla WTR	-111.071	32.3781		blthrgrawtr	-103.558	19.6197		ocwawtr	-110.141	31.5479		wcspwtr	-117.113	32.474		ashthrfly	-104.729	19.3409		bewicwrWtr	-117.156	32.77		logshrkWtr	-118.045	33.697		rockwrwtr	-117.01	33.017		rbsapwtr	-122.661	41.7106		yhbbwtr	-109.841
Rufous-crowned Sparrow WTR	-110.992	31.4711		FoxSpWTR	-122.293	47.6558		townsolitWTR	-111.899	34.794		Phainopepla WTR	-111.072	31.3883		blthrgrawtr	-103.555	20.6313		ocwawtr	-109.931	22.8738		wcspwtr	-121.583	48.4805		ashthrfly	-104.728	19.3398		bewicwrWtr	-116.267	35.9745		logshrkWtr	-111.805	24.4617		rockwrwtr	-118.307	46.354		rbsapwtr	-121.736	36.8182		yhbbwtr	-109.832
Rufous-crowned Sparrow WTR	-110.992	31.468		FoxSpWTR	-123.706	45.2779		townsolitWTR	-111.889	46.7477		Phainopepla WTR	-111.076	32.3869		blthrgrawtr	-103.554	19.6225		ocwawtr	-109.759	23.4122		wcspwtr	-110.634	32.2811		ashthrfly	-104.686	19.2077		bewicwrWtr	-110.459	32.0897		logshrkWtr	-118.189	34.5939		rockwrwtr	-111.077	27.9839		rbsapwtr	-122.572	41.8522		yhbbwtr	-109.829
Rufous-crowned Sparrow WTR	-110.99	31.492		FoxSpWTR	-123.024	49.0786		townsolitWTR	-111.887	47.1342		Phainopepla WTR	-111.077	32.1923		blthrgrawtr	-103.552	19.6241		ocwawtr	-109.72	31.5615		wcspwtr	-110.898	32.2128		ashthrfly	-104.68	21.2856		bewicwrWtr	-118.442	33.9695		logshrkWtr	-110.376	24.1066		rockwrwtr	-121.776	39.2226		rbsapwtr	-122.237	37.4036		yhbbwtr	-109.827
Rufous-crowned Sparrow WTR	-110.959	31.6843		FoxSpWTR	-122.103	38.5126		townsolitWTR	-111.887	46.7644		Phainopepla WTR	-111.08	32.3025		blthrgrawtr	-103.532	18.4531		ocwawtr	-109.696	23.6925		wcspwtr	-122.487	37.4984		ashthrfly	-104.646	19.4646		bewicwrWtr	-122.486	38.6055		logshrkWtr	-121.279	38.5686		rockwrwtr	-111.449	33.5411		rbsapwtr	-120.955	38.5213		yhbbwtr	-109.827
Rufous-crowned Sparrow WTR	-110.941	31.6715		FoxSpWTR	-121.801	36.6896		townsolitWTR	-111.884	40.7793		Phainopepla WTR	-111.08	32.2326		blthrgrawtr	-103.529	19.5332		ocwawtr	-108.997	27.0449		wcspwtr	-122.453	37.6184		ashthrfly	-104.573	21.3706		bewicwrWtr	-122.191	48.1426		logshrkWtr	-113.862	32.6941		rockwrwtr	-114.34	35.0377		rbsapwtr	-121.173	36.4948		yhbbwtr	-109.824
Rufous-crowned Sparrow WTR	-110.929	32.4186		FoxSpWTR	-123.209	44.7183		townsolitWTR	-111.876	33.9627		Phainopepla WTR	-111.08	32.3772		blthrgrawtr	-103.529	20.6586		ocwawtr	-108.895	26.9817		wcspwtr	-109.279	31.3371		ashthrfly	-104.559	19.1563		bewicwrWtr	-122.175	47.6873		logshrkWtr	-104.331	38.596		rockwrwtr	-116.161	43.6954		rbsapwtr	-122.414	37.798		yhbbwtr	-109.82
Rufous-crowned Sparrow WTR	-110.926	32.3616		FoxSpWTR	-122.444	37.4774		townsolitWTR	-111.874	38.5898		Phainopepla WTR	-111.086	32.1985		blthrgrawtr	-103.522	19.538		ocwawtr	-108.888	26.9419		wcspwtr	-115.632	33.1695		ashthrfly	-104.546	21.4226		bewicwrWtr	-111.896	34.829		logshrkWtr	-107.611	32.1843		rockwrwtr	-121.179	36.7546		rbsapwtr	-123.76	39.2672		yhbbwtr	-109.82
Rufous-crowned Sparrow WTR	-110.922	31.5334		FoxSpWTR	-124.05	44.839		townsolitWTR	-111.874	41.3367		Phainopepla WTR	-111.087	32.3882		blthrgrawtr	-103.519	20.7202		ocwawtr	-108.86	27.0484		wcspwtr	-117.934	34.7263		ashthrfly	-104.51	21.1255		bewicwrWtr	-120.347	36.3924		logshrkWtr	-116.446	32.7775		rockwrwtr	-110.918	27.9209		rbsapwtr	-119.839	37.5454		yhbbwtr	-109.785
Rufous-crowned Sparrow WTR	-110.921	31.5569		FoxSpWTR	-120.854	35.3649		townsolitWTR	-111.873	40.7432		Phainopepla WTR	-111.088	32.3027		blthrgrawtr	-103.504	20.5748		ocwawtr	-108.617	26.4139		wcspwtr	-121.821	37.5243		ashthrfly	-104.508	19.1432		bewicwrWtr	-121.94	37.3949		logshrkWtr	-109.923	31.2253		rockwrwtr	-111.048	33.3101		rbsapwtr	-118.247	34.0819		yhbbwtr	-109.769
Rufous-crowned Sparrow WTR	-110.908	31.6284		FoxSpWTR	-121.539	37.0887		townsolitWTR	-111.87	34.8851		Phainopepla WTR	-111.088	32.2405		blthrgrawtr	-103.488	19.5313		ocwawtr	-107.55	25.3654		wcspwtr	-117.062	32.8218		ashthrfly	-104.498	19.1478		bewicwrWtr	-122.503	37.8828		logshrkWtr	-109.045	25.9441		rockwrwtr	-111.452	33.5241		rbsapwtr	-123.236	44.6957		yhbbwtr	-109.763
Rufous-crowned Sparrow WTR	-110.907	31.6095		FoxSpWTR	-120.856	35.363		townsolitWTR	-111.867	33.9742		Phainopepla WTR	-111.089	32.291		blthrgrawtr	-103.105	18.1932		ocwawtr	-107.305	32.8695		wcspwtr	-122.74	45.5783		ashthrfly	-104.468	20.9062		bewicwrWtr	-118.707	34.1033		logshrkWtr	-116.777	33.7961		rockwrwtr	-111.578	33.5562		rbsapwtr	-120.762	35.8086		yhbbwtr	-109.762
Rufous-crowned Sparrow WTR	-110.904	31.5946		FoxSpWTR	-122.195	37.1426		townsolitWTR	-111.866	33.9704		Phainopepla WTR	-111.093	32.866		blthrgrawtr	-103.02	20.2468		ocwawtr	-107.303	32.9568		wcspwtr	-119.763	34.4103		ashthrfly	-104.395	19.6877		bewicwrWtr	-122.648	45.5836		logshrkWtr	-122.576	38.7493		rockwrwtr	-110.79	31.9521		rbsapwtr	-122.477	48.7416		yhbbwtr	-109.757
Rufous-crowned Sparrow WTR	-110.903	31.6014		FoxSpWTR	-118.306	34.1286		townsolitWTR	-111.865	33.9664		Phainopepla WTR	-111.098	32.2301		label	Longitude	Latitude		ocwawtr	-107.007	24.4466		wcspwtr	-120.799	36.7811		ashthrfly	-104.332	19.829		bewicwrWtr	-109.208	31.9693		logshrkWtr	-115.684	32.7818		rockwrwtr	-110.058	31.7182		rbsapwtr	-118.241	34.04		yhbbwtr	-109.756
Rufous-crowned Sparrow WTR	-110.903	31.6052		FoxSpWTR	-122.488	37.8612		townsolitWTR	-111.865	40.8046		Phainopepla WTR	-111.099	32.22		blugrouWTR	-132.137	53.2994		ocwawtr	-106.821	32.258		wcspwtr	-123.026	44.5743		ashthrfly	-104.331	19.68		bewicwrWtr	-121.687	37.6046		logshrkWtr	-106.887	33.7977		rockwrwtr	-106.725	35.127		rbsapwtr	-122.658	45.7067		yhbbwtr	-109.753
Rufous-crowned Sparrow WTR	-110.893	31.6113		FoxSpWTR	-122.505	37.7647		townsolitWTR	-111.863	41.3027		Phainopepla WTR	-111.102	31.546		blugrouWTR	-115.729	47.4368		ocwawtr	-106.75	32.2657		wcspwtr	-108.111	39.1922		ashthrfly	-104.328	19.8327		bewicwrWtr	-123.972	46.2623		logshrkWtr	-118.041	34.6575		rockwrwtr	-116.388	33.1386		rbsapwtr	-120.85	35.3658		yhbbwtr	-109.726
Rufous-crowned Sparrow WTR	-110.891	31.5854		FoxSpWTR	-122.946	47.0275		townsolitWTR	-111.862	34.8908		Phainopepla WTR	-111.106	32.3562		blugrouWTR	-123.203	49.3951		ocwawtr	-106.538	23.4097		wcspwtr	-123.048	38.3332		ashthrfly	-104.269	24.0704		bewicwrWtr	-123.271	45.0896		logshrkWtr	-112.102	40.3174		rockwrwtr	-117.113	33.8743		rbsapwtr	-122.232	49.0528		yhbbwtr	-109.726
Rufous-crowned Sparrow WTR	-110.89	32.4477		FoxSpWTR	-121.554	38.5625		townsolitWTR	-111.862	45.8222		Phainopepla WTR	-111.106	32.3358		blugrouWTR	-105.479	39.6108		ocwawtr	-106.458	23.2578		wcspwtr	-118.43	34.0724		ashthrfly	-104.262	20.2975		bewicwrWtr	-118.789	34.2737		logshrkWtr	-113.748	32.8367		rockwrwtr	-119.714	39.1075		rbsapwtr	-122.438	37.7666		yhbbwtr	-109.723
Rufous-crowned Sparrow WTR	-110.889	31.7016		FoxSpWTR	-122.883	49.0482		townsolitWTR	-111.859	33.963		Phainopepla WTR	-111.116	31.4388		blugrouWTR	-113.994	46.8721		ocwawtr	-105.937	23.402		wcspwtr	-116.386	43.7196		ashthrfly	-104.245	19.0102		bewicwrWtr	-110.674	32.1421		logshrkWtr	-121.642	37.7012		rockwrwtr	-114.144	34.2876		rbsapwtr	-122.825	38.0712		yhbbwtr	-109.72
Rufous-crowned Sparrow WTR	-110.887	31.7414		FoxSpWTR	-149.445	60.1051		townsolitWTR	-111.858	35.5371		Phainopepla WTR	-111.125	32.9747		blugrouWTR	-123.043	49.7371		ocwawtr	-105.936	23.3982		wcspwtr	-122.316	38.011		ashthrfly	-104.154	19.9851		bewicwrWtr	-110.948	31.7212		logshrkWtr	-120.923	37.1251		rockwrwtr	-122.037	38.4977		rbsapwtr	-123.277	42.4308		yhbbwtr	-109.708
Rufous-crowned Sparrow WTR	-110.886	31.7836		FoxSpWTR	-122.498	37.5426		townsolitWTR	-111.854	34.9142		Phainopepla WTR	-111.126	32.2021		blugrouWTR	-119.539	49.9387		ocwawtr	-105.869	23.5898		wcspwtr	-117.227	32.9803		ashthrfly	-104.117	19.5598		bewicwrWtr	-118.931	34.2266		logshrkWtr	-115.911	33.5016		rockwrwtr	-112.414	34.605		rbsapwtr	-123.05	38.7321		yhbbwtr	-109.708
Rufous-crowned Sparrow WTR	-110.886	31.7399		FoxSpWTR	-123.137	47.3246		townsolitWTR	-111.853	45.8446		Phainopepla WTR	-111.129	32.2301		blugrouWTR	-123.58	49.485		ocwawtr	-105.825	23.4645		wcspwtr	-121.851	39.8302		ashthrfly	-104.106	20.123		bewicwrWtr	-111.826	36.043		logshrkWtr	-111.15	33.278		rockwrwtr	-113.87	33.5101		rbsapwtr	-122.959	44.6488		yhbbwtr	-109.706
Rufous-crowned Sparrow WTR	-110.884	31.7194		FoxSpWTR	-124.658	48.3147		townsolitWTR	-111.845	40.8742		Phainopepla WTR	-111.133	33.6706		blugrouWTR	-119.605	49.0868		ocwawtr	-105.458	20.8075		wcspwtr	-122.4	37.3242		ashthrfly	-104.056	29.335		bewicwrWtr	-117.135	33.6235		logshrkWtr	-110.213	31.8907		rockwrwtr	-106.499	31.7978		rbsapwtr	-122.559	47.6322		yhbbwtr	-109.703
Rufous-crowned Sparrow WTR	-110.882	31.7337		FoxSpWTR	-123.168	49.1213		townsolitWTR	-111.838	34.5057		Phainopepla WTR	-111.134	32.1979		blugrouWTR	-119.431	49.3067		ocwawtr	-105.455	20.25		wcspwtr	-119.481	48.3585		ashthrfly	-104.041	20.648		bewicwrWtr	-108.302	32.7098		logshrkWtr	-121.459	36.9731		rockwrwtr	-115.394	35.0454		rbsapwtr	-121.201	36.5242		yhbbwtr	-109.701
Rufous-crowned Sparrow WTR	-110.881	31.731		FoxSpWTR	-122.596	37.8735		townsolitWTR	-111.831	40.5614		Phainopepla WTR	-111.142	32.3532		blugrouWTR	-123.578	49.5917		ocwawtr	-105.353	20.9568		wcspwtr	-120.834	36.5982		ashthrfly	-104.04	20.6864		bewicwrWtr	-117.708	46.7041		logshrkWtr	-111.191	31.4663		rockwrwtr	-118.537	37.4236		rbsapwtr	-122.769	47.6001		yhbbwtr	-109.7
Rufous-crowned Sparrow WTR	-110.881	31.7272		FoxSpWTR	-122.99	49.0721		townsolitWTR	-111.827	40.7058		Phainopepla WTR	-111.146	32.4026		blugrouWTR	-123.513	49.5034		ocwawtr	-105.304	21.5297		wcspwtr	-121.781	37.4193		ashthrfly	-104.028	20.7107		bewicwrWtr	-122.188	37.3211		logshrkWtr	-112.928	32.0307		rockwrwtr	-118.426	35.6502		rbsapwtr	-119.614	37.3336		yhbbwtr	-109.698
Rufous-crowned Sparrow WTR	-110.88	31.7241		FoxSpWTR	-123.313	48.4458		townsolitWTR	-111.826	36.043		Phainopepla WTR	-111.15	33.278		blugrouWTR	-123.889	49.5301		ocwawtr	-105.287	21.5436		wcspwtr	-118.881	35.4344		ashthrfly	-104.022	20.7135		bewicwrWtr	-118.488	34.1763		logshrkWtr	-120.801	35.8632		rockwrwtr	-113.522	37.0668		rbsapwtr	-120.655	35.3091		yhbbwtr	-109.698
Rufous-crowned Sparrow WTR	-110.88	31.7222		FoxSpWTR	-123.211	44.6992		townsolitWTR	-111.826	41.3329		Phainopepla WTR	-111.15	32.3196		blugrouWTR	-111.624	40.5884		ocwawtr	-105.28	21.5262		wcspwtr	-114.372	34.4515		ashthrfly	-104.02	20.6662		bewicwrWtr	-117.919	35.7326		logshrkWtr	-110.624	24.9271		rockwrwtr	-114.076	33.3781		rbsapwtr	-122.704	45.6927		yhbbwtr	-109.698
Rufous-crowned Sparrow WTR	-110.879	31.7201		FoxSpWTR	-116.749	33.2357		townsolitWTR	-111.825	40.7676		Phainopepla WTR	-111.152	32.1621		blugrouWTR	-119.494	49.3239		ocwawtr	-105.275	21.5359		wcspwtr	-121.501	38.5624		ashthrfly	-104.008	20.7267		bewicwrWtr	-122.76	44.4266		logshrkWtr	-115.874	42.8582		rockwrwtr	-106.593	32.305		rbsapwtr	-122.69	37.921		yhbbwtr	-109.697
Rufous-crowned Sparrow WTR	-110.877	31.7202		FoxSpWTR	-122.497	37.5009		townsolitWTR	-111.824	41.8372		Phainopepla WTR	-111.154	28.307		blugrouWTR	-123.935	49.6955		ocwawtr	-105.144	21.5739		wcspwtr	-121.779	38.5466		ashthrfly	-104.007	20.7263		bewicwrWtr	-122.726	45.5788		logshrkWtr	-110.919	31.4228		rockwrwtr	-122.98	37.9952		rbsapwtr	-122.207	37.1838		yhbbwtr	-109.688
Rufous-crowned Sparrow WTR	-110.877	31.4876		FoxSpWTR	-124.174	40.7362		townsolitWTR	-111.824	34.9066		Phainopepla WTR	-111.155	32.3091		blugrouWTR	-123.615	49.4366		ocwawtr	-104.992	21.4871		wcspwtr	-116.096	43.5511		blhegrosWtr	-124.39	42.2745		bewicwrWtr	-115.554	32.9683		logshrkWtr	-122.332	39.8715		rockwrwtr	-110.74	32.9264		rbsapwtr	-122.466	47.163		yhbbwtr	-109.687
Rufous-crowned Sparrow WTR	-110.876	32.5081		FoxSpWTR	-123.326	44.9371		townsolitWTR	-111.822	41.7514		Phainopepla WTR	-111.155	32.3127		blugrouWTR	-123.706	49.4565		ocwawtr	-104.974	21.4485		wcspwtr	-119.995	37.1183		blhegrosWtr	-123.186	39.1793		bewicwrWtr	-121.932	36.6107		logshrkWtr	-121.732	39.0464		rockwrwtr	-118.487	32.8918		rbsapwtr	-122.382	45.4264		yhbbwtr	-109.686
Rufous-crowned Sparrow WTR	-110.875	31.7263		FoxSpWTR	-121.96	37.4356		townsolitWTR	-111.821	41.2737		Phainopepla WTR	-111.162	32.2256		blugrouWTR	-123.499	49.4689		ocwawtr	-104.801	19.2444		wcspwtr	-123.337	48.4103		blhegrosWtr	-123.063	44.0333		bewicwrWtr	-121.909	37.2771		logshrkWtr	-113.87	33.5101		rockwrwtr	-111.713	34.668		rbsapwtr	-122.718	47.0813		yhbbwtr	-109.686
Rufous-crowned Sparrow WTR	-110.874	31.7124		FoxSpWTR	-121.209	36.4923		townsolitWTR	-111.817	46.6934		Phainopepla WTR	-111.167	32.2471		blugrouWTR	-118.971	49.1775		ocwawtr	-104.75	24.0167		wcspwtr	-122.655	45.4776		blhegrosWtr	-123.042	38.3256		bewicwrWtr	-121.474	40.992		logshrkWtr	-121.901	37.65		rockwrwtr	-110.505	32.8554		rbsapwtr	-121.591	39.1463		yhbbwtr	-109.684
Rufous-crowned Sparrow WTR	-110.871	31.5731		FoxSpWTR	-119.268	46.3142		townsolitWTR	-111.817	33.912		Phainopepla WTR	-111.168	32.2434		blugrouWTR	-119.677	49.3434		ocwawtr	-104.376	20.0817		wcspwtr	-120.944	38.1374		blhegrosWtr	-123	49.3058		bewicwrWtr	-116.597	33.1066		logshrkWtr	-122.022	38.2487		rockwrwtr	-111.106	31.3863		rbsapwtr	-118.052	34.1436		yhbbwtr	-109.683
Rufous-crowned Sparrow WTR	-110.869	31.4909		FoxSpWTR	-123.073	48.0997		townsolitWTR	-111.816	33.9101		Phainopepla WTR	-111.168	32.2439		blugrouWTR	-123.529	48.536		ocwawtr	-104.347	32.6182		wcspwtr	-119.343	46.8716		blhegrosWtr	-122.905	45.4588		bewicwrWtr	-118.894	34.8735		logshrkWtr	-117.137	34.0872		rockwrwtr	-118.387	33.7444		rbsapwtr	-122.23	37.0685		yhbbwtr	-109.683
Rufous-crowned Sparrow WTR	-110.865	31.6071		FoxSpWTR	-122.825	47.8936		townsolitWTR	-111.816	33.9091		Phainopepla WTR	-111.168	32.2442		blugrouWTR	-119.447	49.3149		ocwawtr	-104.2	19.5648		wcspwtr	-117.208	32.7603		blhegrosWtr	-122.705	42.1844		bewicwrWtr	-122.309	47.5151		logshrkWtr	-120.649	40.5645		rockwrwtr	-117.824	33.6303		rbsapwtr	-122.714	42.1903		yhbbwtr	-109.678
Rufous-crowned Sparrow WTR	-110.864	31.6117		FoxSpWTR	-122.469	37.7678		townsolitWTR	-111.812	33.9014		Phainopepla WTR	-111.169	32.2428		blugrouWTR	-107.589	38.868		ocwawtr	-104.105	30.7063		wcspwtr	-110.299	31.9852		blhegrosWtr	-122.49	37.5843		bewicwrWtr	-122.381	38.298		logshrkWtr	-115.403	33.7721		rockwrwtr	-110.881	31.731		rbsapwtr	-122.253	47.3566		yhbbwtr	-109.67
Rufous-crowned Sparrow WTR	-110.863	31.5997		FoxSpWTR	-121.799	42.2243		townsolitWTR	-111.806	34.8758		Phainopepla WTR	-111.169	32.2434		blugrouWTR	-115.224	46.3883		label	Longitude	Latitude		wcspwtr	-122.819	38.0131		blhegrosWtr	-122.464	37.5052		bewicwrWtr	-122.649	38.8682		logshrkWtr	-112.29	33.5099		rockwrwtr	-121.832	37.5159		rbsapwtr	-120.903	39.9624		yhbbwtr	-109.652
Rufous-crowned Sparrow WTR	-110.863	31.7749		FoxSpWTR	-123.214	44.6933		townsolitWTR	-111.805	41.7407		Phainopepla WTR	-111.178	32.2813		blugrouWTR	-120.83	49.0391		rouleghawtr	-123.315	44.4215		wcspwtr	-121.723	36.5776		blhegrosWtr	-122.387	37.2495		bewicwrWtr	-109.357	32.0055		logshrkWtr	-105.069	38.447		rockwrwtr	-106.518	31.7815		rbsapwtr	-123.348	43.2043		yhbbwtr	-109.6
Rufous-crowned Sparrow WTR	-110.861	31.6938		FoxSpWTR	-118.221	35.5605		townsolitWTR	-111.802	41.7392		Phainopepla WTR	-111.179	31.4811		blugrouWTR	-105.225	39.5941		rouleghawtr	-114.151	43.3546		wcspwtr	-121.599	39.0904		blhegrosWtr	-122.349	49.0564		bewicwrWtr	-122.669	45.611		logshrkWtr	-117.255	33.9943		rockwrwtr	-117.171	33.8818		rbsapwtr	-123.283	44.5771		yhbbwtr	-109.598
Rufous-crowned Sparrow WTR	-110.857	31.4659		FoxSpWTR	-123.372	48.4691		townsolitWTR	-111.797	41.7801		Phainopepla WTR	-111.191	31.4663		blugrouWTR	-116.105	43.7714		rouleghawtr	-109.666	31.5586		wcspwtr	-112.066	33.5832		blhegrosWtr	-122.327	37.2627		bewicwrWtr	-111.783	34.7902		logshrkWtr	-118.494	32.8959		rockwrwtr	-119.015	36.2686		rbsapwtr	-122.495	48.21		yhbbwtr	-109.262
Rufous-crowned Sparrow WTR	-110.857	31.4952		FoxSpWTR	-122.683	37.9117		townsolitWTR	-111.794	41.7398		Phainopepla WTR	-111.197	32.2545		blugrouWTR	-121.014	39.3193		rouleghawtr	-116.723	43.5635		wcspwtr	-120.573	34.9739		blhegrosWtr	-122.324	37.2618		bewicwrWtr	-123.239	44.6874		logshrkWtr	-109.823	32.2567		rockwrwtr	-120.094	37.3169		rbsapwtr	-122.844	38.4424		yhbbwtr	-109.237
Rufous-crowned Sparrow WTR	-110.857	31.4952		FoxSpWTR	-122.507	37.7294		townsolitWTR	-111.79	41.7423		Phainopepla WTR	-111.198	32.2771		blugrouWTR	-122.558	42.03		rouleghawtr	-123.076	49.019		wcspwtr	-122.057	39.184		blhegrosWtr	-122.135	37.1958		bewicwrWtr	-121.887	38.0761		logshrkWtr	-116.078	33.5472		rockwrwtr	-104.848	31.907		rbsapwtr	-123.235	44.7174		yhbbwtr	-109.235
Rufous-crowned Sparrow WTR	-110.855	32.338		FoxSpWTR	-122.46	48.3555		townsolitWTR	-111.79	34.8743		Phainopepla WTR	-111.199	32.4527		blugrouWTR	-123.566	44.5132		rouleghawtr	-115.991	44.4575		wcspwtr	-114.449	32.8662		blhegrosWtr	-122.129	37.2006		bewicwrWtr	-123.038	45.8971		logshrkWtr	-107.188	33.1845		rockwrwtr	-111.546	36.8755		rbsapwtr	-119.36	36.3134		yhbbwtr	-109.09
Rufous-crowned Sparrow WTR	-110.854	31.3769		FoxSpWTR	-121.314	38.1616		townsolitWTR	-111.784	34.7159		Phainopepla WTR	-111.203	33.6249		blugrouWTR	-105.09	38.8667		rouleghawtr	-116.055	44.4939		wcspwtr	-121.187	35.6428		blhegrosWtr	-122.123	37.1841		bewicwrWtr	-104.568	23.9578		logshrkWtr	-109.968	31.9225		rockwrwtr	-110.73	32.2806		rbsapwtr	-110.685	32.3771		yhbbwtr	-109.079
Rufous-crowned Sparrow WTR	-110.85	31.497		FoxSpWTR	-123.31	44.4511		townsolitWTR	-111.784	34.8848		Phainopepla WTR	-111.211	32.2625		blugrouWTR	-124.083	43.9828		rouleghawtr	-121.184	45.3343		wcspwtr	-111.272	32.2586		blhegrosWtr	-122.098	37.3827		bewicwrWtr	-121.634	37.1672		logshrkWtr	-104.229	32.4207		rockwrwtr	-122.152	37.6419		rbsapwtr	-122.022	36.9758		yhbbwtr	-109.06
Rufous-crowned Sparrow WTR	-110.848	31.7676		FoxSpWTR	-121.941	36.5084		townsolitWTR	-111.784	40.6843		Phainopepla WTR	-111.215	31.3846		blugrouWTR	-118.972	37.6485		rouleghawtr	-116.415	43.4787		wcspwtr	-119.036	33.4758		blhegrosWtr	-122.057	36.9524		bewicwrWtr	-122.294	47.6703		logshrkWtr	-121.857	37.5484		rockwrwtr	-113.167	34.5857		rbsapwtr	-117.753	33.7968		yhbbwtr	-109.049
Rufous-crowned Sparrow WTR	-110.846	31.7634		FoxSpWTR	-122.99	45.5229		townsolitWTR	-111.764	41.7701		Phainopepla WTR	-111.221	31.3912		blugrouWTR	-123.551	44.5102		rouleghawtr	-120.947	38.0173		wcspwtr	-111.9	33.5866		blhegrosWtr	-121.998	36.993		bewicwrWtr	-122.063	37.3138		logshrkWtr	-118.448	35.6908		rockwrwtr	-120.12	34.4847		rbsapwtr	-120.881	38.4075		yhbbwtr	-109.029
Rufous-crowned Sparrow WTR	-110.844	31.463		FoxSpWTR	-124.113	49.256		townsolitWTR	-111.762	34.6484		Phainopepla WTR	-111.225	32.0917		blugrouWTR	-123.732	40.8742		rouleghawtr	-112.296	41.6498		wcspwtr	-123.803	39.452		blhegrosWtr	-121.971	37.2385		bewicwrWtr	-122.108	37.9371		logshrkWtr	-110.917	32.4254		rockwrwtr	-119.599	39.9551		rbsapwtr	-120.881	35.2543		yhbbwtr	-108.999
Rufous-crowned Sparrow WTR	-110.84	31.4652		FoxSpWTR	-123.004	38.538		townsolitWTR	-111.761	34.8697		Phainopepla WTR	-111.225	32.2441		blugrouWTR	-122.714	49.3132		rouleghawtr	-105.216	40.7942		wcspwtr	-106.067	36.0043		blhegrosWtr	-121.947	36.9935		bewicwrWtr	-122.287	47.6699		logshrkWtr	-106.069	31.562		rockwrwtr	-114.719	36.6552		rbsapwtr	-119.327	36.1464		yhbbwtr	-108.918
Rufous-crowned Sparrow WTR	-110.84	31.4676		FoxSpWTR	-123.122	48.1519		townsolitWTR	-111.76	43.7232		Phainopepla WTR	-111.226	32.2392		blugrouWTR	-123.166	49.0974		rouleghawtr	-118.929	37.9851		wcspwtr	-121.244	38.7349		blhegrosWtr	-121.945	36.9815		bewicwrWtr	-113.049	37.6959		logshrkWtr	-121.749	36.8063		rockwrwtr	-122.336	39.8165		rbsapwtr	-122.723	38.4376		yhbbwtr	-108.832
Rufous-crowned Sparrow WTR	-110.835	31.7679		FoxSpWTR	-123.375	48.4953		townsolitWTR	-111.75	45.8147		Phainopepla WTR	-111.227	32.2413		blugrouWTR	-119.385	54.0598		rouleghawtr	-120.251	50.6188		wcspwtr	-108.97	32.0951		blhegrosWtr	-121.785	38.6055		bewicwrWtr	-122.238	37.874		logshrkWtr	-118.845	35.7002		rockwrwtr	-117.006	32.9784		rbsapwtr	-121.234	38.0381		yhbbwtr	-108.831
Rufous-crowned Sparrow WTR	-110.833	31.4706		FoxSpWTR	-123.144	49.2889		townsolitWTR	-111.749	34.8773		Phainopepla WTR	-111.234	32.4249		blugrouWTR	-119.509	49.5285		rouleghawtr	-104.34	40.646		wcspwtr	-107.537	32.9172		blhegrosWtr	-121.767	36.9456		bewicwrWtr	-122.723	45.455		logshrkWtr	-116.985	32.691		rockwrwtr	-116.33	36.4204		rbsapwtr	-123.782	49.4933		yhbbwtr	-108.83
Rufous-crowned Sparrow WTR	-110.825	32.3262		FoxSpWTR	-122.799	49.0261		townsolitWTR	-111.749	41.7454		Phainopepla WTR	-111.237	32.3077		blugrouWTR	-125.314	49.7398		rouleghawtr	-111.772	40.1138		wcspwtr	-119.066	36.2974		blhegrosWtr	-121.745	36.9464		bewicwrWtr	-111.752	34.6492		logshrkWtr	-120.728	37.2796		rockwrwtr	-110.471	31.5563		rbsapwtr	-118.877	36.4545		yhbbwtr	-108.804
Rufous-crowned Sparrow WTR	-110.825	31.6547		FoxSpWTR	-121.906	47.6193		townsolitWTR	-111.748	45.8525		Phainopepla WTR	-111.245	25.6688		blugrouWTR	-123.474	44.3269		rouleghawtr	-116.664	47.6289		wcspwtr	-113.622	37.1214		blhegrosWtr	-121.736	36.8182		bewicwrWtr	-117.091	32.5922		logshrkWtr	-119.844	34.4451		rockwrwtr	-122.034	38.5517		rbsapwtr	-123.465	47.0978		yhbbwtr	-108.471
Rufous-crowned Sparrow WTR	-110.821	31.7599		FoxSpWTR	-122.714	45.5091		townsolitWTR	-111.747	34.8885		Phainopepla WTR	-111.258	32.2492		blugrouWTR	-123.966	49.7115		rouleghawtr	-111.968	40.833		wcspwtr	-111.991	41.3182		blhegrosWtr	-121.694	36.8805		bewicwrWtr	-121.024	38.9239		logshrkWtr	-112.865	31.95		rockwrwtr	-111.427	33.5176		rbsapwtr	-123.519	45.1267		yhbbwtr	-108.465
Rufous-crowned Sparrow WTR	-110.815	33.3666		FoxSpWTR	-122.21	47.6982		townsolitWTR	-111.746	40.0059		Phainopepla WTR	-111.261	32.1783		blugrouWTR	-105.388	38.9064		rouleghawtr	-114.952	42.5364		wcspwtr	-119.529	39.9028		blhegrosWtr	-121.692	36.88		bewicwrWtr	-122.281	37.4695		logshrkWtr	-119.397	35.399		rockwrwtr	-118.445	32.8816		rbsapwtr	-122.325	37.262		yhbbwtr	-108.428
Rufous-crowned Sparrow WTR	-110.814	31.5075		FoxSpWTR	-122.448	48.3728		townsolitWTR	-111.74	34.9987		Phainopepla WTR	-111.268	32.0344		blugrouWTR	-121.017	47.7709		rouleghawtr	-109.592	34.0418		wcspwtr	-119.621	47.1019		blhegrosWtr	-121.632	36.8261		bewicwrWtr	-110.929	32.4193		logshrkWtr	-111.737	33.362		rockwrwtr	-105.262	38.4349		rbsapwtr	-122.675	45.4635		yhbbwtr	-108.428
Rufous-crowned Sparrow WTR	-110.812	31.4992		FoxSpWTR	-123.327	44.5737		townsolitWTR	-111.733	46.6554		Phainopepla WTR	-111.279	32.2758		blugrouWTR	-122.452	51.7999		rouleghawtr	-117.076	46.9118		wcspwtr	-118.253	34.2137		blhegrosWtr	-120.548	38.4626		bewicwrWtr	-118.437	33.9732		logshrkWtr	-117.101	32.5896		rockwrwtr	-118.047	35.3159		rbsapwtr	-121.748	38.5686		yhbbwtr	-108.427
Rufous-crowned Sparrow WTR	-110.811	32.3131		FoxSpWTR	-123.201	45.1991		townsolitWTR	-111.732	43.5769		Phainopepla WTR	-111.283	32.905		blugrouWTR	-105.262	40.021		rouleghawtr	-119.089	48.8807		wcspwtr	-120.538	46.4491		blhegrosWtr	-119.663	34.4289		bewicwrWtr	-122.377	47.8011		logshrkWtr	-122.077	37.5533		rockwrwtr	-118.38	34.9315		rbsapwtr	-121.156	38.7427		yhbbwtr	-108.19
Rufous-crowned Sparrow WTR	-110.807	31.6487		FoxSpWTR	-122.613	45.2072		townsolitWTR	-111.732	34.8934		Phainopepla WTR	-111.294	32.4168		blugrouWTR	-120.836	46.7731		rouleghawtr	-120.622	40.5647		wcspwtr	-120.063	34.6354		blhegrosWtr	-119.514	34.393		bewicwrWtr	-122.643	45.441		logshrkWtr	-115.111	37.2489		rockwrwtr	-123.001	38.7198		rbsapwtr	-118.212	34.1287		yhbbwtr	-108.189
Rufous-crowned Sparrow WTR	-110.804	31.7091		FoxSpWTR	-122.748	45.4504		townsolitWTR	-111.731	34.5934		Phainopepla WTR	-111.295	33.4929		blugrouWTR	-123.567	49.457		rouleghawtr	-108.332	44.858		wcspwtr	-117.333	33.6504		blhegrosWtr	-119.346	38.1564		bewicwrWtr	-120.976	38.679		logshrkWtr	-106.135	31.4753		rockwrwtr	-121.186	37.4636		rbsapwtr	-122.743	45.8074		yhbbwtr	-108.184
Rufous-crowned Sparrow WTR	-110.802	31.508		FoxSpWTR	-122.094	36.9582		townsolitWTR	-111.728	46.6487		Phainopepla WTR	-111.304	32.4222		blugrouWTR	-106.606	35.8174		rouleghawtr	-106.036	39.6272		wcspwtr	-120.656	35.2701		blhegrosWtr	-119.291	34.4188		bewicwrWtr	-123.305	48.4308		logshrkWtr	-115.467	33.1621		rockwrwtr	-109.116	31.8982		rbsapwtr	-122.311	38.9063		yhbbwtr	-108.159
Rufous-crowned Sparrow WTR	-110.799	32.3234		FoxSpWTR	-123.8	40.0958		townsolitWTR	-111.725	34.5984		Phainopepla WTR	-111.306	32.9296		blugrouWTR	-123.554	44.4977		rouleghawtr	-106.137	37.4855		wcspwtr	-110.333	24.417		blhegrosWtr	-119.195	34.2591		bewicwrWtr	-121.18	38.6503		logshrkWtr	-122.881	38.2774		rockwrwtr	-117.858	34.4136		rbsapwtr	-122.965	46.7037		yhbbwtr	-108.149
Rufous-crowned Sparrow WTR	-110.796	31.9349		FoxSpWTR	-124.183	43.1738		townsolitWTR	-111.723	34.6795		Phainopepla WTR	-111.31	25.8131		blugrouWTR	-122.548	42.0416		rouleghawtr	-123.121	49.0862		wcspwtr	-109.694	31.7863		blhegrosWtr	-119.195	34.2615		bewicwrWtr	-119.274	35.2326		logshrkWtr	-111.279	32.2701		rockwrwtr	-110.195	34.8859		rbsapwtr	-122.057	47.6245		yhbbwtr	-108.145
Rufous-crowned Sparrow WTR	-110.794	32.3301		FoxSpWTR	-123.466	48.829		townsolitWTR	-111.72	34.5432		Phainopepla WTR	-111.313	32.3723		blugrouWTR	-109.564	33.9732		rouleghawtr	-119.903	48.051		wcspwtr	-118.132	34.2004		blhegrosWtr	-119.185	34.4505		bewicwrWtr	-106.655	35.1448		logshrkWtr	-122.03	38.4808		rockwrwtr	-117.046	46.3902		rbsapwtr	-122.758	42.2043		yhbbwtr	-108.138
Rufous-crowned Sparrow WTR	-110.792	31.5087		FoxSpWTR	-122.661	49.0214		townsolitWTR	-111.717	34.6365		Phainopepla WTR	-111.324	31.572		blugrouWTR	-110.828	43.5887		rouleghawtr	-122.25	40.1587		wcspwtr	-119.545	34.4059		blhegrosWtr	-118.932	34.1784		bewicwrWtr	-121.002	35.4749		logshrkWtr	-111.725	34.6184		rockwrwtr	-116.686	32.0181		rbsapwtr	-122.706	37.9459		yhbbwtr	-108.134
Rufous-crowned Sparrow WTR	-110.788	31.716		FoxSpWTR	-124.166	41.832		townsolitWTR	-111.714	34.6695		Phainopepla WTR	-111.331	32.956		blugrouWTR	-111.613	40.6414		rouleghawtr	-120.219	37.3341		wcspwtr	-124.191	43.3683		blhegrosWtr	-118.426	34.0893		bewicwrWtr	-122.582	37.8636		logshrkWtr	-108.805	31.8082		rockwrwtr	-121.593	37.6909		rbsapwtr	-123.189	39.1124		yhbbwtr	-108.003
Rufous-crowned Sparrow WTR	-110.787	31.7974		FoxSpWTR	-106.666	31.9627		townsolitWTR	-111.713	34.668		Phainopepla WTR	-111.338	26.0048		blugrouWTR	-105.801	35.7945		rouleghawtr	-109.344	47.0025		wcspwtr	-110.982	32.2174		blhegrosWtr	-118.239	34.0817		bewicwrWtr	-117.267	33.0054		logshrkWtr	-106.791	32.3729		rockwrwtr	-105.879	23.4196		rbsapwtr	-122.784	45.396		yhbbwtr	-107.997
Rufous-crowned Sparrow WTR	-110.778	32.3671		FoxSpWTR	-122.215	37.197		townsolitWTR	-111.712	34.6601		Phainopepla WTR	-111.342	26.0128		blugrouWTR	-105.295	39.9314		rouleghawtr	-105.55	41.0392		wcspwtr	-104.42	33.4725		blhegrosWtr	-118.178	34.132		bewicwrWtr	-121.178	38.6791		logshrkWtr	-112.451	34.7587		rockwrwtr	-114.01	34.2539		rbsapwtr	-118.339	33.9664		yhbbwtr	-107.989
Rufous-crowned Sparrow WTR	-110.775	31.528		FoxSpWTR	-122.86	38.6404		townsolitWTR	-111.709	34.539		Phainopepla WTR	-111.348	33.3974		blugrouWTR	-106.785	40.4607		rouleghawtr	-112.181	40.9757		wcspwtr	-122.521	38.2062		blhegrosWtr	-118.087	33.8096		bewicwrWtr	-122.405	37.2245		logshrkWtr	-121.662	38.0198		rockwrwtr	-112.013	34.752		rbsapwtr	-122.096	37.9366		yhbbwtr	-107.953
Rufous-crowned Sparrow WTR	-110.757	32.5985		FoxSpWTR	-122.713	48.3084		townsolitWTR	-111.697	34.5415		Phainopepla WTR	-111.349	25.9198		blugrouWTR	-123.565	44.5084		rouleghawtr	-114.86	42.8657		wcspwtr	-119.601	34.4283		blhegrosWtr	-117.969	33.9531		bewicwrWtr	-122.095	37.7282		logshrkWtr	-118.084	33.7321		rockwrwtr	-111.279	32.2758		rbsapwtr	-121.215	37.6139		yhbbwtr	-107.952
Rufous-crowned Sparrow WTR	-110.757	31.6347		FoxSpWTR	-121.917	36.5384		townsolitWTR	-111.695	40.048		Phainopepla WTR	-111.352	31.5861		blugrouWTR	-110.849	43.5341		rouleghawtr	-119.933	35.2554		wcspwtr	-122.289	37.855		blhegrosWtr	-117.76	33.9544		bewicwrWtr	-117.043	33.5889		logshrkWtr	-120.607	37.2223		rockwrwtr	-118.494	32.8959		rbsapwtr	-120.129	37.6703		yhbbwtr	-107.946
Rufous-crowned Sparrow WTR	-110.757	31.5395		FoxSpWTR	-122.994	46.1785		townsolitWTR	-111.692	39.974		Phainopepla WTR	-111.354	25.9219		blugrouWTR	-111.594	40.3724		rouleghawtr	-124.004	46.2302		wcspwtr	-122.482	37.5158		blhegrosWtr	-117.25	32.7192		bewicwrWtr	-123.113	44.0733		logshrkWtr	-110.975	31.8523		rockwrwtr	-121.123	38.6889		rbsapwtr	-122.704	45.5297		yhbbwtr	-107.861
Rufous-crowned Sparrow WTR	-110.754	31.5397		FoxSpWTR	-123.64	42.4831		townsolitWTR	-111.677	41.7693		Phainopepla WTR	-111.355	25.9216		blugrouWTR	-110.83	43.5923		rouleghawtr	-107.2	39.4161		wcspwtr	-120.964	38.6721		blhegrosWtr	-117.089	32.5668		bewicwrWtr	-122.147	37.6466		logshrkWtr	-120.002	34.6229		rockwrwtr	-111.918	28.8062		rbsapwtr	-120.661	35.2676		yhbbwtr	-107.774
Rufous-crowned Sparrow WTR	-110.752	31.3797		FoxSpWTR	-122.699	45.626		townsolitWTR	-111.674	40.051		Phainopepla WTR	-111.356	33.5537		blugrouWTR	-123.565	48.5168		rouleghawtr	-114.663	51.8035		wcspwtr	-121.457	38.0594		blhegrosWtr	-117.089	32.5669		bewicwrWtr	-111.812	34.5298		logshrkWtr	-121.847	37.4457		rockwrwtr	-110.747	32.3495		rbsapwtr	-119.541	37.3173		yhbbwtr	-107.714
Rufous-crowned Sparrow WTR	-110.746	32.3493		FoxSpWTR	-124.976	49.6872		townsolitWTR	-111.674	45.4478		Phainopepla WTR	-111.358	25.9358		blugrouWTR	-124.282	49.4677		rouleghawtr	-121.943	38.7512		wcspwtr	-118.391	37.3656		blhegrosWtr	-117.087	32.5664		bewicwrWtr	-111.856	39.9628		logshrkWtr	-120.946	37.9599		rockwrwtr	-119.994	37.0204		rbsapwtr	-123.772	44.0192		yhbbwtr	-107.71
Rufous-crowned Sparrow WTR	-110.742	31.7444		FoxSpWTR	-121.867	36.3369		townsolitWTR	-111.673	46.5054		Phainopepla WTR	-111.365	32.5602						rouleghawtr	-108.145	39.0738		wcspwtr	-120.14	37.4162		blhegrosWtr	-112.147	33.6301		bewicwrWtr	-121.514	39.7924		logshrkWtr	-121.737	36.8266		rockwrwtr	-106.893	33.7831		rbsapwtr	-131.626	55.3348		yhbbwtr	-107.7
Rufous-crowned Sparrow WTR	-110.74	31.7659		FoxSpWTR	-123.178	44.8071		townsolitWTR	-111.67	45.8828		Phainopepla WTR	-111.37	34.1791			-104.861	39.764		rouleghawtr	-118.401	37.6185		wcspwtr	-110.767	32.988		blhegrosWtr	-111.969	26.9062		bewicwrWtr	-114.046	34.27		logshrkWtr	-108.342	30.7183		rockwrwtr	-110.742	32.3128		rbsapwtr	-121.847	37.4457		yhbbwtr	-107.677
Rufous-crowned Sparrow WTR	-110.74	32.585		FoxSpWTR	-121.806	38.5293		townsolitWTR	-111.654	45.4312		Phainopepla WTR	-111.373	32.9584			-123.619	40.9184		rouleghawtr	-104.673	39.849		wcspwtr	-120.648	37.9847		blhegrosWtr	-111.716	33.254		bewicwrWtr	-119.272	34.5147		logshrkWtr	-119.863	35.1902		rockwrwtr	-119.741	33.9774		rbsapwtr	-121.287	44.0708		yhbbwtr	-107.677
Rufous-crowned Sparrow WTR	-110.739	32.587		FoxSpWTR	-122.315	37.5098		townsolitWTR	-111.652	41.8027		Phainopepla WTR	-111.397	32.5719			-118.623	36.1516		rouleghawtr	-120.598	37.7203		wcspwtr	-117.999	33.8561		blhegrosWtr	-111.352	31.5861		bewicwrWtr	-122.357	47.6514		logshrkWtr	-122.246	37.5066		rockwrwtr	-122.331	39.822		rbsapwtr	-121.767	36.9456		yhbbwtr	-107.629
Rufous-crowned Sparrow WTR	-110.734	32.6083		FoxSpWTR	-121.506	37.4253		townsolitWTR	-111.649	45.455		Phainopepla WTR	-111.397	32.5736			-123.672	40.9467		rouleghawtr	-121.833	42.409		wcspwtr	-122.435	37.6722		blhegrosWtr	-111.337	25.8328		bewicwrWtr	-122.056	36.9531		logshrkWtr	-122.354	38.231		rockwrwtr	-111.089	32.4741		rbsapwtr	-117.221	32.8563		yhbbwtr	-107.321
Rufous-crowned Sparrow WTR	-110.729	31.4529		FoxSpWTR	-117.427	33.9768		townsolitWTR	-111.647	41.7973		Phainopepla WTR	-111.398	32.5588			-118.328	49.0264		rouleghawtr	-119.782	47.9114		wcspwtr	-112.74	36.8626		blhegrosWtr	-111.22	31.4917		bewicwrWtr	-123.432	48.4516		logshrkWtr	-105.326	20.3197		rockwrwtr	-117.984	37.3734		rbsapwtr	-122.856	44.3569		yhbbwtr	-107.32
Rufous-crowned Sparrow WTR	-110.725	31.3898		FoxSpWTR	-122.875	38.1159		townsolitWTR	-111.645	40.5875		Phainopepla WTR	-111.407	32.5446			-108.493	39.0515		rouleghawtr	-124.013	46.2269		wcspwtr	-117.017	46.7203		blhegrosWtr	-111.077	27.9839		bewicwrWtr	-122.057	36.9855		logshrkWtr	-110.312	32.2047		rockwrwtr	-119.655	40.0415		rbsapwtr	-113.038	37.1611		yhbbwtr	-107.316
Rufous-crowned Sparrow WTR	-110.72	32.1808		FoxSpWTR	-116.647	33.6392		townsolitWTR	-111.638	45.4699		Phainopepla WTR	-111.418	26.345			-119.328	49.9969		rouleghawtr	-123.035	49.0684		wcspwtr	-123.126	38.4473		blhegrosWtr	-111.047	31.5621		bewicwrWtr	-122.556	48.5763		logshrkWtr	-108.822	31.7198		rockwrwtr	-119.82	39.5219		rbsapwtr	-122.584	47.6573		yhbbwtr	-107.312
Rufous-crowned Sparrow WTR	-110.719	32.3378		FoxSpWTR	-121.184	36.4891		townsolitWTR	-111.631	40.2138		Phainopepla WTR	-111.425	33.3897			-118.676	36.6088		rouleghawtr	-104.942	42.529		wcspwtr	-116.588	33.2157		blhegrosWtr	-111.045	27.9605		bewicwrWtr	-110.877	33.0265		logshrkWtr	-114.488	34.7428		rockwrwtr	-111.242	31.403		rbsapwtr	-123.109	44.0798		yhbbwtr	-107.31
Rufous-crowned Sparrow WTR	-110.717	32.538		FoxSpWTR	-123.835	49.103		townsolitWTR	-111.63	45.4831		Phainopepla WTR	-111.427	33.4675			-118.879	36.6974		rouleghawtr	-122.338	48.492		wcspwtr	-118.107	33.7677		blhegrosWtr	-110.947	25.3067		bewicwrWtr	-120.578	35.1225		logshrkWtr	-111.823	33.9412		rockwrwtr	-110.974	31.8514		rbsapwtr	-122.134	47.114		yhbbwtr	-107.306
Rufous-crowned Sparrow WTR	-110.708	31.5258		FoxSpWTR	-122.071	47.5737		townsolitWTR	-111.628	40.2644		Phainopepla WTR	-111.429	31.6302			-111.86	40.7772		rouleghawtr	-121.121	44.6811		wcspwtr	-122.001	47.8089		blhegrosWtr	-110.922	31.5334		bewicwrWtr	-121.707	36.9493		logshrkWtr	-116.411	33.3638		rockwrwtr	-115.446	43.3573		rbsapwtr	-122.326	37.2614		yhbbwtr	-107.255
Rufous-crowned Sparrow WTR	-110.708	32.1912		FoxSpWTR	-124.231	42.0316		townsolitWTR	-111.627	40.2471		Phainopepla WTR	-111.441	33.4772			-119.91	39.107		rouleghawtr	-119.988	46.9531		wcspwtr	-118.412	33.7492		blhegrosWtr	-110.807	31.6487		bewicwrWtr	-119.714	39.1075		logshrkWtr	-109.76	32.5653		rockwrwtr	-118.603	37.3036		rbsapwtr	-123.271	45.0896		yhbbwtr	-107.178
Rufous-crowned Sparrow WTR	-110.707	31.4673		FoxSpWTR	-122.647	49.0386		townsolitWTR	-111.621	45.8713		Phainopepla WTR	-111.454	33.3559			-119.22	49.1186		rouleghawtr	-119.63	47.8153		wcspwtr	-120.471	46.5887		blhegrosWtr	-110.733	29.484		bewicwrWtr	-116.079	33.5257		logshrkWtr	-110.639	31.7111		rockwrwtr	-113.596	37.1267		rbsapwtr	-118.725	36.1569		yhbbwtr	-106.927
Rufous-crowned Sparrow WTR	-110.703	32.3733		FoxSpWTR	-122.051	39.1852		townsolitWTR	-111.604	40.1408		Phainopepla WTR	-111.476	33.883			-119.089	49.8017		rouleghawtr	-111.907	40.6723		wcspwtr	-121.79	39.7529		blhegrosWtr	-110.451	30.1168		bewicwrWtr	-123.06	44.9619		logshrkWtr	-113.915	32.7666		rockwrwtr	-111.758	34.7543		rbsapwtr	-122.951	49.2701		yhbbwtr	-106.926
Rufous-crowned Sparrow WTR	-110.702	32.8346		FoxSpWTR	-124.108	44.2871		townsolitWTR	-111.601	35.2278		Phainopepla WTR	-111.479	33.4577			-119.258	50.0442		rouleghawtr	-104.848	39.522		wcspwtr	-121.43	38.2637		blhegrosWtr	-110.426	24.1308		bewicwrWtr	-122.006	39.4409		logshrkWtr	-120.341	36.7327		rockwrwtr	-118.387	35.6834		rbsapwtr	-121.486	39.4945		yhbbwtr	-106.902
Rufous-crowned Sparrow WTR	-110.7	32.3264		FoxSpWTR	-124.287	49.3287		townsolitWTR	-111.6	43.9986		Phainopepla WTR	-111.481	33.4529			-123.588	48.0305		rouleghawtr	-119.261	50.2959		wcspwtr	-122.474	38.6598		blhegrosWtr	-110.383	24.5565		bewicwrWtr	-116.018	36.3119		logshrkWtr	-121.885	38.028		rockwrwtr	-112.281	33.8781		rbsapwtr	-122.443	47.2531		yhbbwtr	-106.897
Rufous-crowned Sparrow WTR	-110.699	31.85		FoxSpWTR	-118.46	34.2725		townsolitWTR	-111.6	35.2269		Phainopepla WTR	-111.495	31.9769			-119.389	49.0358		rouleghawtr	-111.057	43.8038		wcspwtr	-120.06	35.8166		blhegrosWtr	-110.378	24.4889		bewicwrWtr	-109.915	31.4442		logshrkWtr	-121.628	36.6936		rockwrwtr	-106.78	35.1306		rbsapwtr	-119.737	34.4348		yhbbwtr	-106.893
Rufous-crowned Sparrow WTR	-110.696	32.3356		FoxSpWTR	-105.203	39.6638		townsolitWTR	-111.596	45.5776		Phainopepla WTR	-111.497	33.4137			-105.254	39.5575		rouleghawtr	-122.466	48.5514		wcspwtr	-120.078	35.3672		blhegrosWtr	-110.376	24.1066		bewicwrWtr	-119.728	34.4308		logshrkWtr	-112.06	34.8533		rockwrwtr	-110.917	32.4254		rbsapwtr	-122.403	45.589		yhbbwtr	-106.891
Rufous-crowned Sparrow WTR	-110.696	32.3358		FoxSpWTR	-124.093	40.8574		townsolitWTR	-111.593	40.9074		Phainopepla WTR	-111.5	33.4039			-119.236	49.1529		rouleghawtr	-105.104	40.0876		wcspwtr	-121.438	38.2678		blhegrosWtr	-110.333	24.417		bewicwrWtr	-122.511	47.2325		logshrkWtr	-122.051	39.1852		rockwrwtr	-118.637	34.2721		rbsapwtr	-122.469	48.74		yhbbwtr	-106.891
Rufous-crowned Sparrow WTR	-110.693	32.3031		FoxSpWTR	-124.047	41.3066		townsolitWTR	-111.588	40.3978		Phainopepla WTR	-111.504	33.4167			-119.686	49.5017		rouleghawtr	-112.504	40.5419		wcspwtr	-124.091	40.8786		blhegrosWtr	-110.253	23.4656		bewicwrWtr	-122.086	36.9525		logshrkWtr	-111.83	34.7073		rockwrwtr	-118.092	34.1905		rbsapwtr	-118.382	33.7671		yhbbwtr	-106.89
Rufous-crowned Sparrow WTR	-110.69	32.3375		FoxSpWTR	-118.126	34.2111		townsolitWTR	-111.586	40.3844		Phainopepla WTR	-111.506	33.5722			-123.696	44.5413		rouleghawtr	-122.466	48.5485		wcspwtr	-123.431	38.6815		blhegrosWtr	-110.241	23.4594		bewicwrWtr	-107.833	27.5247		logshrkWtr	-116.819	34.858		rockwrwtr	-111.548	32.7168		rbsapwtr	-122.98	38.3838		yhbbwtr	-106.887
Rufous-crowned Sparrow WTR	-110.686	31.7309		FoxSpWTR	-124.387	43.1519		townsolitWTR	-111.583	40.7362		Phainopepla WTR	-111.516	33.4183			-123.515	48.5195		rouleghawtr	-114.228	48.1205		wcspwtr	-121.762	36.9575		blhegrosWtr	-110.229	23.4519		bewicwrWtr	-122.221	47.7565		logshrkWtr	-120.889	35.4356		rockwrwtr	-107.185	33.1483		rbsapwtr	-123.766	48.8322		yhbbwtr	-106.88
Rufous-crowned Sparrow WTR	-110.685	32.2349		FoxSpWTR	-125.909	49.1444		townsolitWTR	-111.569	35.2021		Phainopepla WTR	-111.536	33.4302			-106.407	35.8468		rouleghawtr	-116.954	46.7263		wcspwtr	-117.007	32.859		blhegrosWtr	-110.228	23.4465		bewicwrWtr	-122.229	37.5428		logshrkWtr	-114.998	36.0793		rockwrwtr	-119.048	34.1771		rbsapwtr	-124.43	49.2824		yhbbwtr	-106.878
Rufous-crowned Sparrow WTR	-110.68	31.507		FoxSpWTR	-121.952	37.0857		townsolitWTR	-111.566	41.8137		Phainopepla WTR	-111.543	33.4416			-123.998	49.6084		rouleghawtr	-112.349	39.4525		wcspwtr	-111.652	40.1734		blhegrosWtr	-110.223	23.4486		bewicwrWtr	-121.731	36.8295		logshrkWtr	-107.603	31.8279		rockwrwtr	-110.872	32.3327		rbsapwtr	-118.113	35.7488		yhbbwtr	-106.873
Rufous-crowned Sparrow WTR	-110.671	31.459		FoxSpWTR	-120.47	34.5931		townsolitWTR	-111.565	44.035		Phainopepla WTR	-111.56	33.6263			-114.001	46.6714		rouleghawtr	-105.133	40.0238		wcspwtr	-120.589	35.0716		blhegrosWtr	-110.219	23.4517		bewicwrWtr	-121.257	35.6627		logshrkWtr	-107.308	33.7291		rockwrwtr	-122.611	42.1602		rbsapwtr	-122.76	37.9986		yhbbwtr	-106.872
Rufous-crowned Sparrow WTR	-110.67	31.4561		FoxSpWTR	-124.329	43.3451		townsolitWTR	-111.555	35.3013		Phainopepla WTR	-111.573	33.554			-105.201	39.5916		rouleghawtr	-111.943	41.9177		wcspwtr	-122.399	37.7977		blhegrosWtr	-110.165	29.7119		bewicwrWtr	-123.462	48.6438		logshrkWtr	-121.195	35.6515		rockwrwtr	-116.751	32.6222		rbsapwtr	-122.082	37.9392		yhbbwtr	-106.872
Rufous-crowned Sparrow WTR	-110.657	32.254		FoxSpWTR	-121.999	36.9775		townsolitWTR	-111.539	44.0526		Phainopepla WTR	-111.574	33.5555			-106.794	40.4772		rouleghawtr	-111.89	40.2109		wcspwtr	-121.03	37.0653		blhegrosWtr	-110.164	29.6923		bewicwrWtr	-106.448	31.9035		logshrkWtr	-120.239	37.4994		rockwrwtr	-116.12	33.0524		rbsapwtr	-119.7	34.5391		yhbbwtr	-106.872
Rufous-crowned Sparrow WTR	-110.654	31.6806		FoxSpWTR	-124.303	40.6398		townsolitWTR	-111.525	40.334		Phainopepla WTR	-111.586	31.7592			-117.565	45.6982		rouleghawtr	-123.242	44.0414		wcspwtr	-106.271	35.7792		blhegrosWtr	-110.092	23.0285		bewicwrWtr	-119.742	34.44		logshrkWtr	-110.603	31.4481		rockwrwtr	-116.319	33.656		rbsapwtr	-122.429	37.8052		yhbbwtr	-106.863
Rufous-crowned Sparrow WTR	-110.637	32.0632		FoxSpWTR	-122.426	37.6647		townsolitWTR	-111.508	44.0716		Phainopepla WTR	-111.591	32.6505			-123.607	40.8884		rouleghawtr	-119.055	50.7028		wcspwtr	-122.449	37.75		blhegrosWtr	-110.042	22.9913		bewicwrWtr	-122.322	37.5906		logshrkWtr	-121.824	38.2698		rockwrwtr	-115.351	32.8259		rbsapwtr	-123.108	39.2976		yhbbwtr	-106.859
Rufous-crowned Sparrow WTR	-110.62	32.297		FoxSpWTR	-121.508	38.6017		townsolitWTR	-111.506	45.7041		Phainopepla WTR	-111.606	33.5533			-134.6	58.3825		rouleghawtr	-118.933	43.1667		wcspwtr	-120.351	36.3918		blhegrosWtr	-110.038	23.698		bewicwrWtr	-122.362	48.1748		logshrkWtr	-119.794	37.0303		rockwrwtr	-112.107	33.6988		rbsapwtr	-118.305	35.6701		yhbbwtr	-106.858
Rufous-crowned Sparrow WTR	-110.616	32.3034		FoxSpWTR	-122.685	47.4994		townsolitWTR	-111.505	41.0234		Phainopepla WTR	-111.613	33.4686			-135.767	58.4612		rouleghawtr	-104.64	40.3345		wcspwtr	-117.195	32.8593		blhegrosWtr	-109.991	24.0632		bewicwrWtr	-122.238	37.5444		logshrkWtr	-121.796	37.274		rockwrwtr	-114.604	33.299		rbsapwtr	-120.855	35.6399		yhbbwtr	-106.858
Rufous-crowned Sparrow WTR	-110.612	31.519		FoxSpWTR	-122.97	49.2093		townsolitWTR	-111.499	40.0304		Phainopepla WTR	-111.617	32.4556			-121.558	50.6575		rouleghawtr	-118.814	37.6291		wcspwtr	-104.752	39.9389		blhegrosWtr	-109.987	23.7034		bewicwrWtr	-121.081	39.2862		logshrkWtr	-115.513	33.0836		rockwrwtr	-106.741	32.617		rbsapwtr	-122.644	38.1163		yhbbwtr	-106.837
Rufous-crowned Sparrow WTR	-110.599	32.305		FoxSpWTR	-117.708	34.1437		townsolitWTR	-111.491	45.9399		Phainopepla WTR	-111.618	33.3576			-122.952	49.3605		rouleghawtr	-108.029	40.5023		wcspwtr	-121.834	37.4895		blhegrosWtr	-109.984	23.7011		bewicwrWtr	-122.051	37.0681		logshrkWtr	-122.016	37.652		rockwrwtr	-112.82	32.3523		rbsapwtr	-122.135	37.9381		yhbbwtr	-106.833
Rufous-crowned Sparrow WTR	-110.59	31.8136		FoxSpWTR	-122.651	38.4542		townsolitWTR	-111.49	35.2432		Phainopepla WTR	-111.623	33.5535			-121.7	43.6822		rouleghawtr	-111.921	40.719		wcspwtr	-121.621	38.5518		blhegrosWtr	-109.976	23.5486		bewicwrWtr	-113.515	37.1246		logshrkWtr	-110.927	31.4325		rockwrwtr	-121.021	38.6779		rbsapwtr	-121.167	38.7214		yhbbwtr	-106.822
Rufous-crowned Sparrow WTR	-110.59	31.8136		FoxSpWTR	-122.243	37.8151		townsolitWTR	-111.476	33.883		Phainopepla WTR	-111.632	34.7019			-122.434	50.6382		rouleghawtr	-121.565	41.9463		wcspwtr	-106.867	33.916		blhegrosWtr	-109.967	23.6943		bewicwrWtr	-111.709	34.5912		logshrkWtr	-119.802	35.1781		rockwrwtr	-120.663	35.2625		rbsapwtr	-121.477	41.956		yhbbwtr	-106.822
Rufous-crowned Sparrow WTR	-110.59	31.7142		FoxSpWTR	-122.935	46.0908		townsolitWTR	-111.476	45.9053		Phainopepla WTR	-111.635	33.5445			-122.58	50.2971		rouleghawtr	-120.228	39.7623		wcspwtr	-107.944	38.8296		blhegrosWtr	-109.942	23.6851		bewicwrWtr	-121.691	38.5175		logshrkWtr	-111.081	32.3376		rockwrwtr	-116.807	36.4436		rbsapwtr	-118.211	34.1296		yhbbwtr	-106.815
Rufous-crowned Sparrow WTR	-110.588	31.4041		FoxSpWTR	-120.846	36.7209		townsolitWTR	-111.472	45.7944		Phainopepla WTR	-111.64	31.8272			-123.926	41.1844		rouleghawtr	-123.087	45.5063		wcspwtr	-110.212	31.8773		blhegrosWtr	-109.931	22.8738		bewicwrWtr	-119.125	34.2734		logshrkWtr	-117.198	36.444		rockwrwtr	-121.836	38.5911		rbsapwtr	-122.726	45.5224		yhbbwtr	-106.806
Rufous-crowned Sparrow WTR	-110.528	31.5566		FoxSpWTR	-121.688	36.9403		townsolitWTR	-111.466	45.8969		Phainopepla WTR	-111.643	25.3209			-111.865	40.8046		rouleghawtr	-123.008	49.0751		wcspwtr	-118.234	37.0536		blhegrosWtr	-109.93	23.668		bewicwrWtr	-119.715	34.4407		logshrkWtr	-106.072	23.1504		rockwrwtr	-114.471	32.9804		rbsapwtr	-122.857	45.3676		yhbbwtr	-106.761
Rufous-crowned Sparrow WTR	-110.527	31.5615		FoxSpWTR	-123.163	44.1256		townsolitWTR	-111.466	40.0489		Phainopepla WTR	-111.66	33.7437			-117.67	48.2501		rouleghawtr	-104.096	40.0182		wcspwtr	-120.346	37.712		blhegrosWtr	-109.928	23.6571		bewicwrWtr	-121.944	47.6746		logshrkWtr	-118.051	33.7014		rockwrwtr	-111.147	31.405		rbsapwtr	-123.06	44.9619		yhbbwtr	-106.76
Rufous-crowned Sparrow WTR	-110.527	31.5446		FoxSpWTR	-121.319	44.057		townsolitWTR	-111.463	45.7917		Phainopepla WTR	-111.662	33.7106			-110.895	45.8339		rouleghawtr	-112.053	41.066		wcspwtr	-116.641	33.9476		blhegrosWtr	-109.926	23.654		bewicwrWtr	-116.54	33.8368		logshrkWtr	-111.519	32.719		rockwrwtr	-117.167	33.8607		rbsapwtr	-116.569	34.0507		yhbbwtr	-106.755
Rufous-crowned Sparrow WTR	-110.526	31.6598		FoxSpWTR	-124.106	40.9508		townsolitWTR	-111.458	45.8327		Phainopepla WTR	-111.669	33.4342			-105.303	40.1674		rouleghawtr	-120.709	35.2802		wcspwtr	-108.373	39.0999		blhegrosWtr	-109.924	22.8749		bewicwrWtr	-123.267	45.0524		logshrkWtr	-112.375	33.3865		rockwrwtr	-110.736	32.1801		rbsapwtr	-122.913	49.32		yhbbwtr	-106.75
Rufous-crowned Sparrow WTR	-110.525	31.6583		FoxSpWTR	-121.749	38.5364		townsolitWTR	-111.447	34.9476		Phainopepla WTR	-111.669	33.7337			-111.022	45.7058		rouleghawtr	-111.546	50.7776		wcspwtr	-121.636	36.8265		blhegrosWtr	-109.923	23.6505		bewicwrWtr	-122.427	49.1284		logshrkWtr	-111.862	33.9662		rockwrwtr	-110.898	33.0521		rbsapwtr	-122.626	45.521		yhbbwtr	-106.75
Rufous-crowned Sparrow WTR	-110.518	31.5898		FoxSpWTR	-123.191	48.7354		townsolitWTR	-111.413	44.0748		Phainopepla WTR	-111.67	33.5818			-123.53	47.5016		rouleghawtr	-121.826	42.0378		wcspwtr	-122.113	39.706		blhegrosWtr	-109.92	23.6463		bewicwrWtr	-111.988	34.9223		logshrkWtr	-110.879	31.5849		rockwrwtr	-118.32	34.4806		rbsapwtr	-122.905	45.4588		yhbbwtr	-106.721
Rufous-crowned Sparrow WTR	-110.51	31.5907		FoxSpWTR	-121.478	38.6006		townsolitWTR	-111.397	40.8632		Phainopepla WTR	-111.673	33.5231			-122.903	47.7871		rouleghawtr	-123.008	48.4618		wcspwtr	-121.841	39.3237		blhegrosWtr	-109.918	22.8938		bewicwrWtr	-118.171	34.2091		logshrkWtr	-114.449	36.1107		rockwrwtr	-119.387	36.8169		rbsapwtr	-122.142	40.3995		yhbbwtr	-106.695
Rufous-crowned Sparrow WTR	-110.505	32.8554		FoxSpWTR	-122.423	37.3976		townsolitWTR	-111.38	45.6491		Phainopepla WTR	-111.683	33.5139			-112.135	46.5275		rouleghawtr	-109.763	32.0576		wcspwtr	-106.072	35.6757		blhegrosWtr	-109.909	22.881		bewicwrWtr	-117.749	46.682		logshrkWtr	-107.7	32.2439		rockwrwtr	-110.684	32.008		rbsapwtr	-122.531	48.5728		yhbbwtr	-106.682
Rufous-crowned Sparrow WTR	-110.503	31.6095		FoxSpWTR	-123.082	44.7742		townsolitWTR	-111.373	33.994		Phainopepla WTR	-111.709	34.6576			-122.156	42.4421		rouleghawtr	-121.492	41.0976		wcspwtr	-118.968	35.389		blhegrosWtr	-109.899	22.8927		bewicwrWtr	-121.049	38.751		logshrkWtr	-109.239	31.9959		rockwrwtr	-112.15	34.141		rbsapwtr	-122.57	44.4077		yhbbwtr	-106.675
Rufous-crowned Sparrow WTR	-110.483	32.4278		FoxSpWTR	-122.746	45.4745		townsolitWTR	-111.366	34.2935		Phainopepla WTR	-111.723	33.5855			-122.189	42.5057		rouleghawtr	-122.943	49.0754		wcspwtr	-121.285	38.1128		blhegrosWtr	-109.897	22.8991		bewicwrWtr	-122.28	49.0535		logshrkWtr	-110.413	31.2812		rockwrwtr	-114.457	32.8856		rbsapwtr	-121.567	48.7348		yhbbwtr	-106.672
Rufous-crowned Sparrow WTR	-110.475	32.156		FoxSpWTR	-123.394	48.4914		townsolitWTR	-111.358	43.5089		Phainopepla WTR	-111.723	34.6206			-123.911	41.1657		rouleghawtr	-124.207	40.59		wcspwtr	-122.347	47.2387		blhegrosWtr	-109.883	22.9222		bewicwrWtr	-123.241	44.6224		logshrkWtr	-121.773	36.6906		rockwrwtr	-116.189	32.6178		rbsapwtr	-122.09	47.2766		yhbbwtr	-106.672
Rufous-crowned Sparrow WTR	-110.471	31.5563		FoxSpWTR	-122.051	37.219		townsolitWTR	-111.284	45.8285		Phainopepla WTR	-111.736	33.5898			-113.039	37.4105		rouleghawtr	-124.465	42.919		wcspwtr	-121.89	37.6133		blhegrosWtr	-109.863	22.9179		bewicwrWtr	-111.038	31.5008		logshrkWtr	-114.673	35.242		rockwrwtr	-106.996	34.7855		rbsapwtr	-118.227	34.2881		yhbbwtr	-106.672
Rufous-crowned Sparrow WTR	-110.47	31.57		FoxSpWTR	-123.732	48.3665		townsolitWTR	-111.276	40.9483		Phainopepla WTR	-111.738	34.5586			-123.684	45.9692		rouleghawtr	-118.735	39.3369		wcspwtr	-123.212	49.2192		blhegrosWtr	-109.822	22.928		bewicwrWtr	-110.986	31.8554		logshrkWtr	-121.256	38.5546		rockwrwtr	-119.266	34.5932		rbsapwtr	-121.903	49.2586		yhbbwtr	-106.666
Rufous-crowned Sparrow WTR	-110.459	32.0897		FoxSpWTR	-122.547	47.4243		townsolitWTR	-111.236	45.6135		Phainopepla WTR	-111.739	33.679			-123.199	49.4866		rouleghawtr	-117.871	47.3777		wcspwtr	-117.284	33.0964		blhegrosWtr	-109.822	23.5497		bewicwrWtr	-122.786	42.3542		logshrkWtr	-110.929	32.4186		rockwrwtr	-116.914	32.7099		rbsapwtr	-122.25	47.5538		yhbbwtr	-106.66
Rufous-crowned Sparrow WTR	-110.454	31.4253		FoxSpWTR	-122.771	45.6342		townsolitWTR	-111.232	31.5065		Phainopepla WTR	-111.765	34.7625			-120.129	48.3463		rouleghawtr	-113.5	49.4296		wcspwtr	-111.898	34.7458		blhegrosWtr	-109.781	23.3336		bewicwrWtr	-111.761	34.7574		logshrkWtr	-105.839	31.3056		rockwrwtr	-110.787	31.7974		rbsapwtr	-122.332	37.225		yhbbwtr	-106.64
Rufous-crowned Sparrow WTR	-110.454	32.0787		FoxSpWTR	-124.311	40.5821		townsolitWTR	-111.218	39.9502		Phainopepla WTR	-111.765	34.8645			-123.944	40.8637		rouleghawtr	-108.924	44.6843		wcspwtr	-121.303	36.2781		blhegrosWtr	-109.775	22.9813		bewicwrWtr	-110.767	31.505		logshrkWtr	-112.849	32.0252		rockwrwtr	-114.023	37.1434		rbsapwtr	-121.819	39.7521		yhbbwtr	-106.632
Rufous-crowned Sparrow WTR	-110.453	32.1529		FoxSpWTR	-122.139	47.1279		townsolitWTR	-111.216	31.4712		Phainopepla WTR	-111.768	34.6339			-123.707	40.1955		rouleghawtr	-121.621	38.5518		wcspwtr	-121.404	41.0579		blhegrosWtr	-109.774	23.3681		bewicwrWtr	-104.745	23.9597		logshrkWtr	-120.388	40.3022		rockwrwtr	-119.889	35.1756		rbsapwtr	-122.061	37.0818		yhbbwtr	-106.622
Rufous-crowned Sparrow WTR	-110.413	32.9195		FoxSpWTR	-124.12	40.9827		townsolitWTR	-111.207	45.5668		Phainopepla WTR	-111.774	34.7811			-117.799	46.1387		rouleghawtr	-116.965	46.8389		wcspwtr	-115.71	33.0758		blhegrosWtr	-109.773	23.3498		bewicwrWtr	-123.079	49.1074		logshrkWtr	-121.799	39.0777		rockwrwtr	-116.204	33.1802		rbsapwtr	-122.123	47.4209		yhbbwtr	-106.592
Rufous-crowned Sparrow WTR	-110.413	32.9199		FoxSpWTR	-119.175	35.7457		townsolitWTR	-111.192	31.4054		Phainopepla WTR	-111.776	34.7787			-120.363	50.636		rouleghawtr	-123.012	49.0906		wcspwtr	-110.937	32.1241		blhegrosWtr	-109.765	22.9814		bewicwrWtr	-122.793	45.4484		logshrkWtr	-112.781	33.3058		rockwrwtr	-119.091	36.4086		rbsapwtr	-123.794	39.4889		yhbbwtr	-106.591
Rufous-crowned Sparrow WTR	-110.411	31.7581		FoxSpWTR	-118.927	34.1113		townsolitWTR	-111.191	31.429		Phainopepla WTR	-111.784	34.7734			-110.896	43.0689		rouleghawtr	-109.721	32.1085		wcspwtr	-106.48	35.1362		blhegrosWtr	-109.759	23.4122		bewicwrWtr	-119.735	37.0035		logshrkWtr	-121.917	36.5384		rockwrwtr	-119.733	39.5078		rbsapwtr	-122.293	37.2776		yhbbwtr	-106.58
Rufous-crowned Sparrow WTR	-110.401	33.512		FoxSpWTR	-125.124	48.7993		townsolitWTR	-111.186	46.0299		Phainopepla WTR	-111.784	34.7159			-123.878	41.713		rouleghawtr	-120.285	46.7822		wcspwtr	-122.271	37.8043		blhegrosWtr	-109.747	23.4582		bewicwrWtr	-123.11	44.6404		logshrkWtr	-104.73	21.2069		rockwrwtr	-116.062	33.992		rbsapwtr	-122.222	47.8555		yhbbwtr	-106.58
Rufous-crowned Sparrow WTR	-110.379	31.5588		FoxSpWTR	-124.253	40.7251		townsolitWTR	-111.168	46.0125		Phainopepla WTR	-111.786	34.8745			-105.516	39.4091		rouleghawtr	-115.925	42.8379		wcspwtr	-111.319	34.0099		blhegrosWtr	-109.745	23.4198		bewicwrWtr	-121.79	39.7447		logshrkWtr	-121.125	35.5953		rockwrwtr	-115.473	35.0095		rbsapwtr	-124.199	43.1752		yhbbwtr	-106.577
Rufous-crowned Sparrow WTR	-110.374	31.5412		FoxSpWTR	-121.773	36.9615		townsolitWTR	-111.168	46.1089		Phainopepla WTR	-111.789	34.7371			-123.894	41.1589		rouleghawtr	-112.352	40.6254		wcspwtr	-106.489	35.1233		blhegrosWtr	-109.737	23.7348		bewicwrWtr	-122.831	45.5105		logshrkWtr	-121.224	36.7137		rockwrwtr	-112.996	32.163		rbsapwtr	-118.465	35.6097		yhbbwtr	-106.577
Rufous-crowned Sparrow WTR	-110.372	31.5437		FoxSpWTR	-120.625	35.0302		townsolitWTR	-111.154	45.3733		Phainopepla WTR	-111.79	34.8743			-111.021	45.7056		rouleghawtr	-117.142	33.8445		wcspwtr	-116.944	32.7585		blhegrosWtr	-109.717	23.0107		bewicwrWtr	-105.201	31.923		logshrkWtr	-105.281	21.607		rockwrwtr	-122.517	37.5727		rbsapwtr	-122.735	45.6156		yhbbwtr	-106.576
Rufous-crowned Sparrow WTR	-110.364	31.4597		FoxSpWTR	-122.98	38.3837		townsolitWTR	-111.143	34.9949		Phainopepla WTR	-111.79	34.6356			-123.899	41.1431		rouleghawtr	-109.627	43.5335		wcspwtr	-122.283	38.0164		blhegrosWtr	-109.705	27.0726		bewicwrWtr	-109.726	32.7998		logshrkWtr	-116.251	43.686		rockwrwtr	-119.106	36.2762		rbsapwtr	-122.831	45.5462		yhbbwtr	-106.563
Rufous-crowned Sparrow WTR	-110.363	31.8408		FoxSpWTR	-123.094	39.2789		townsolitWTR	-111.111	45.9783		Phainopepla WTR	-111.796	34.873			-110.982	45.5806		rouleghawtr	-111.879	43.7857		wcspwtr	-119.34	36.3411		blhegrosWtr	-109.704	23.1827		bewicwrWtr	-121.232	38.739		logshrkWtr	-119.472	35.7756		rockwrwtr	-113.615	31.3415		rbsapwtr	-122.451	42.1868		yhbbwtr	-106.562
Rufous-crowned Sparrow WTR	-110.347	31.5201		FoxSpWTR	-124.189	41.7553		townsolitWTR	-111.096	45.5396		Phainopepla WTR	-111.798	34.6373			-122.955	50.1195		rouleghawtr	-111.057	45.728		wcspwtr	-124.055	44.6332		blhegrosWtr	-109.697	23.0634		bewicwrWtr	-110.794	32.3301		logshrkWtr	-120.371	36.777		rockwrwtr	-119.615	39.9736		rbsapwtr	-121.783	38.5575		yhbbwtr	-106.559
Rufous-crowned Sparrow WTR	-110.31	31.4465		FoxSpWTR	-123.039	49.2819		townsolitWTR	-111.089	43.7261		Phainopepla WTR	-111.802	34.8652			-107.91	37.7745		rouleghawtr	-119.682	48.5153		wcspwtr	-115.523	33.0083		blhegrosWtr	-109.697	23.6872		bewicwrWtr	-123.203	43.3264		logshrkWtr	-118.024	34.7417		rockwrwtr	-110.886	31.7836		rbsapwtr	-122.439	37.7647		yhbbwtr	-106.559
Rufous-crowned Sparrow WTR	-110.298	31.474		FoxSpWTR	-121.841	39.7052		townsolitWTR	-111.082	45.5835		Phainopepla WTR	-111.802	33.873			-122.948	49.3671		rouleghawtr	-117.308	47.7758		wcspwtr	-118.131	33.8306		blhegrosWtr	-109.684	23.055		bewicwrWtr	-122.595	45.38		logshrkWtr	-122.356	38.2457		rockwrwtr	-117.075	32.9449		rbsapwtr	-122.494	38.2144		yhbbwtr	-106.558
Rufous-crowned Sparrow WTR	-110.297	31.4738		FoxSpWTR	-118.052	34.1436		townsolitWTR	-111.077	45.9081		Phainopepla WTR	-111.806	34.8758			-122.698	42.0715		rouleghawtr	-121.476	38.454		wcspwtr	-118.353	33.7939		blhegrosWtr	-109.682	23.6462		bewicwrWtr	-111.051	31.568		logshrkWtr	-105.389	26.3304		rockwrwtr	-113.059	37.1629		rbsapwtr	-120.79	38.4002		yhbbwtr	-106.556
Rufous-crowned Sparrow WTR	-110.273	31.416		FoxSpWTR	-122.779	49.0985		townsolitWTR	-111.072	45.93		Phainopepla WTR	-111.808	33.6868			-105.402	39.4138		rouleghawtr	-120.35	39.7489		wcspwtr	-120.85	35.3669		blhegrosWtr	-109.648	23.5607		bewicwrWtr	-111.719	34.5296		logshrkWtr	-118.294	35.6605		rockwrwtr	-118.755	38.6482		rbsapwtr	-122.3	47.8161		yhbbwtr	-106.554
Rufous-crowned Sparrow WTR	-110.27	31.4024		FoxSpWTR	-121.993	47.8451		townsolitWTR	-111.051	45.6658		Phainopepla WTR	-111.816	33.9091			-122.315	45.7245		rouleghawtr	-104.487	36.767		wcspwtr	-117.321	33.3267		blhegrosWtr	-109.621	23.5465		bewicwrWtr	-122.532	45.6138		logshrkWtr	-117.191	33.7836		rockwrwtr	-115.778	35.1731		rbsapwtr	-122.392	41.6124		yhbbwtr	-106.554
Rufous-crowned Sparrow WTR	-110.264	31.4016		FoxSpWTR	-121.802	37.3359		townsolitWTR	-111.047	31.5621		Phainopepla WTR	-111.817	33.912			-124.141	40.692		rouleghawtr	-122.855	50.3744		wcspwtr	-122.044	38.255		blhegrosWtr	-109.586	23.6069		bewicwrWtr	-123.083	44.7751		logshrkWtr	-113.022	33.0784		rockwrwtr	-116.549	33.7516		rbsapwtr	-122.087	37.9652		yhbbwtr	-106.554
Rufous-crowned Sparrow WTR	-110.254	31.3459		FoxSpWTR	-119.986	34.7374		townsolitWTR	-111.041	45.5838		Phainopepla WTR	-111.817	33.7149			-123.382	39.5416		rouleghawtr	-105.299	40.0195		wcspwtr	-122.458	38.4923		blhegrosWtr	-109.57	23.5967		bewicwrWtr	-121.635	41.9369		logshrkWtr	-115.38	32.8838		rockwrwtr	-121.248	38.6345		rbsapwtr	-122.134	40.1684		yhbbwtr	-106.553
Rufous-crowned Sparrow WTR	-110.239	31.3905		FoxSpWTR	-119.339	34.3952		townsolitWTR	-111.038	43.7571		Phainopepla WTR	-111.819	33.4787			-105.507	39.4055		rouleghawtr	-119.449	47.136		wcspwtr	-116.974	32.8414		blhegrosWtr	-109.568	23.5967		bewicwrWtr	-118.125	34.1334		logshrkWtr	-121.909	38.7943		rockwrwtr	-120.799	36.7811		rbsapwtr	-121.279	36.7289		yhbbwtr	-106.545
Rufous-crowned Sparrow WTR	-110.221	23.4474		FoxSpWTR	-121.413	38.2628		townsolitWTR	-111.029	45.6749		Phainopepla WTR	-111.82	33.9378			-123.713	40.834		rouleghawtr	-117.245	43.9975		wcspwtr	-113.453	34.5353		blhegrosWtr	-109.553	23.5873		bewicwrWtr	-116.079	33.5402		logshrkWtr	-121.814	38.0854		rockwrwtr	-110.917	31.6188		rbsapwtr	-118.745	36.1522		yhbbwtr	-106.543
Rufous-crowned Sparrow WTR	-110.217	31.8908		FoxSpWTR	-124.046	44.6551		townsolitWTR	-111.029	45.6748		Phainopepla WTR	-111.82	33.9052			-120.389	39.3124		rouleghawtr	-118.91	47.815		wcspwtr	-111.318	32.4896		blhegrosWtr	-109.497	23.3561		bewicwrWtr	-117.601	33.651		logshrkWtr	-109.737	23.7348		rockwrwtr	-114.967	29.9333		rbsapwtr	-120.177	34.5339		yhbbwtr	-106.537
Rufous-crowned Sparrow WTR	-110.213	31.8767		FoxSpWTR	-122.408	47.6554		townsolitWTR	-111.026	45.6739		Phainopepla WTR	-111.82	33.9348			-123.561	44.5102		rouleghawtr	-123.119	49.0636		wcspwtr	-113.488	37.1508		blhegrosWtr	-109.166	31.9342		bewicwrWtr	-121.873	37.248		logshrkWtr	-114.368	34.5078		rockwrwtr	-120.098	37.4307		rbsapwtr	-123.661	42.1937		yhbbwtr	-106.535
Rufous-crowned Sparrow WTR	-110.2	23.7833		FoxSpWTR	-124.032	44.4438		townsolitWTR	-111.021	45.7004		Phainopepla WTR	-111.822	34.7168			-117.689	48.2734		rouleghawtr	-114.142	45.9484		wcspwtr	-119.814	39.5296		blhegrosWtr	-109.035	27.0735		bewicwrWtr	-119.335	47.0625		logshrkWtr	-116.357	33.2427		rockwrwtr	-116.784	33.1117		rbsapwtr	-119.272	34.437		yhbbwtr	-106.534
Rufous-crowned Sparrow WTR	-110.141	31.5479		FoxSpWTR	-122.288	47.609		townsolitWTR	-111.017	45.7005		Phainopepla WTR	-111.822	33.9033			-122.647	44.8515		rouleghawtr	-116.723	43.5898		wcspwtr	-110.571	32.6382		blhegrosWtr	-109.021	27.1028		bewicwrWtr	-122.09	48.5212		logshrkWtr	-103.743	30.9862		rockwrwtr	-118.096	34.1849		rbsapwtr	-121.329	38.5947		yhbbwtr	-106.534
Rufous-crowned Sparrow WTR	-110.134	31.5428		FoxSpWTR	-123.329	44.5712		townsolitWTR	-110.992	45.8237		Phainopepla WTR	-111.822	33.9685			-105.365	38.8592		rouleghawtr	-116.968	46.7269		wcspwtr	-118.726	39.3788		blhegrosWtr	-109.015	27.0253		bewicwrWtr	-117.19	32.8423		logshrkWtr	-110.508	32.8631		rockwrwtr	-110.998	32.194		rbsapwtr	-122.937	41.5668		yhbbwtr	-106.53
Rufous-crowned Sparrow WTR	-110.109	31.3844		FoxSpWTR	-123.728	43.9984		townsolitWTR	-110.989	40.2805		Phainopepla WTR	-111.833	33.9647			-123.231	42.6917		rouleghawtr	-119.793	39.2289		wcspwtr	-121.181	35.9674		blhegrosWtr	-108.997	27.0449		bewicwrWtr	-116.908	34.2622		logshrkWtr	-110.347	31.5201		rockwrwtr	-117.96	35.7908		rbsapwtr	-124.233	40.6866		yhbbwtr	-106.506
Rufous-crowned Sparrow WTR	-110.103	24.11		FoxSpWTR	-124.372	42.4483		townsolitWTR	-110.987	43.7608		Phainopepla WTR	-111.841	33.7791			-123.357	42.1671		rouleghawtr	-104.421	36.32		wcspwtr	-117.257	32.8388		blhegrosWtr	-108.986	27.0423		bewicwrWtr	-116.913	32.7819		logshrkWtr	-119.8	34.4209		rockwrwtr	-116.134	34.0015		rbsapwtr	-121.745	38.5364		yhbbwtr	-106.489
Rufous-crowned Sparrow WTR	-110.054	31.9264		FoxSpWTR	-122.346	47.7981		townsolitWTR	-110.977	45.71		Phainopepla WTR	-111.841	33.78			-123.588	40.6537		rouleghawtr	-111.871	39.8751		wcspwtr	-120.469	46.564		blhegrosWtr	-108.982	26.9828		bewicwrWtr	-106.474	32.3407		logshrkWtr	-120.478	37.6467		rockwrwtr	-113.389	37.1841		rbsapwtr	-121.981	37.5735		yhbbwtr	-106.487
Rufous-crowned Sparrow WTR	-109.993	27.2265		FoxSpWTR	-122.13	47.5928		townsolitWTR	-110.963	43.6872		Phainopepla WTR	-111.842	33.7665			-119.136	50.5508		rouleghawtr	-108.131	39.1645		wcspwtr	-118.202	34.2104		blhegrosWtr	-108.954	27.0086		bewicwrWtr	-123.013	46.6056		logshrkWtr	-104.611	23.9446		rockwrwtr	-111.777	34.634		rbsapwtr	-121.049	39.2828		yhbbwtr	-106.452
Rufous-crowned Sparrow WTR	-109.967	31.9096		FoxSpWTR	-122.374	47.5579		townsolitWTR	-110.917	39.7615		Phainopepla WTR	-111.844	33.7817			-124.265	48.8759		rouleghawtr	-113.126	53.4259		wcspwtr	-118.649	35.1608		blhegrosWtr	-108.953	27.0128		bewicwrWtr	-104.691	32.2022		logshrkWtr	-112.863	32.383		rockwrwtr	-119.737	35.1876		rbsapwtr	-121.703	37.6876		yhbbwtr	-106.452
Rufous-crowned Sparrow WTR	-109.929	31.4482		FoxSpWTR	-122.715	38.328		townsolitWTR	-110.88	31.7252		Phainopepla WTR	-111.847	33.6277			-105.246	39.0859		rouleghawtr	-104.203	38.2258		wcspwtr	-122.529	38.7304		blhegrosWtr	-108.952	27.009		bewicwrWtr	-122.31	47.6359		logshrkWtr	-104.403	33.4599		rockwrwtr	-122.169	39.1905		rbsapwtr	-121.752	38.5637		yhbbwtr	-106.451
Rufous-crowned Sparrow WTR	-109.921	31.4325		FoxSpWTR	-123.299	44.5755		townsolitWTR	-110.854	45.7639		Phainopepla WTR	-111.848	33.627			-119.607	49.4811		rouleghawtr	-123.282	44.5078		wcspwtr	-114.537	33.5694		blhegrosWtr	-108.95	27.0114		bewicwrWtr	-120.532	46.6253		logshrkWtr	-116.171	33.9657		rockwrwtr	-117.33	35.75		rbsapwtr	-120.79	38.7398		yhbbwtr	-106.437
Rufous-crowned Sparrow WTR	-109.915	31.4442		FoxSpWTR	-122.374	38.4891		townsolitWTR	-110.852	45.7611		Phainopepla WTR	-111.856	33.9634			-115.057	50.9004		rouleghawtr	-118.523	46.7916		wcspwtr	-122.208	37.7316		blhegrosWtr	-108.947	27.0171		bewicwrWtr	-121.276	39.037		logshrkWtr	-121.757	38.5137		rockwrwtr	-117.203	34.7017		rbsapwtr	-121.945	38.3486		yhbbwtr	-106.405
Rufous-crowned Sparrow WTR	-109.892	31.4459		FoxSpWTR	-124.264	43.383		townsolitWTR	-110.825	34.5163		Phainopepla WTR	-111.859	33.963			-132.413	53.7357		rouleghawtr	-111.433	46.0333		wcspwtr	-121.706	38.5428		blhegrosWtr	-108.947	27.0169		bewicwrWtr	-123.732	48.3665		logshrkWtr	-118.528	32.95		rockwrwtr	-116.887	32.8596		rbsapwtr	-118.217	33.867		yhbbwtr	-106.4
Rufous-crowned Sparrow WTR	-109.892	31.4395		FoxSpWTR	-121.314	44.056		townsolitWTR	-110.717	45.0492		Phainopepla WTR	-111.876	33.8177			-113.916	49.0489		rouleghawtr	-116.633	43.415		wcspwtr	-122.489	37.953		blhegrosWtr	-108.944	27.0581		bewicwrWtr	-122.249	47.6795		logshrkWtr	-109.818	32.2399		rockwrwtr	-121.928	37.0639		rbsapwtr	-117.782	33.7588		yhbbwtr	-106.342
Rufous-crowned Sparrow WTR	-109.78	32.6844		FoxSpWTR	-122.636	45.5939		townsolitWTR	-110.706	45.0333		Phainopepla WTR	-111.884	33.7827			-124.032	44.6586		rouleghawtr	-119.121	38.0178		wcspwtr	-122.124	37.9564		blhegrosWtr	-108.943	27.0607		bewicwrWtr	-123.993	40.8768		logshrkWtr	-111.811	34.4851		rockwrwtr	-110.697	32.0486		rbsapwtr	-122.958	42.3393		yhbbwtr	-106.31
Rufous-crowned Sparrow WTR	-109.76	32.5653		FoxSpWTR	-121.446	37.8035		townsolitWTR	-110.701	44.968		Phainopepla WTR	-111.894	34.7668			-125.715	49.0588		rouleghawtr	-112.187	41.0884		wcspwtr	-119.55	36.0388		blhegrosWtr	-108.939	27.0297		bewicwrWtr	-123.358	48.5026		logshrkWtr	-121.266	38.3361		rockwrwtr	-117.243	34.0376		rbsapwtr	-123.938	49.1718		yhbbwtr	-106.259
Rufous-crowned Sparrow WTR	-109.392	31.8719		FoxSpWTR	-122.059	36.989		townsolitWTR	-110.691	44.983		Phainopepla WTR	-111.898	34.7462			-105.284	39.6064		rouleghawtr	-104.849	39.6246		wcspwtr	-122.887	39.1183		blhegrosWtr	-108.933	27.025		bewicwrWtr	-121.074	35.558		logshrkWtr	-116.366	43.0629		rockwrwtr	-118.267	29.0002		rbsapwtr	-117.922	35.7783		yhbbwtr	-106.255
Rufous-crowned Sparrow WTR	-109.374	31.7566		FoxSpWTR	-122.245	47.4535		townsolitWTR	-110.675	32.3296		Phainopepla WTR	-111.901	33.7735			-106.349	42.7352		rouleghawtr	-123.302	44.4274		wcspwtr	-122.206	40.1564		blhegrosWtr	-108.922	27.0203		bewicwrWtr	-118.566	34.3539		logshrkWtr	-105.94	31.3609		rockwrwtr	-111.068	32.3352		rbsapwtr	-123.792	48.7898		yhbbwtr	-106.197
Rufous-crowned Sparrow WTR	-109.279	31.3371		FoxSpWTR	-122.832	45.1437		townsolitWTR	-110.661	45.9949		Phainopepla WTR	-111.903	33.7735			-104.917	38.8597		rouleghawtr	-114.016	42.5203		wcspwtr	-117.829	34.6045		blhegrosWtr	-108.918	27.0102		bewicwrWtr	-122.004	36.9747		logshrkWtr	-111.154	28.307		rockwrwtr	-109.069	31.3436		rbsapwtr	-122.208	47.7504		yhbbwtr	-106.126
Rufous-crowned Sparrow WTR	-109.219	31.9351		FoxSpWTR	-123.135	49.2947		townsolitWTR	-110.618	45.8854		Phainopepla WTR	-111.912	34.7251			-105.734	41.3546		rouleghawtr	-105.102	40.1074		wcspwtr	-109.04	32.056		blhegrosWtr	-108.913	26.9133		bewicwrWtr	-120.048	39.7748		logshrkWtr	-122.367	38.223		rockwrwtr	-115.301	35.6687		rbsapwtr	-118.417	33.3833		yhbbwtr	-106.089
Rufous-crowned Sparrow WTR	-109.217	31.9333		FoxSpWTR	-117.052	33.1672		townsolitWTR	-110.612	45.9053		Phainopepla WTR	-111.921	33.822			-115.695	47.4559		rouleghawtr	-122.774	45.7325		wcspwtr	-119.094	34.0999		blhegrosWtr	-108.907	27.0017		bewicwrWtr	-118.096	34.1849		logshrkWtr	-121.288	38.7521		rockwrwtr	-120.782	36.5968		rbsapwtr	-122.049	37.8995		yhbbwtr	-106.085
Rufous-crowned Sparrow WTR	-109.208	31.9693		FoxSpWTR	-121.91	36.5092		townsolitWTR	-110.604	45.8876		Phainopepla WTR	-111.925	31.9417			-106.826	44.3219		rouleghawtr	-104.409	30.5185		wcspwtr	-116.619	31.8586		blhegrosWtr	-108.906	27.0016		bewicwrWtr	-118.323	35.6683		logshrkWtr	-118.612	39.4972		rockwrwtr	-118.037	33.6958		rbsapwtr	-122.555	45.6299		yhbbwtr	-106.074
Rufous-crowned Sparrow WTR	-109.192	31.9067		FoxSpWTR	-124.05	46.6197		townsolitWTR	-110.604	45.8868		Phainopepla WTR	-111.929	33.9641			-121.943	50.6724		rouleghawtr	-117.125	45.2941		wcspwtr	-118.518	34.3046		blhegrosWtr	-108.901	26.9905		bewicwrWtr	-123.327	48.4173		logshrkWtr	-111.252	31.5303		rockwrwtr	-110.411	31.7581		rbsapwtr	-116.031	34.1227		yhbbwtr	-106.064
Rufous-crowned Sparrow WTR	-109.189	31.9872		FoxSpWTR	-122.288	47.6573		townsolitWTR	-110.604	45.9721		Phainopepla WTR	-111.93	26.8679			-106.748	40.4468		rouleghawtr	-111.94	40.9759		wcspwtr	-110.757	32.5985		blhegrosWtr	-108.897	26.9837		bewicwrWtr	-111.051	31.5678		logshrkWtr	-105.945	33.9542		rockwrwtr	-113.559	28.9497		rbsapwtr	-117.213	32.7414		yhbbwtr	-106.015
Rufous-crowned Sparrow WTR	-109.188	31.8689		FoxSpWTR	-124.157	40.5981		townsolitWTR	-110.588	45.576		Phainopepla WTR	-111.958	34.8028			-119.562	50.8814		rouleghawtr	-119.283	50.7068		wcspwtr	-111.891	33.539		blhegrosWtr	-108.885	26.9416		bewicwrWtr	-119.136	39.3948		logshrkWtr	-106.147	29.8334		rockwrwtr	-106.59	32.3277		rbsapwtr	-121.272	36.8011		yhbbwtr	-106.008
Rufous-crowned Sparrow WTR	-109.178	31.9593		FoxSpWTR	-123.962	44.6297		townsolitWTR	-110.572	40.518		Phainopepla WTR	-111.959	34.8185			-123.21	45.6588		rouleghawtr	-112.911	41.738		wcspwtr	-118.321	33.7177		blhegrosWtr	-108.81	26.9979		bewicwrWtr	-108.927	38.3564		logshrkWtr	-111.781	32.7858		rockwrwtr	-117.256	33.809		rbsapwtr	-121.52	44.0296		yhbbwtr	-105.885
Rufous-crowned Sparrow WTR	-109.178	31.9093		FoxSpWTR	-122.762	45.7956		townsolitWTR	-110.557	40.4658		Phainopepla WTR	-111.973	26.9178			-119.884	50.8847		rouleghawtr	-119.273	47.103		wcspwtr	-117.66	35.6946		blhegrosWtr	-108.786	27.0032		bewicwrWtr	-122.521	47.6262		logshrkWtr	-120.869	37.1396		rockwrwtr	-121.981	38.6908		rbsapwtr	-122.948	43.9005		yhbbwtr	-105.877
Rufous-crowned Sparrow WTR	-109.176	31.8847		FoxSpWTR	-124.203	47.2051		townsolitWTR	-110.439	45.7284		Phainopepla WTR	-112.001	33.8312			-121.735	46.7858		rouleghawtr	-122.442	42.2617		wcspwtr	-111.953	41.7872		blhegrosWtr	-108.766	27.0458		bewicwrWtr	-117.075	33.865		logshrkWtr	-119.154	34.1357		rockwrwtr	-121.77	38.2126		rbsapwtr	-122.357	47.4605		yhbbwtr	-105.785
Rufous-crowned Sparrow WTR	-109.174	31.9307		FoxSpWTR	-120.627	35.1086		townsolitWTR	-110.426	40.2638		Phainopepla WTR	-112.01	34.7392			-135.64	58.4302		rouleghawtr	-121.957	39.9109		wcspwtr	-117.682	33.7483		blhegrosWtr	-108.734	27.0414		bewicwrWtr	-121.193	36.4855		logshrkWtr	-120.705	36.5777		rockwrwtr	-110.811	32.3143		rbsapwtr	-120.883	35.737		yhbbwtr	-105.785
Rufous-crowned Sparrow WTR	-109.17	31.9018		FoxSpWTR	-123.619	40.9439		townsolitWTR	-110.368	40.4352		Phainopepla WTR	-112.01	34.7119			-112.325	46.7487		rouleghawtr	-119.183	48.9417		wcspwtr	-118.423	37.3874		blhegrosWtr	-108.722	27.1199		bewicwrWtr	-120.648	35.2516		logshrkWtr	-121.991	37.8999		rockwrwtr	-113.963	37.0963		rbsapwtr	-117.164	33.5568		yhbbwtr	-105.738
Rufous-crowned Sparrow WTR	-109.141	31.9136		FoxSpWTR	-124.053	44.6367		townsolitWTR	-110.013	31.9258		Phainopepla WTR	-112.024	34.7193			-123.58	44.5069		rouleghawtr	-123.02	44.4555		wcspwtr	-119.985	37.2251		blhegrosWtr	-108.713	27.0799		bewicwrWtr	-122.832	45.3833		logshrkWtr	-106.453	32.4201		rockwrwtr	-116.187	33.927		rbsapwtr	-122.16	37.3648		yhbbwtr	-105.705
Rufous-crowned Sparrow WTR	-109.14	31.8379		FoxSpWTR	-123.238	44.6057		townsolitWTR	-109.97	34.138		Phainopepla WTR	-112.029	33.5646			-123.537	44.4887		rouleghawtr	-104.832	41.6831		wcspwtr	-115.58	33.2304		blhegrosWtr	-108.71	27.0925		bewicwrWtr	-109.939	33.8915		logshrkWtr	-111.114	32.2887		rockwrwtr	-118.02	34.243		rbsapwtr	-121.421	47.3939		yhbbwtr	-105.517
Rufous-crowned Sparrow WTR	-109.136	31.9089		FoxSpWTR	-124.992	49.726		townsolitWTR	-109.968	31.9225		Phainopepla WTR	-112.035	26.6377			-123.927	40.7189		rouleghawtr	-104.733	39.8708		wcspwtr	-120.751	38.2938		blhegrosWtr	-108.701	26.967		bewicwrWtr	-107.3	32.8794		logshrkWtr	-111.944	33.4618		rockwrwtr	-123.705	49.4367		rbsapwtr	-123.369	43.2368		yhbbwtr	-105.497
Rufous-crowned Sparrow WTR	-109.128	31.9204		FoxSpWTR	-122.802	45.3961		townsolitWTR	-109.785	35.064		Phainopepla WTR	-112.073	33.4218			-120.241	39.1965		rouleghawtr	-111.572	45.3552		wcspwtr	-113.598	37.0771		blhegrosWtr	-108.7	26.9667		bewicwrWtr	-120.349	37.6865		logshrkWtr	-109.726	32.7981		rockwrwtr	-122.471	38.1709		rbsapwtr	-119.583	49.6		yhbbwtr	-105.46
Rufous-crowned Sparrow WTR	-109.123	31.8122		FoxSpWTR	-114.709	33.3227		townsolitWTR	-109.719	40.5643		Phainopepla WTR	-112.077	33.8953			-110.963	44.6619		rouleghawtr	-104.938	39.856		wcspwtr	-116.741	31.7466		blhegrosWtr	-108.7	26.967		bewicwrWtr	-110.52	31.55		logshrkWtr	-121.397	38.2656		rockwrwtr	-115.002	36.075		rbsapwtr	-122.19	37.0146		yhbbwtr	-105.321
Rufous-crowned Sparrow WTR	-109.116	31.8982		FoxSpWTR	-112.711	32.0193		townsolitWTR	-109.698	40.57		Phainopepla WTR	-112.078	33.6376			-121.286	45.3856		rouleghawtr	-120.213	37.0568		wcspwtr	-121.958	37.437		blhegrosWtr	-108.695	26.9029		bewicwrWtr	-111.739	33.679		logshrkWtr	-111.381	32.5485		rockwrwtr	-112.112	33.8466		rbsapwtr	-122.093	37.9253		yhbbwtr	-105.286
Rufous-crowned Sparrow WTR	-109.069	31.3436		FoxSpWTR	-124.145	40.777		townsolitWTR	-109.636	40.8939		Phainopepla WTR	-112.099	34.146			-118.561	35.7109		rouleghawtr	-123.02	46.614		wcspwtr	-119.989	46.9006		blhegrosWtr	-108.687	26.9017		bewicwrWtr	-119.692	34.0232		logshrkWtr	-111.56	33.6263		rockwrwtr	-119.908	34.9263		rbsapwtr	-122.352	47.0721		yhbbwtr	-105.285
Rufous-crowned Sparrow WTR	-109.06	31.3445		FoxSpWTR	-123.877	46.1273		townsolitWTR	-109.541	45.3965		Phainopepla WTR	-112.112	33.8466			-123.08	49.3587		rouleghawtr	-122.401	48.2442		wcspwtr	-122.12	38.0689		blhegrosWtr	-108.62	26.4167		bewicwrWtr	-119.816	34.4292		logshrkWtr	-120.425	37.1862		rockwrwtr	-111.586	36.8666		rbsapwtr	-122.012	36.9836		yhbbwtr	-105.285
Rufous-crowned Sparrow WTR	-109.023	31.3662		FoxSpWTR	-122.934	45.5416		townsolitWTR	-109.541	40.8735		Phainopepla WTR	-112.112	33.7525			-111.643	41.895		rouleghawtr	-104.282	44.313		wcspwtr	-117.802	34.081		blhegrosWtr	-108.601	28.1002		bewicwrWtr	-122.249	37.928		logshrkWtr	-106.608	31.835		rockwrwtr	-113.557	28.9469		rbsapwtr	-123.085	49.0296		yhbbwtr	-105.257
Rufous-crowned Sparrow WTR	-109.015	27.0253		FoxSpWTR	-123.514	49.388		townsolitWTR	-109.5	49.6631		Phainopepla WTR	-112.12	33.8575			-122.917	50.4333		rouleghawtr	-121.139	44.5164		wcspwtr	-122.575	45.5828		blhegrosWtr	-108.388	26.9999		bewicwrWtr	-120.661	35.3024		logshrkWtr	-114.01	34.257		rockwrwtr	-111.953	36.3873		rbsapwtr	-122.333	37.2247		yhbbwtr	-105.25
Rufous-crowned Sparrow WTR	-109.005	31.5186		FoxSpWTR	-122.282	47.7853		townsolitWTR	-109.422	45.0778		Phainopepla WTR	-112.132	33.9303			-107.064	40.1931		rouleghawtr	-105.064	39.6284		wcspwtr	-122.081	49.0603		blhegrosWtr	-108.383	26.9917		bewicwrWtr	-121.189	38.6596		logshrkWtr	-121.085	38.4467		rockwrwtr	-116.104	35.1425		rbsapwtr	-122.169	37.4321		yhbbwtr	-105.247
Rufous-crowned Sparrow WTR	-108.999	31.3126		FoxSpWTR	-123.177	44.0354		townsolitWTR	-109.38	45.1552		Phainopepla WTR	-112.134	32.758			-121.577	40.1547		rouleghawtr	-111.856	41.7841		wcspwtr	-118.895	34.2227		blhegrosWtr	-108.069	27.4072		bewicwrWtr	-116.293	45.6466		logshrkWtr	-119.933	35.2554		rockwrwtr	-118.278	35.6813		rbsapwtr	-121.965	37.5804		yhbbwtr	-105.234
Rufous-crowned Sparrow WTR	-108.983	31.5171		FoxSpWTR	-124.1	40.9424		townsolitWTR	-109.332	38.6125		Phainopepla WTR	-112.136	33.9183			-106.749	40.4524		rouleghawtr	-111.015	31.8023		wcspwtr	-116.921	40.6556		blhegrosWtr	-107.739	27.0281		bewicwrWtr	-122.707	38.4926		logshrkWtr	-121.555	37.9723		rockwrwtr	-111.216	31.4712		rbsapwtr	-123.064	44.8058		yhbbwtr	-105.23
Rufous-crowned Sparrow WTR	-108.921	31.7996		FoxSpWTR	-122.847	44.0649		townsolitWTR	-109.302	45.1119		Phainopepla WTR	-112.137	33.842			-134.417	58.2993		rouleghawtr	-120.133	37.2909		wcspwtr	-112.664	33.8858		blhegrosWtr	-107.714	27.0624		bewicwrWtr	-114.086	34.3011		logshrkWtr	-112.689	33.3493		rockwrwtr	-122.644	38.9743		rbsapwtr	-122.326	37.2615		yhbbwtr	-105.195
Rufous-crowned Sparrow WTR	-108.883	33.3168		FoxSpWTR	-122.435	37.6722		townsolitWTR	-109.276	31.994		Phainopepla WTR	-112.256	33.3892			-122.497	42.1389		rouleghawtr	-121.77	38.2126		wcspwtr	-104.468	38.5411		blhegrosWtr	-107.55	25.3654		bewicwrWtr	-122.098	37.4341		logshrkWtr	-115.679	33.1179		rockwrwtr	-111.613	33.4932		rbsapwtr	-122.992	44.9124		yhbbwtr	-105.183
Rufous-crowned Sparrow WTR	-108.848	31.7055		FoxSpWTR	-122.174	38.0708		townsolitWTR	-109.272	31.9994		Phainopepla WTR	-112.277	33.8349			-121.545	45.65		rouleghawtr	-118.351	46.7698		wcspwtr	-113.527	37.1364		blhegrosWtr	-107.545	25.36		bewicwrWtr	-122.875	41.5173		logshrkWtr	-112.044	40.7397		rockwrwtr	-120.036	37.3275		rbsapwtr	-122.81	45.5119		yhbbwtr	-105.162
Rufous-crowned Sparrow WTR	-108.826	31.8074		FoxSpWTR	-124.091	40.8601		townsolitWTR	-109.219	31.9351		Phainopepla WTR	-112.284	33.8654			-106.394	35.8922		rouleghawtr	-121.486	37.7984		wcspwtr	-114.69	33.2431		blhegrosWtr	-107.468	25.7227		bewicwrWtr	-111.037	31.746		logshrkWtr	-105.602	26.4152		rockwrwtr	-117.044	46.436		rbsapwtr	-119.907	37.435		yhbbwtr	-105.146
Rufous-crowned Sparrow WTR	-108.726	32.3992		FoxSpWTR	-122.511	37.8882		townsolitWTR	-109.208	31.9693		Phainopepla WTR	-112.346	33.9672			-122.631	42.0763		rouleghawtr	-121.028	44.2313		wcspwtr	-111.96	33.4738		blhegrosWtr	-107.124	24.4343		bewicwrWtr	-122.446	37.4689		logshrkWtr	-112.044	34.7733		rockwrwtr	-106.557	32.3698		rbsapwtr	-119.698	36.9954		yhbbwtr	-105.037
Rufous-crowned Sparrow WTR	-108.722	27.1199		FoxSpWTR	-123.197	44.6888		townsolitWTR	-109.194	43.3097		Phainopepla WTR	-112.348	33.6714			-121.734	46.7871		rouleghawtr	-111.874	41.7947		wcspwtr	-122.104	37.7169		blhegrosWtr	-107.017	24.4183		bewicwrWtr	-118.124	34.32		logshrkWtr	-121.721	39.465		rockwrwtr	-120.019	37.3524		rbsapwtr	-124.061	40.8573		yhbbwtr	-104.963
Rufous-crowned Sparrow WTR	-108.661	33.7941		FoxSpWTR	-118.132	34.2004		townsolitWTR	-109.192	31.9067		Phainopepla WTR	-112.382	33.7095			-110.869	44.6374		rouleghawtr	-109.041	45.1772		wcspwtr	-121.258	38.8453		blhegrosWtr	-107.007	24.4466		bewicwrWtr	-123.432	48.4806		logshrkWtr	-117.713	33.6622		rockwrwtr	-116.092	30.969		rbsapwtr	-118.12	34.1948		yhbbwtr	-104.903
Rufous-crowned Sparrow WTR	-108.641	31.5021		FoxSpWTR	-122.625	53.0415		townsolitWTR	-109.189	31.9872		Phainopepla WTR	-112.426	34.5822			-119.913	39.1588		rouleghawtr	-106.277	40.6405		wcspwtr	-123.334	44.3576		blhegrosWtr	-106.921	28.725		bewicwrWtr	-119.861	34.4277		logshrkWtr	-121.099	38.3376		rockwrwtr	-116.581	46.5142		rbsapwtr	-121.218	38.6523		yhbbwtr	-104.873
Rufous-crowned Sparrow WTR	-108.608	31.0088		FoxSpWTR	-115.002	36.075		townsolitWTR	-109.168	31.8901		Phainopepla WTR	-112.432	33.352			-134.506	58.2706		rouleghawtr	-114.088	36.8049		wcspwtr	-110.768	31.7141		blhegrosWtr	-106.672	23.6372		bewicwrWtr	-120.853	35.3171		logshrkWtr	-121.926	38.3879		rockwrwtr	-105.379	20.7499		rbsapwtr	-122.504	38.5865		yhbbwtr	-104.872
Rufous-crowned Sparrow WTR	-108.602	32.8128		FoxSpWTR	-121.757	36.9102		townsolitWTR	-109.149	31.9104		Phainopepla WTR	-112.454	34.6163			-106.831	40.485		rouleghawtr	-120.092	46.9447		wcspwtr	-110.933	32.2334		blhegrosWtr	-106.592	23.6818		bewicwrWtr	-121.101	45.644		logshrkWtr	-104.227	30.3753		rockwrwtr	-114.215	33.6731		rbsapwtr	-123.26	42.2731		yhbbwtr	-104.858
Rufous-crowned Sparrow WTR	-108.597	32.8975		FoxSpWTR	-122.128	36.9727		townsolitWTR	-109.144	40.9338		Phainopepla WTR	-112.507	33.5897			-119.333	50.85		rouleghawtr	-119.149	38.0153		wcspwtr	-117.601	33.651		blhegrosWtr	-106.591	23.6844		bewicwrWtr	-118.385	33.9917		logshrkWtr	-117.681	33.4616		rockwrwtr	-113.455	32.1646		rbsapwtr	-120.381	37.987		yhbbwtr	-104.854
Rufous-crowned Sparrow WTR	-108.592	32.8483		FoxSpWTR	-123.966	45.8844		townsolitWTR	-109.116	31.8982		Phainopepla WTR	-112.545	33.7203			-124.967	48.6667		rouleghawtr	-121.777	39.3625		wcspwtr	-117.661	33.5436		blhegrosWtr	-106.483	23.3035		bewicwrWtr	-122.205	48.0165		logshrkWtr	-121.999	38.6877		rockwrwtr	-111.042	32.2083		rbsapwtr	-118.566	34.3539		yhbbwtr	-104.808
Rufous-crowned Sparrow WTR	-108.549	32.8564		FoxSpWTR	-122.405	48.2424		townsolitWTR	-109.051	35.6798		Phainopepla WTR	-112.548	34.6158			-111.397	42.4727		rouleghawtr	-105.896	41.2187		wcspwtr	-116.251	43.686		blhegrosWtr	-106.47	23.5605		bewicwrWtr	-123.964	45.2708		logshrkWtr	-121.409	39.1311		rockwrwtr	-110.864	31.607		rbsapwtr	-122.967	42.3135		yhbbwtr	-104.789
Rufous-crowned Sparrow WTR	-108.531	30.7274		FoxSpWTR	-122.707	45.5025		townsolitWTR	-109.023	31.3662		Phainopepla WTR	-112.577	33.8575			-125.909	49.1444		rouleghawtr	-105.055	39.4999		wcspwtr	-121.768	38.9529		blhegrosWtr	-106.468	23.5586		bewicwrWtr	-122.126	36.9757		logshrkWtr	-104.73	21.2157		rockwrwtr	-105.351	35.2651		rbsapwtr	-123.094	39.2789		yhbbwtr	-104.763
Rufous-crowned Sparrow WTR	-108.53	33.0418		FoxSpWTR	-121.395	38.6159		townsolitWTR	-108.974	45.484		Phainopepla WTR	-112.609	33.6864			-105.242	39.7322		rouleghawtr	-111.201	45.5857		wcspwtr	-105.841	31.2833		blhegrosWtr	-106.467	23.5567		bewicwrWtr	-122.321	37.5019		logshrkWtr	-116.77	33.9103		rockwrwtr	-110.957	31.3902		rbsapwtr	-121.933	36.9796		yhbbwtr	-104.73
Rufous-crowned Sparrow WTR	-108.501	32.781		FoxSpWTR	-122.486	48.709		townsolitWTR	-108.956	32.656		Phainopepla WTR	-112.637	33.3172			-121.583	50.6635		rouleghawtr	-122.361	48.2377		wcspwtr	-118.284	34.1485		blhegrosWtr	-106.443	23.299		bewicwrWtr	-122.751	45.8383		logshrkWtr	-114.416	33.9602		rockwrwtr	-111.991	33.3619		rbsapwtr	-118.765	46.3151		yhbbwtr	-104.73
Rufous-crowned Sparrow WTR	-108.499	33.0671		FoxSpWTR	-123.811	46.3654		townsolitWTR	-108.951	31.7418		Phainopepla WTR	-112.651	33.2988			-119.283	50.7068		rouleghawtr	-123.894	41.1589		wcspwtr	-118.161	34.1941		blhegrosWtr	-106.433	23.2327		bewicwrWtr	-117.772	33.7299		logshrkWtr	-120.789	37.2085		rockwrwtr	-108.574	32.8668		rbsapwtr	-120.003	35.321		yhbbwtr	-104.723
Rufous-crowned Sparrow WTR	-108.475	30.699		FoxSpWTR	-122.23	37.0685		townsolitWTR	-108.938	45.7696		Phainopepla WTR	-112.675	33.9091			-118.511	36.8357		rouleghawtr	-122.028	38.1154		wcspwtr	-117.846	33.6616		blhegrosWtr	-106.343	23.2059		bewicwrWtr	-110.228	31.3805		logshrkWtr	-109.06	31.8145		rockwrwtr	-117.074	33.0599		rbsapwtr	-118.243	36.8304		yhbbwtr	-104.674
Rufous-crowned Sparrow WTR	-108.432	31.0929		FoxSpWTR	-122.738	48.9431		townsolitWTR	-108.846	45.4423		Phainopepla WTR	-112.677	31.8381			-118.431	35.9794		rouleghawtr	-113.319	37.1318		wcspwtr	-120.61	37.6484		blhegrosWtr	-106.333	23.43		bewicwrWtr	-122.711	45.463		logshrkWtr	-107.61	32.0872		rockwrwtr	-117.815	33.6358		rbsapwtr	-121.737	44.4226		yhbbwtr	-104.64
Rufous-crowned Sparrow WTR	-108.428	30.839		FoxSpWTR	-122.584	47.4012		townsolitWTR	-108.832	42.8341		Phainopepla WTR	-112.694	32.025			-105.647	40.2946		rouleghawtr	-111.765	40.3165		wcspwtr	-106.805	34.4366		blhegrosWtr	-106.139	23.2272		bewicwrWtr	-117.313	33.9856		logshrkWtr	-118.716	38.6941		rockwrwtr	-117.075	33.6061		rbsapwtr	-118.385	34.2671		yhbbwtr	-104.621
Rufous-crowned Sparrow WTR	-108.428	30.7794		FoxSpWTR	-120.831	35.3083		townsolitWTR	-108.805	42.7525		Phainopepla WTR	-112.716	32.0385			-117.727	45.3131		rouleghawtr	-110.404	40.16		wcspwtr	-120.243	39.676		blhegrosWtr	-106.138	24.7267		bewicwrWtr	-121.831	42.2892		logshrkWtr	-118.9	36.0999		rockwrwtr	-116.417	33.2501		rbsapwtr	-122.476	48.7031		yhbbwtr	-104.608
Rufous-crowned Sparrow WTR	-108.42	30.7265		FoxSpWTR	-123.318	44.3731		townsolitWTR	-108.803	42.7557		Phainopepla WTR	-112.718	32.0378			-123.703	40.1829		rouleghawtr	-120.373	39.7477		wcspwtr	-122.652	45.3386		blhegrosWtr	-106.066	23.2509		bewicwrWtr	-123.463	48.5584		logshrkWtr	-116.936	33.0496		rockwrwtr	-110.242	32.5031		rbsapwtr	-122.261	37.9016		yhbbwtr	-104.604
Rufous-crowned Sparrow WTR	-108.289	32.7626		FoxSpWTR	-122.869	42.4508		townsolitWTR	-108.8	45.3314		Phainopepla WTR	-112.735	33.3205			-124.212	40.4666		rouleghawtr	-120.381	46.3065		wcspwtr	-118.096	34.1771		blhegrosWtr	-106.008	23.3138		bewicwrWtr	-122.046	39.1888		logshrkWtr	-120.457	35.0553		rockwrwtr	-116.533	33.8121		rbsapwtr	-122.01	39.2215		yhbbwtr	-104.601
Rufous-crowned Sparrow WTR	-108.285	32.7075		FoxSpWTR	-124.778	49.2434		townsolitWTR	-108.568	39.0449		Phainopepla WTR	-112.736	32.2632			-105.374	40.9649		rouleghawtr	-122.558	47.6303		wcspwtr	-121.423	36.8469		blhegrosWtr	-105.992	23.3277		bewicwrWtr	-122.252	37.9132		logshrkWtr	-119.26	34.2263		rockwrwtr	-114.187	36.5074		rbsapwtr	-110.81	32.2948		yhbbwtr	-104.584
Rufous-crowned Sparrow WTR	-108.271	32.8204		FoxSpWTR	-110.775	31.528		townsolitWTR	-108.562	39.0298		Phainopepla WTR	-112.737	32.2723			-122.617	42.0649		rouleghawtr	-104.561	30.6378		wcspwtr	-116.634	33.6211		blhegrosWtr	-105.945	23.3848		bewicwrWtr	-120.88	35.717		logshrkWtr	-111.038	31.1583		rockwrwtr	-116.277	33.6309		rbsapwtr	-117.556	33.629		yhbbwtr	-104.583
Rufous-crowned Sparrow WTR	-108.157	33.0309		FoxSpWTR	-122.006	39.4409		townsolitWTR	-108.499	45.798		Phainopepla WTR	-112.739	32.2396			-123.132	38.8845		rouleghawtr	-122.842	45.788		wcspwtr	-104.854	39.6403		blhegrosWtr	-105.938	23.3948		bewicwrWtr	-117.151	32.7349		logshrkWtr	-104.501	24.0905		rockwrwtr	-121.888	39.1884		rbsapwtr	-122.396	37.2563		yhbbwtr	-104.568
Rufous-crowned Sparrow WTR	-108.057	27.2993		FoxSpWTR	-123.261	44.1741		townsolitWTR	-108.475	45.6314		Phainopepla WTR	-112.739	32.2674			-120.114	38.9519		rouleghawtr	-120.227	47.6257		wcspwtr	-118.294	33.7875		blhegrosWtr	-105.935	23.3968		bewicwrWtr	-123.269	44.9595		logshrkWtr	-115.616	33.1772		rockwrwtr	-111.914	33.5529		rbsapwtr	-123.068	48.1084		yhbbwtr	-104.566
Rufous-crowned Sparrow WTR	-107.937	30.3723		FoxSpWTR	-122.96	40.6555		townsolitWTR	-108.428	30.7794		Phainopepla WTR	-112.744	33.9679			-105.283	39.817		rouleghawtr	-111.986	40.8324		wcspwtr	-110.758	31.5406		blhegrosWtr	-105.931	23.4101		bewicwrWtr	-121.933	36.636		logshrkWtr	-103.916	30.6031		rockwrwtr	-117.097	46.4157		rbsapwtr	-131.701	55.4124		yhbbwtr	-104.557
Rufous-crowned Sparrow WTR	-107.739	27.0281		FoxSpWTR	-122.832	42.4524		townsolitWTR	-108.42	30.7265		Phainopepla WTR	-112.752	32.2935			-121.457	44.0355		rouleghawtr	-114.137	46.2988		wcspwtr	-121.308	38.6259		blhegrosWtr	-105.914	23.3938		bewicwrWtr	-117.808	33.6574		logshrkWtr	-122.373	39.8063		rockwrwtr	-109.762	32.6979		rbsapwtr	-123.209	39.1535		yhbbwtr	-104.55
Rufous-crowned Sparrow WTR	-107.619	32.1471		FoxSpWTR	-122.155	38.0216		townsolitWTR	-108.372	34.3488		Phainopepla WTR	-112.76	32.3059			-124.202	42.4755		rouleghawtr	-121.436	38.2599		wcspwtr	-110.926	32.3616		blhegrosWtr	-105.913	23.3933		bewicwrWtr	-122.736	37.9301		logshrkWtr	-117.945	34.1187		rockwrwtr	-118.045	33.7075		rbsapwtr	-122.728	45.4373		yhbbwtr	-104.546
Rufous-crowned Sparrow WTR	-107.611	32.1843		FoxSpWTR	-122.823	38.0716		townsolitWTR	-108.363	32.8317		Phainopepla WTR	-112.764	33.3104			-105.326	39.9305		rouleghawtr	-112.003	40.476		wcspwtr	-122.149	38.0066		blhegrosWtr	-105.902	23.4028		bewicwrWtr	-118.127	34.1904		logshrkWtr	-109.825	32.2344		rockwrwtr	-109.76	32.5653		rbsapwtr	-123.739	48.3935		yhbbwtr	-104.535
Rufous-crowned Sparrow WTR	-107.468	25.7227		FoxSpWTR	-120.889	35.2728		townsolitWTR	-108.266	33.2276		Phainopepla WTR	-112.769	33.9456			-121.513	44.0357		rouleghawtr	-124.221	40.7261		wcspwtr	-120.839	35.3468		blhegrosWtr	-105.885	23.4261		bewicwrWtr	-118.7	34.0997		logshrkWtr	-112.302	41.6507		rockwrwtr	-118.204	34.6427		rbsapwtr	-122.187	40.2732		yhbbwtr	-104.531
Rufous-crowned Sparrow WTR	-107.385	32.9768		FoxSpWTR	-122.096	38.5134		townsolitWTR	-108.199	35.318		Phainopepla WTR	-112.774	31.9705			-106.401	35.8367		rouleghawtr	-121.344	38.5376		wcspwtr	-122.532	38.001		blhegrosWtr	-105.881	23.4075		bewicwrWtr	-116.463	33.2273		logshrkWtr	-122.028	38.4935		rockwrwtr	-107.272	33.543		rbsapwtr	-119.786	36.8867		yhbbwtr	-104.52
Rufous-crowned Sparrow WTR	-107.379	32.9771		FoxSpWTR	-121.584	38.9399		townsolitWTR	-108.193	35.4183		Phainopepla WTR	-112.782	32.3825			-122.147	48.8481		rouleghawtr	-123.199	39.8091		wcspwtr	-122.469	37.7676		blhegrosWtr	-105.879	23.4196		bewicwrWtr	-111.489	35.2448		logshrkWtr	-111.041	31.6128		rockwrwtr	-111.823	33.9412		rbsapwtr	-124.116	41.1772		yhbbwtr	-104.51
Rufous-crowned Sparrow WTR	-107.286	32.6165		FoxSpWTR	-124.105	44.3112		townsolitWTR	-108.157	33.0309		Phainopepla WTR	-112.791	33.9663			-123.676	41.1042		rouleghawtr	-114.187	48.1167		wcspwtr	-120.825	35.3127		blhegrosWtr	-105.87	23.5898		bewicwrWtr	-111.934	33.4208		logshrkWtr	-110.905	31.4197		rockwrwtr	-119.61	48.0166		rbsapwtr	-117.637	34.3584		yhbbwtr	-104.507
Rufous-crowned Sparrow WTR	-107.203	33.1512		FoxSpWTR	-123.174	44.0773		townsolitWTR	-108.145	39.0738		Phainopepla WTR	-112.794	32.336			-109.968	42.8781		rouleghawtr	-111.711	45.4209		wcspwtr	-123.037	38.3184		blhegrosWtr	-105.869	23.5898		bewicwrWtr	-118.423	37.3873		logshrkWtr	-112.034	28.8727		rockwrwtr	-117.641	35.661		rbsapwtr	-122.651	38.4542		yhbbwtr	-104.506
Rufous-crowned Sparrow WTR	-107.034	32.3976		FoxSpWTR	-122.179	47.9861		townsolitWTR	-108.103	36.8003		Phainopepla WTR	-112.794	31.9564			-110.624	44.9695		rouleghawtr	-122.771	38.0994		wcspwtr	-116.545	33.83		blhegrosWtr	-105.861	23.4933		bewicwrWtr	-123.182	44.0503		logshrkWtr	-111.792	33.0915		rockwrwtr	-111.083	31.5045		rbsapwtr	-115.261	36.3231		yhbbwtr	-104.505
Rufous-crowned Sparrow WTR	-106.991	34.0025		FoxSpWTR	-124.926	49.7405		townsolitWTR	-108.059	39.0322		Phainopepla WTR	-112.8	31.9539			-113.999	47.1602		rouleghawtr	-124.082	40.8445		wcspwtr	-122.706	49.1404		blhegrosWtr	-105.859	22.9933		bewicwrWtr	-111.466	32.5893		logshrkWtr	-116.664	34.8091		rockwrwtr	-117.94	33.6464		rbsapwtr	-123.214	45.4739		yhbbwtr	-104.505
Rufous-crowned Sparrow WTR	-106.925	32.4948		FoxSpWTR	-123.97	49.1728		townsolitWTR	-107.976	39.2421		Phainopepla WTR	-112.807	32.3442			-106.817	40.4803		rouleghawtr	-120.731	45.4847		wcspwtr	-109.828	32.2385		blhegrosWtr	-105.857	22.9917		bewicwrWtr	-117.125	32.5634		logshrkWtr	-122.17	37.8939		rockwrwtr	-121.686	39.5084		rbsapwtr	-121.542	38.4785		yhbbwtr	-104.504
Rufous-crowned Sparrow WTR	-106.905	33.7887		FoxSpWTR	-122.19	49.032		townsolitWTR	-107.973	37.2745		Phainopepla WTR	-112.808	31.9588			-114.828	49.9694		rouleghawtr	-120.496	50.1761		wcspwtr	-122.725	38.3246		blhegrosWtr	-105.852	23.5677		bewicwrWtr	-123.411	48.4707		logshrkWtr	-118.474	40.1793		rockwrwtr	-112.866	32.6225		rbsapwtr	-123.01	38.8231		yhbbwtr	-104.502
Rufous-crowned Sparrow WTR	-106.893	33.7831		FoxSpWTR	-119.799	37.451		townsolitWTR	-107.915	40.0404		Phainopepla WTR	-112.819	33.2609			-111.541	41.9683		rouleghawtr	-118.456	39.6515		wcspwtr	-122.486	37.7662		blhegrosWtr	-105.837	23.516		bewicwrWtr	-122.763	37.952		logshrkWtr	-112.69	33.3623		rockwrwtr	-118.326	35.6488		rbsapwtr	-124.155	41.0679		yhbbwtr	-104.501
Rufous-crowned Sparrow WTR	-106.891	33.805		FoxSpWTR	-123.294	48.4599		townsolitWTR	-107.911	34.8588		Phainopepla WTR	-112.839	31.9842			-123.191	49.3903		rouleghawtr	-111.809	41.9437		wcspwtr	-122.225	37.3739		blhegrosWtr	-105.83	22.8683		bewicwrWtr	-109.883	32.0726		logshrkWtr	-120.824	36.6027		rockwrwtr	-113.015	32.1459		rbsapwtr	-122.506	37.5396		yhbbwtr	-104.501
Rufous-crowned Sparrow WTR	-106.88	33.802		FoxSpWTR	-123.644	48.8595		townsolitWTR	-107.89	34.8727		Phainopepla WTR	-112.84	31.984			-123.661	48.1247		rouleghawtr	-118.07	47.2442		wcspwtr	-121.943	49.2418		blhegrosWtr	-105.824	23.4463		bewicwrWtr	-122.907	49.2154		logshrkWtr	-106.597	35.0215		rockwrwtr	-118.538	37.4235		rbsapwtr	-118.769	36.2156		yhbbwtr	-104.5
Rufous-crowned Sparrow WTR	-106.875	34.0785		FoxSpWTR	-122.528	47.9119		townsolitWTR	-107.879	37.1418		Phainopepla WTR	-112.848	32.4012			-123.296	44.6369		rouleghawtr	-121.798	42.0992		wcspwtr	-113.596	37.0546		blhegrosWtr	-105.823	23.4508		bewicwrWtr	-123.349	48.4041		logshrkWtr	-113.96	32.7328		rockwrwtr	-111.209	32.2902		rbsapwtr	-124.211	40.6631		yhbbwtr	-104.479
Rufous-crowned Sparrow WTR	-106.779	32.3123		FoxSpWTR	-124.105	44.3056		townsolitWTR	-107.879	37.1886		Phainopepla WTR	-112.851	34.1625			-105.302	36.3926		rouleghawtr	-118.404	37.4173		wcspwtr	-109.181	32.2565		blhegrosWtr	-105.777	22.9183		bewicwrWtr	-123.035	38.3202		logshrkWtr	-108.531	30.7274		rockwrwtr	-111.801	33.6898		rbsapwtr	-122.32	38.6159		yhbbwtr	-104.47
Rufous-crowned Sparrow WTR	-106.751	35.1334		FoxSpWTR	-121.86	36.282		townsolitWTR	-107.877	37.2816		Phainopepla WTR	-112.851	32.4495			-111.669	41.8093		rouleghawtr	-117.041	46.7947		wcspwtr	-109.038	31.9294		blhegrosWtr	-105.765	23.6635		bewicwrWtr	-118.076	33.992		logshrkWtr	-114.234	33.6811		rockwrwtr	-117.06	46.3622		rbsapwtr	-118.679	34.0404		yhbbwtr	-104.469
Rufous-crowned Sparrow WTR	-106.74	35.1267		FoxSpWTR	-124.265	40.651		townsolitWTR	-107.869	37.2913		Phainopepla WTR	-112.851	34.1169			-114.899	49.7511		rouleghawtr	-123.268	45.1512		wcspwtr	-106.313	35.8748		blhegrosWtr	-105.758	23.535		bewicwrWtr	-123.235	44.7174		logshrkWtr	-115.002	36.075		rockwrwtr	-121.537	37.6218		rbsapwtr	-123.241	49.3394		yhbbwtr	-104.452
Rufous-crowned Sparrow WTR	-106.725	35.1273		FoxSpWTR	-122.798	45.3814		townsolitWTR	-107.866	37.2241		Phainopepla WTR	-112.854	32.3882			-123.933	41.2071		rouleghawtr	-108.541	45.7525		wcspwtr	-117.296	33.0895		blhegrosWtr	-105.758	23.5388		bewicwrWtr	-121.692	36.88		logshrkWtr	-119.041	34.1612		rockwrwtr	-107.295	32.939		rbsapwtr	-122.83	41.5014		yhbbwtr	-104.424
Rufous-crowned Sparrow WTR	-106.725	35.127		FoxSpWTR	-120.848	35.343		townsolitWTR	-107.841	37.3011		Phainopepla WTR	-112.863	32.3804			-113.03	37.3833		rouleghawtr	-104.738	41.1167		wcspwtr	-122.513	38.0256		blhegrosWtr	-105.599	21.9797		bewicwrWtr	-120.664	37.8195		logshrkWtr	-111.377	32.8304		rockwrwtr	-116.459	33.2154		rbsapwtr	-118.597	35.1789		yhbbwtr	-104.405
Rufous-crowned Sparrow WTR	-106.682	35.1298		FoxSpWTR	-118.199	34.2542		townsolitWTR	-107.837	34.9451		Phainopepla WTR	-112.867	33.261			-115.501	40.2098		rouleghawtr	-118.384	46.224		wcspwtr	-121.029	36.6439		blhegrosWtr	-105.595	22.441		bewicwrWtr	-117.577	47.0614		logshrkWtr	-118.343	34.1245		rockwrwtr	-114.516	36.4411		rbsapwtr	-122.764	47.2073		yhbbwtr	-104.4
Rufous-crowned Sparrow WTR	-106.669	35.1673		FoxSpWTR	-121.074	35.5407		townsolitWTR	-107.789	37.1799		Phainopepla WTR	-112.87	32.3782			-104.986	38.0749		rouleghawtr	-112.182	41.0894		wcspwtr	-114.138	34.2971		blhegrosWtr	-105.594	22.5753		bewicwrWtr	-117.711	34.1107		logshrkWtr	-120.848	36.6021		rockwrwtr	-109.978	27.059		rbsapwtr	-123.959	41.2213		yhbbwtr	-104.395
Rufous-crowned Sparrow WTR	-106.619	33.1268		FoxSpWTR	-124.229	43.4357		townsolitWTR	-107.779	37.2618		Phainopepla WTR	-112.87	32.4653			-120.183	39.345		rouleghawtr	-119.841	38.6967		wcspwtr	-122.752	38.0452		blhegrosWtr	-105.534	20.7684		bewicwrWtr	-122.477	47.0827		logshrkWtr	-121.093	37.4982		rockwrwtr	-116.01	33.6119		rbsapwtr	-123.077	44.7842		yhbbwtr	-104.393
Rufous-crowned Sparrow WTR	-106.595	32.3657		FoxSpWTR	-121.805	47.523		townsolitWTR	-107.727	38.1787		Phainopepla WTR	-112.875	32.3815			-126.553	54.1566		rouleghawtr	-122.664	48.7915		wcspwtr	-123.884	45.2069		blhegrosWtr	-105.474	21.9072		bewicwrWtr	-104.349	32.621		logshrkWtr	-115.622	33.1783		rockwrwtr	-118.351	33.7282		rbsapwtr	-118.334	33.779		yhbbwtr	-104.271
Rufous-crowned Sparrow WTR	-106.59	32.3277		FoxSpWTR	-120.538	46.5902		townsolitWTR	-107.713	38.8322		Phainopepla WTR	-112.975	32.0093			-119.863	39.3615		rouleghawtr	-104.765	39.9437		wcspwtr	-125.121	49.886		blhegrosWtr	-105.455	20.25		bewicwrWtr	-116.017	46.2288		logshrkWtr	-106.658	35.0991		rockwrwtr	-111.768	34.5163		rbsapwtr	-122.433	47.1121		yhbbwtr	-104.245
Rufous-crowned Sparrow WTR	-106.587	32.3374		FoxSpWTR	-121.259	36.5187		townsolitWTR	-107.703	37.2349		Phainopepla WTR	-112.985	33.2873			-106.759	40.4552		rouleghawtr	-120.53	46.3458		wcspwtr	-122.008	37.0667		blhegrosWtr	-105.443	21.8572		bewicwrWtr	-123.272	44.6967		logshrkWtr	-117.244	33.1536		rockwrwtr	-122.193	38.0685		rbsapwtr	-122.91	38.1674		yhbbwtr	-104.244
Rufous-crowned Sparrow WTR	-106.577	32.3226		FoxSpWTR	-121.343	38.5767		townsolitWTR	-107.702	35.2343		Phainopepla WTR	-113.02	31.9436			-106.809	40.4763		rouleghawtr	-112.364	47.5152		wcspwtr	-111.022	32.275		blhegrosWtr	-105.384	20.7828		bewicwrWtr	-116.524	32.8254		logshrkWtr	-121.609	36.7807		rockwrwtr	-110.702	32.8346		rbsapwtr	-122.19	47.5973		yhbbwtr	-104.224
Rufous-crowned Sparrow WTR	-106.563	32.3704		FoxSpWTR	-124.197	40.767		townsolitWTR	-107.684	33.3377		Phainopepla WTR	-113.027	32.3291			-123.763	40.2409		rouleghawtr	-122.349	48.2283		wcspwtr	-118.941	34.1688		blhegrosWtr	-105.373	20.7668		bewicwrWtr	-121.733	40.5391		logshrkWtr	-122.006	37.5748		rockwrwtr	-111.823	34.5086		rbsapwtr	-122.383	37.2548		ybmagpWTR	-121.919
Rufous-crowned Sparrow WTR	-106.56	32.3373		FoxSpWTR	-122.249	37.2582		townsolitWTR	-107.631	35.2623		Phainopepla WTR	-113.061	32.1504			-110.978	40.5939		rouleghawtr	-120.723	44.9106		wcspwtr	-122.162	40.111		blhegrosWtr	-105.357	20.9556		bewicwrWtr	-121.928	36.5362		logshrkWtr	-116.271	35.9779		rockwrwtr	-107.739	27.0281		rbsapwtr	-114.371	34.1225		ybmagpWTR	-121.906
Rufous-crowned Sparrow WTR	-106.548	32.4038		FoxSpWTR	-119.715	34.4956		townsolitWTR	-107.623	38.8538		Phainopepla WTR	-113.16	34.3438			-111.832	40.8628		rouleghawtr	-120.932	47.1962		wcspwtr	-120.585	46.3464		blhegrosWtr	-105.355	20.9545		bewicwrWtr	-122.259	37.9055		logshrkWtr	-122.583	38.2559		rockwrwtr	-118.105	34.1918		rbsapwtr	-122.736	46.4863		ybmagpWTR	-121.728
Rufous-crowned Sparrow WTR	-106.515	32.3316		FoxSpWTR	-124.084	40.9234		townsolitWTR	-107.469	36.9996		Phainopepla WTR	-113.167	34.5857			-121.456	44.0359		rouleghawtr	-119.834	39.3025		wcspwtr	-122.801	38.0583		blhegrosWtr	-105.349	20.3404		bewicwrWtr	-110.769	33.3592		logshrkWtr	-120.85	35.3377		rockwrwtr	-123.368	48.5751		rbsapwtr	-122.353	38.4193		ybmagpWTR	-121.135
Rufous-crowned Sparrow WTR	-106.487	31.7587		FoxSpWTR	-123.009	48.0258		townsolitWTR	-107.185	38.4708		Phainopepla WTR	-113.2	34.3672			-120.588	47.3368		rouleghawtr	-113.091	37.686		wcspwtr	-118.206	33.8049		blhegrosWtr	-105.341	20.3466		bewicwrWtr	-122.652	45.4402		logshrkWtr	-121.288	36.8001		rockwrwtr	-109.642	32.1823		rbsapwtr	-117.445	33.6461		ybmagpWTR	-122.194
Rufous-crowned Sparrow WTR	-106.478	35.0991		FoxSpWTR	-122.721	48.0255		townsolitWTR	-107.131	34.0232		Phainopepla WTR	-113.281	31.6895			-111.706	41.6118		rouleghawtr	-122.385	48.2742		wcspwtr	-104.979	39.4537		blhegrosWtr	-105.337	20.7571		bewicwrWtr	-111.772	34.5181		logshrkWtr	-121.341	36.5167		rockwrwtr	-112.038	33.3643		rbsapwtr	-123.976	49.1857		ybmagpWTR	-121.75
Rufous-crowned Sparrow WTR	-106.477	35.0489		FoxSpWTR	-122.528	47.584		townsolitWTR	-106.975	39.7863		Phainopepla WTR	-113.455	32.1646			-120.787	47.8352		rouleghawtr	-117.303	45.3844		wcspwtr	-117.758	35.219		blhegrosWtr	-105.333	22.2194		bewicwrWtr	-123.368	44.1504		logshrkWtr	-114.489	32.86		rockwrwtr	-119.389	34.939		rbsapwtr	-122.326	37.2617		ybmagpWTR	-121.528
Rufous-crowned Sparrow WTR	-106.474	35.1336		FoxSpWTR	-122.469	37.7676		townsolitWTR	-106.935	39.5473		Phainopepla WTR	-113.503	32.836			-117.272	49.5052		rouleghawtr	-120.303	47.4349		wcspwtr	-110.716	31.3869		blhegrosWtr	-105.332	22.2203		bewicwrWtr	-122.216	47.6925		logshrkWtr	-109.221	32.2609		rockwrwtr	-109.686	31.68		rbsapwtr	-117.058	33.1842		ybmagpWTR	-121.763
Rufous-crowned Sparrow WTR	-106.448	31.9035		FoxSpWTR	-123.618	40.9452		townsolitWTR	-106.923	39.5281		Phainopepla WTR	-113.517	34.1386			-121.418	48.522		rouleghawtr	-122.479	48.5462		wcspwtr	-114.642	35.1098		blhegrosWtr	-105.328	20.9416		bewicwrWtr	-119.707	39.1305		logshrkWtr	-105.186	35.565		rockwrwtr	-106.504	31.8014		rbsapwtr	-120.899	39.9268		ybmagpWTR	-121.762
Rufous-crowned Sparrow WTR	-106.271	35.7792		FoxSpWTR	-123.412	48.4704		townsolitWTR	-106.893	33.7831		Phainopepla WTR	-113.531	32.5004			-121.52	44.0296		rouleghawtr	-111.868	45.7891		wcspwtr	-117.793	33.6771		blhegrosWtr	-105.326	20.3197		bewicwrWtr	-116.539	33.7379		logshrkWtr	-111.5	33.568		rockwrwtr	-118.587	33.0288		rbsapwtr	-122.92	48.0583		ybmagpWTR	-121.711
Rufous-crowned Sparrow WTR	-106.204	35.8098		FoxSpWTR	-122.016	37.652		townsolitWTR	-106.88	33.802		Phainopepla WTR	-113.533	28.8735			-105.514	40.1923		rouleghawtr	-112.986	42.1624		wcspwtr	-122.821	45.7145		blhegrosWtr	-105.316	20.383		bewicwrWtr	-118.423	35.661		logshrkWtr	-108.334	36.6614		rockwrwtr	-121.236	38.6338		rbsapwtr	-122.374	37.2541		ybmagpWTR	-121.185
Rufous-crowned Sparrow WTR	-106.201	35.8076		FoxSpWTR	-122.476	37.58		townsolitWTR	-106.872	33.8152		Phainopepla WTR	-113.558	33.8004			-111.645	40.5875		rouleghawtr	-121.933	42.5808		wcspwtr	-120.905	38.2136		blhegrosWtr	-105.31	20.3913		bewicwrWtr	-117.106	32.7843		logshrkWtr	-121.864	38.2608		rockwrwtr	-117.395	33.7501		rbsapwtr	-123.055	48.9862		ybmagpWTR	-121.654
Rufous-crowned Sparrow WTR	-106.201	35.8102		FoxSpWTR	-118.354	33.7569		townsolitWTR	-106.832	40.485		Phainopepla WTR	-113.567	32.9155			-122.969	48.0237		rouleghawtr	-108.86	35.0864		wcspwtr	-119.695	36.7077		blhegrosWtr	-105.306	22.2118		bewicwrWtr	-123.282	44.4977		logshrkWtr	-114.51	34.7506		rockwrwtr	-121.159	43.9996		rbsapwtr	-122.043	37.9209		ybmagpWTR	-121.272
Rufous-crowned Sparrow WTR	-106.18	35.8264		FoxSpWTR	-121.886	47.5291		townsolitWTR	-106.831	39.6425		Phainopepla WTR	-113.575	34.2334			-119.674	48.0892		rouleghawtr	-107.875	40.533		wcspwtr	-123.387	48.5725		blhegrosWtr	-105.303	20.3963		bewicwrWtr	-123.257	44.5484		logshrkWtr	-112.982	32.3618		rockwrwtr	-120.766	36.5947		rbsapwtr	-120.837	38.7382		ybmagpWTR	-120.771
Rufous-crowned Sparrow WTR	-106.175	35.8256		FoxSpWTR	-123.231	45.7652		townsolitWTR	-106.82	51.9015		Phainopepla WTR	-113.598	37.0771			-111.782	41.3799		rouleghawtr	-120.533	34.9108		wcspwtr	-118.427	34.1782		blhegrosWtr	-105.302	21.604		bewicwrWtr	-111.91	34.7496		logshrkWtr	-122.233	39.2761		rockwrwtr	-106.571	32.3364		rbsapwtr	-122.617	47.7327		ybmagpWTR	-120.853
Rufous-crowned Sparrow WTR	-106.142	35.8062		FoxSpWTR	-120.806	38.0152		townsolitWTR	-106.812	40.3102		Phainopepla WTR	-113.643	32.1959			-117.683	45.2769		rouleghawtr	-121.159	40.2418		wcspwtr	-119.431	35.9121		blhegrosWtr	-105.301	20.4402		bewicwrWtr	-123.164	39.23		logshrkWtr	-116.077	33.5717		rockwrwtr	-107.308	33.7291		rbsapwtr	-121.763	38.5297		ybmagpWTR	-121.4
Rufous-crowned Sparrow WTR	-106.14	35.8054		FoxSpWTR	-124.361	49.3497		townsolitWTR	-106.784	35.5473		Phainopepla WTR	-113.674	32.8691			-119.655	48.7657		rouleghawtr	-111.954	35.5843		wcspwtr	-118.228	34.2193		blhegrosWtr	-105.296	21.5569		bewicwrWtr	-121.2	38.6555		logshrkWtr	-104.71	31.1128		rockwrwtr	-118.789	34.2741		rbsapwtr	-119.387	36.8169		ybmagpWTR	-121.741
Rufous-crowned Sparrow WTR	-106.047	31.9214		FoxSpWTR	-123.784	48.3784		townsolitWTR	-106.725	35.6061		Phainopepla WTR	-113.77	34.5915			-111.041	45.5838		rouleghawtr	-122.487	48.5476		wcspwtr	-122.502	37.8948		blhegrosWtr	-105.293	20.4654		bewicwrWtr	-110.76	31.5391		logshrkWtr	-115.528	33.2208		rockwrwtr	-110.848	31.6962		rbsapwtr	-121.787	38.5239		ybmagpWTR	-120.177
Rufous-crowned Sparrow WTR	-106.044	31.9171		FoxSpWTR	-122.061	36.9828		townsolitWTR	-106.696	39.8055		Phainopepla WTR	-113.795	33.5088			-121.643	44.0036		rouleghawtr	-122.717	47.0817		wcspwtr	-122.237	37.8343		blhegrosWtr	-105.292	21.5347		bewicwrWtr	-122.173	47.5931		logshrkWtr	-110.685	32.2349		rockwrwtr	-111.655	32.6754		rbsapwtr	-122.654	38.6804		ybmagpWTR	-121.6
Rufous-crowned Sparrow WTR	-105.993	31.8321		FoxSpWTR	-121.588	37.8362		townsolitWTR	-106.686	35.8127		Phainopepla WTR	-113.799	33.5086			-122.459	44.1756		rouleghawtr	-119.257	50.3222		wcspwtr	-123.95	46.2025		blhegrosWtr	-105.291	20.7259		bewicwrWtr	-116.942	33.8675		logshrkWtr	-122.057	38.0373		rockwrwtr	-118.332	34.1206		rbsapwtr	-118.185	33.9452		ybmagpWTR	-121.566
Rufous-crowned Sparrow WTR	-105.945	23.3848		FoxSpWTR	-124.237	40.6124		townsolitWTR	-106.633	48.2006		Phainopepla WTR	-113.802	33.5092			-123.521	43.9926		rouleghawtr	-111.041	31.6128		wcspwtr	-114.559	42.6267		blhegrosWtr	-105.29	21.6059		bewicwrWtr	-110.746	32.3493		logshrkWtr	-118.407	37.3409		rockwrwtr	-108.986	27.0423		rbsapwtr	-121.722	36.4778		ybmagpWTR	-121.302
Rufous-crowned Sparrow WTR	-105.942	32.9779		FoxSpWTR	-122.712	47.4302		townsolitWTR	-106.627	35.8201		Phainopepla WTR	-113.807	33.5096			-107.449	44.0345		rouleghawtr	-117.104	33.8854		wcspwtr	-110.812	31.4992		blhegrosWtr	-105.289	20.4819		bewicwrWtr	-123.143	48.1515		logshrkWtr	-112.132	33.9303		rockwrwtr	-114.201	34.3457		rbsapwtr	-122.457	37.7727		ybmagpWTR	-120.151
Rufous-crowned Sparrow WTR	-105.879	23.4196		FoxSpWTR	-121.127	35.5958		townsolitWTR	-106.624	39.6541		Phainopepla WTR	-113.815	33.5157			-132.144	54.0132		rouleghawtr	-121.409	41.0646		wcspwtr	-122.828	38.0924		blhegrosWtr	-105.287	21.5364		bewicwrWtr	-117.711	34.1243		logshrkWtr	-121.689	37.1791		rockwrwtr	-106.905	33.7887		rbsapwtr	-119.044	34.1626		ybmagpWTR	-120.931
Rufous-crowned Sparrow WTR	-105.485	26.5266		FoxSpWTR	-123.34	48.4272		townsolitWTR	-106.619	39.6251		Phainopepla WTR	-113.819	33.5167			-122.199	43.7098		rouleghawtr	-111.676	40.1585		wcspwtr	-122.386	47.595		blhegrosWtr	-105.287	21.5436		bewicwrWtr	-122.206	48.0176		logshrkWtr	-120.516	34.8461		rockwrwtr	-121.762	39.2186		rbsapwtr	-121.34	38.6113		ybmagpWTR	-119.901
Rufous-crowned Sparrow WTR	-105.475	26.5144		FoxSpWTR	-122.643	49.3245		townsolitWTR	-106.599	35.2269		Phainopepla WTR	-113.834	33.4425			-123.035	44.9429		rouleghawtr	-121.212	44.3098		wcspwtr	-124.043	44.6233		blhegrosWtr	-105.285	21.5394		bewicwrWtr	-122.471	38.3411		logshrkWtr	-109.917	32.0807		rockwrwtr	-121.101	38.7473		rbsapwtr	-122.829	48.1307		ybmagpWTR	-121.76
Rufous-crowned Sparrow WTR	-105.471	26.506		FoxSpWTR	-123.431	48.5975		townsolitWTR	-106.577	39.6502		Phainopepla WTR	-113.837	35.0778			-116.916	46.811		rouleghawtr	-114.197	39.0121		wcspwtr	-111.723	40.2061		blhegrosWtr	-105.285	21.5428		bewicwrWtr	-124.206	43.3663		logshrkWtr	-108.07	38.7388		rockwrwtr	-110.64	32.344		rbsapwtr	-121.931	45.6413		ybmagpWTR	-121.589
Rufous-crowned Sparrow WTR	-105.314	20.5116		FoxSpWTR	-124.633	49.4024		townsolitWTR	-106.557	32.3698		Phainopepla WTR	-113.837	33.4405			-118.149	45.3246		rouleghawtr	-113.859	50.9067		wcspwtr	-122.498	37.4988		blhegrosWtr	-105.281	21.607		bewicwrWtr	-122.144	36.9901		logshrkWtr	-118.076	35.3166		rockwrwtr	-121.825	37.8862		rbsapwtr	-123.261	49.2701		ybmagpWTR	-121.494
Rufous-crowned Sparrow WTR	-105.303	20.3963		FoxSpWTR	-122.493	37.6204		townsolitWTR	-106.481	35.3002		Phainopepla WTR	-113.844	34.1113			-120.431	44.1939		rouleghawtr	-119.312	50.2311		wcspwtr	-120.518	46.9465		blhegrosWtr	-105.278	21.5418		bewicwrWtr	-117.043	33.5861		logshrkWtr	-121.531	37.0019		rockwrwtr	-116.838	33.0179		rbsapwtr	-121.971	37.2385		ybmagpWTR	-119.958
Rufous-crowned Sparrow WTR	-105.293	20.3044		FoxSpWTR	-124.161	40.8099		townsolitWTR	-106.479	35.2781		Phainopepla WTR	-113.845	33.5187			-117.251	46.2063		rouleghawtr	-114.779	51.044		wcspwtr	-118.431	34.0559		blhegrosWtr	-105.277	21.5458		bewicwrWtr	-116.602	33.0697		logshrkWtr	-121.054	38.4272		rockwrwtr	-110.803	32.3055		rbsapwtr	-120.79	38.7166		ybmagpWTR	-120.94
Rufous-crowned Sparrow WTR	-105.266	38.4331		FoxSpWTR	-122.055	37.6752		townsolitWTR	-106.478	35.0991		Phainopepla WTR	-113.848	33.5167			-116.245	45.8393		rouleghawtr	-104.841	39.8128		wcspwtr	-106.682	35.1364		blhegrosWtr	-105.277	21.5421		bewicwrWtr	-123.205	44.7102		logshrkWtr	-122.165	39.4228		rockwrwtr	-120.839	36.6056		rbsapwtr	-122.841	45.6598		ybmagpWTR	-122.044
Rufous-crowned Sparrow WTR	-105.265	38.4338		FoxSpWTR	-122.133	47.6758		townsolitWTR	-106.465	35.1643		Phainopepla WTR	-113.85	33.4358			-104.987	38.075		rouleghawtr	-112.736	37.9907		wcspwtr	-117.278	33.8858		blhegrosWtr	-105.276	20.6712		bewicwrWtr	-122.057	36.9549		logshrkWtr	-118.273	34.8349		rockwrwtr	-117.941	33.662		rbsapwtr	-123.251	45.506		ybmagpWTR	-121.525
Rufous-crowned Sparrow WTR	-105.265	38.4337		FoxSpWTR	-111.767	34.8858		townsolitWTR	-106.449	35.2101		Phainopepla WTR	-113.851	33.5202			-117.274	49.5016		rouleghawtr	-114.541	51.2857		wcspwtr	-121.32	38.5945		blhegrosWtr	-105.276	21.5353		bewicwrWtr	-124.384	43.1561		logshrkWtr	-122.444	37.4544		rockwrwtr	-116.018	36.3119		rbsapwtr	-122.569	37.8848		ybmagpWTR	-121.954
Rufous-crowned Sparrow WTR	-105.262	38.4349		FoxSpWTR	-124.299	40.599		townsolitWTR	-106.444	35.0787		Phainopepla WTR	-113.851	33.5201			-121.478	45.6776		rouleghawtr	-119.846	39.004		wcspwtr	-120.855	36.6895		blhegrosWtr	-105.275	21.5359		bewicwrWtr	-107.295	32.939		logshrkWtr	-104.438	38.4868		rockwrwtr	-110.719	32.3378		rbsapwtr	-123.003	38.8208		ybmagpWTR	-120.567
Rufous-crowned Sparrow WTR	-105.257	38.4367		FoxSpWTR	-121.195	38.6679		townsolitWTR	-106.412	35.6611		Phainopepla WTR	-113.852	33.5165			-105.295	39.939		rouleghawtr	-119.268	50.2313		wcspwtr	-119.706	34.4299		blhegrosWtr	-105.275	21.5344		bewicwrWtr	-109.922	31.4398		logshrkWtr	-109.769	32.8684		rockwrwtr	-107.22	33.1699		rbsapwtr	-121.831	37.5154		ybmagpWTR	-121.768
Rufous-crowned Sparrow WTR	-105.249	32.9068		FoxSpWTR	-122.031	37.0275		townsolitWTR	-106.398	35.1912		Phainopepla WTR	-113.854	33.5146			-112.303	46.525		rouleghawtr	-117.769	41.7201		wcspwtr	-111.785	33.4022		blhegrosWtr	-105.272	21.5441		bewicwrWtr	-122.172	47.6		logshrkWtr	-119.673	35.4715		rockwrwtr	-116.852	33.1335		rbsapwtr	-123.801	40.2875		ybmagpWTR	-121.267
Rufous-crowned Sparrow WTR	-105.239	26.0482		FoxSpWTR	-124.086	40.8953		townsolitWTR	-106.393	35.0899		Phainopepla WTR	-113.854	35.0889			-122.132	48.6674		rouleghawtr	-112.766	46.3225		wcspwtr	-122.999	44.9302		blhegrosWtr	-105.272	21.551		bewicwrWtr	-118.307	35.6722		logshrkWtr	-118.298	35.0067		rockwrwtr	-110.771	31.3638		rbsapwtr	-122.022	36.9752		ybmagpWTR	-121.972
Rufous-crowned Sparrow WTR	-105.229	38.4479		FoxSpWTR	-122.834	42.5368		townsolitWTR	-106.384	35.0744		Phainopepla WTR	-113.859	33.514			-123.787	40.2831		rouleghawtr	-105.092	39.4934		wcspwtr	-106.578	35.3033		blhegrosWtr	-105.269	21.5449		bewicwrWtr	-117.129	32.9252		logshrkWtr	-120.834	36.5969		rockwrwtr	-123.7	40.1077		rbsapwtr	-118.61	34.5049		ybmagpWTR	-120.64
Rufous-crowned Sparrow WTR	-105.218	38.4		FoxSpWTR	-123.809	46.3594		townsolitWTR	-106.378	35.0843		Phainopepla WTR	-113.864	33.5118			-119.801	48.8514		rouleghawtr	-119.682	45.1711		wcspwtr	-122.793	42.4799		blhegrosWtr	-105.269	21.6174		bewicwrWtr	-123.458	48.4294		logshrkWtr	-120.723	38.0284		rockwrwtr	-120.586	46.6187		rbsapwtr	-123.012	48.546		ybmagpWTR	-121.737
Rufous-crowned Sparrow WTR	-105.217	38.4		FoxSpWTR	-122.782	45.7726		townsolitWTR	-106.377	34.4497		Phainopepla WTR	-113.87	33.5099			-106.238	41.3666		rouleghawtr	-116.982	46.2879		wcspwtr	-105.162	40.6089		blhegrosWtr	-105.264	21.5456		bewicwrWtr	-122.442	48.211		logshrkWtr	-121.03	37.0661		rockwrwtr	-106.652	35.0844		rbsapwtr	-121.185	36.5665		ybmagpWTR	-120.8
Rufous-crowned Sparrow WTR	-105.202	38.4355		FoxSpWTR	-122.688	37.907		townsolitWTR	-106.377	35.1723		Phainopepla WTR	-113.873	33.5085			-123.309	44.5892		rouleghawtr	-105.266	39.9113		wcspwtr	-117.885	33.6264		blhegrosWtr	-105.264	20.992		bewicwrWtr	-123.19	39.1974		logshrkWtr	-121.886	36.535		rockwrwtr	-110.441	33.1869		rbsapwtr	-123.671	48.788		ybmagpWTR	-121.711
Rufous-crowned Sparrow WTR	-105.135	40.5308		FoxSpWTR	-123.964	49.2356		townsolitWTR	-106.374	38.0749		Phainopepla WTR	-113.874	33.4944			-120.07	39.1215		rouleghawtr	-111.857	39.8194		wcspwtr	-119.484	47.3962		blhegrosWtr	-105.259	21.5567		bewicwrWtr	-122.666	38.1179		logshrkWtr	-111.752	34.6492		rockwrwtr	-111.466	32.5774		rbsapwtr	-121.188	38.6718		ybmagpWTR	-121.74
Rufous-crowned Sparrow WTR	-104.992	21.4871		FoxSpWTR	-123.121	49.2547		townsolitWTR	-106.373	35.1415		Phainopepla WTR	-113.879	34.5436			-123.315	44.4215		rouleghawtr	-122.587	48.7916		wcspwtr	-114.777	42.6702		blhegrosWtr	-105.258	20.6817		bewicwrWtr	-123.082	44.7968		logshrkWtr	-106.826	34.4314		rockwrwtr	-112.752	32.2935		rbsapwtr	-123.752	48.7955		ybmagpWTR	-122.028
Rufous-crowned Sparrow WTR	-104.941	23.9216		FoxSpWTR	-122.853	45.5215		townsolitWTR	-106.365	35.129		Phainopepla WTR	-113.886	33.5037			-122.651	44.2952		rouleghawtr	-105.21	40.193		wcspwtr	-118.514	34.3095		blhegrosWtr	-105.256	21.5931		bewicwrWtr	-117.291	33.0465		logshrkWtr	-118.293	33.7865		rockwrwtr	-115.692	33.0751		rbsapwtr	-120.001	37.8435		ybmagpWTR	-121.439
Rufous-crowned Sparrow WTR	-104.848	31.907		FoxSpWTR	-121.666	36.9391		townsolitWTR	-106.357	35.8512		Phainopepla WTR	-113.91	28.7761			-135.742	58.4268		rouleghawtr	-114.859	43.3432		wcspwtr	-118.905	35.4494		blhegrosWtr	-105.253	21.5337		bewicwrWtr	-110.994	31.8743		logshrkWtr	-114.422	36.5135		rockwrwtr	-110.857	31.4659		rbsapwtr	-116.847	32.8922		ybmagpWTR	-121.932
Rufous-crowned Sparrow WTR	-104.846	31.9045		FoxSpWTR	-123.236	44.6894		townsolitWTR	-106.331	35.1645		Phainopepla WTR	-113.914	35.1402			-123.968	45.4879		rouleghawtr	-111.983	40.516		wcspwtr	-121.843	36.9292		blhegrosWtr	-105.25	21.52		bewicwrWtr	-121.13	38.7608		logshrkWtr	-112.203	33.3299		rockwrwtr	-120.877	36.6411		rbsapwtr	-120.002	34.6229		ybmagpWTR	-122.135
Rufous-crowned Sparrow WTR	-104.829	31.9225		FoxSpWTR	-120.799	38.7296		townsolitWTR	-106.323	35.6378		Phainopepla WTR	-113.917	33.3322			-112.166	37.6462		rouleghawtr	-119.35	50.2476		wcspwtr	-122.461	38.5099		blhegrosWtr	-105.25	20.8208		bewicwrWtr	-122.701	49.2078		logshrkWtr	-121.283	36.8257		rockwrwtr	-121.515	38.1631		rbsapwtr	-122.143	37.8816		ybmagpWTR	-121.782
Rufous-crowned Sparrow WTR	-104.822	31.896		FoxSpWTR	-122.299	47.6975		townsolitWTR	-106.318	35.1682		Phainopepla WTR	-113.921	33.4287			-135.915	58.4547		rouleghawtr	-111.819	41.734		wcspwtr	-122.51	37.756		blhegrosWtr	-105.245	21.3489		bewicwrWtr	-118.405	35.6241		logshrkWtr	-122.905	38.3046		rockwrwtr	-118.353	33.7426		rbsapwtr	-120.791	38.3999		ybmagpWTR	-121.201
Rufous-crowned Sparrow WTR	-104.81	25.7485		FoxSpWTR	-120.426	34.9757		townsolitWTR	-106.295	35.8782		Phainopepla WTR	-113.956	34.2572			-135.724	58.4121		rouleghawtr	-122.13	38.1537		wcspwtr	-117.188	34.0422		blhegrosWtr	-105.241	21.5808		bewicwrWtr	-123.064	44.0516		logshrkWtr	-111.97	33.8566		rockwrwtr	-121.133	38.7646		rbsapwtr	-122.262	38.4508		ybmagpWTR	-120.581
Rufous-crowned Sparrow WTR	-104.808	31.9053		FoxSpWTR	-123.41	48.4178		townsolitWTR	-106.292	35.9056		Phainopepla WTR	-113.981	37.107			-115.766	49.5831		rouleghawtr	-118.257	46.6544		wcspwtr	-122.383	47.8128		blhegrosWtr	-105.237	20.6468		bewicwrWtr	-122.787	45.9079		logshrkWtr	-121.074	36.4796		rockwrwtr	-113.061	32.1504		rbsapwtr	-118.882	34.1932		ybmagpWTR	-120.843
Rufous-crowned Sparrow WTR	-104.769	31.9861		FoxSpWTR	-122.478	47.4114		townsolitWTR	-106.284	35.7965		Phainopepla WTR	-113.984	34.2555			-114.437	48.2029		rouleghawtr	-123.178	49.7051		wcspwtr	-122.267	37.9095		blhegrosWtr	-105.237	20.6476		bewicwrWtr	-119.98	39.4775		logshrkWtr	-107.296	32.8916		rockwrwtr	-121.7	37.8648		rbsapwtr	-122.401	45.8667		ybmagpWTR	-121.578
Rufous-crowned Sparrow WTR	-104.763	32.1512		FoxSpWTR	-121.129	44.6336		townsolitWTR	-106.284	35.7963		Phainopepla WTR	-114	34.8394			-124.028	40.7949		rouleghawtr	-111.263	47.521		wcspwtr	-122.803	37.9855		blhegrosWtr	-105.236	20.6469		bewicwrWtr	-121.086	35.5699		logshrkWtr	-116.56	43.3308		rockwrwtr	-121.952	38.2429		rbsapwtr	-123.002	45.5488		ybmagpWTR	-120.851
Rufous-crowned Sparrow WTR	-104.737	31.9481		FoxSpWTR	-119.96	34.5769		townsolitWTR	-106.283	35.9085		Phainopepla WTR	-114.001	33.1805			-116.085	43.7826		rouleghawtr	-119.389	49.0358		wcspwtr	-118.993	36.2679		blhegrosWtr	-105.233	20.6299		bewicwrWtr	-108.794	31.7291		logshrkWtr	-121.77	38.2126		rockwrwtr	-121.833	37.5123		rbsapwtr	-122.33	37.2617		ybmagpWTR	-122.172
Rufous-crowned Sparrow WTR	-104.737	31.948		FoxSpWTR	-122.465	37.7691		townsolitWTR	-106.28	35.8957		Phainopepla WTR	-114.003	34.2522			-119.227	48.886		rouleghawtr	-123.035	49.0684		wcspwtr	-123.003	49.0656		blhegrosWtr	-105.23	21.5732		bewicwrWtr	-121.937	36.5131		logshrkWtr	-109.774	23.3681		rockwrwtr	-116.542	33.792		rbsapwtr	-121.806	37.3355		ybmagpWTR	-121.731
Rufous-crowned Sparrow WTR	-104.703	31.914		FoxSpWTR	-122.705	48.0863		townsolitWTR	-106.279	35.88		Phainopepla WTR	-114.005	33.1924			-119.91	49.3592		rouleghawtr	-117.567	47.4333		wcspwtr	-122.518	37.5737		blhegrosWtr	-105.23	21.5755		bewicwrWtr	-122.512	48.7174		logshrkWtr	-121.659	38.4801		rockwrwtr	-121.542	39.596		rbsapwtr	-122.421	45.3299		ybmagpWTR	-121.218
Rufous-crowned Sparrow WTR	-104.698	32.2558		FoxSpWTR	-122.603	45.5044		townsolitWTR	-106.278	35.9001		Phainopepla WTR	-114.006	33.1948			-120.614	49.4685		rouleghawtr	-107.507	41.759		wcspwtr	-124.275	40.6961		blhegrosWtr	-105.229	20.6493		bewicwrWtr	-106.482	35.1462		logshrkWtr	-112.975	32.279		rockwrwtr	-111.07	33.12		rbsapwtr	-124.243	40.5936		ybmagpWTR	-120.194
Rufous-crowned Sparrow WTR	-104.687	21.2754		FoxSpWTR	-117.928	33.9659		townsolitWTR	-106.276	35.9021		Phainopepla WTR	-114.007	33.3914			-123.995	41.3813		rouleghawtr	-115.955	43.3392		wcspwtr	-120.702	35.2528		blhegrosWtr	-105.22	21.5828		bewicwrWtr	-122.422	47.6639		logshrkWtr	-120.625	37.8404		rockwrwtr	-112.781	33.3012		rbsapwtr	-121.342	38.652		ybmagpWTR	-121.839
Rufous-crowned Sparrow WTR	-104.667	30.8167		FoxSpWTR	-124.049	46.378		townsolitWTR	-106.274	35.7826		Phainopepla WTR	-114.008	33.3876			-115.27	43.5528		rouleghawtr	-119.776	36.9233		wcspwtr	-111.894	34.766		blhegrosWtr	-105.207	21.5279		bewicwrWtr	-112.129	34.6959		logshrkWtr	-117.96	35.7908		rockwrwtr	-110.732	29.2098		rbsapwtr	-123.291	49.3738		ybmagpWTR	-121.494
Rufous-crowned Sparrow WTR	-104.598	25.7868		FoxSpWTR	-122.915	48.0569		townsolitWTR	-106.274	35.7809		Phainopepla WTR	-114.01	34.2539			-123.96	45.8162		rouleghawtr	-112.164	40.7734		wcspwtr	-105.705	31.1566		blhegrosWtr	-105.202	20.7503		bewicwrWtr	-121.926	37.5616		logshrkWtr	-111.003	32.2505		rockwrwtr	-120.524	37.9859		rbsapwtr	-122.084	37.386		ybmagpWTR	-121.302
Rufous-crowned Sparrow WTR	-104.57	32.1326		FoxSpWTR	-121.814	39.7347		townsolitWTR	-106.272	35.9034		Phainopepla WTR	-114.012	33.3949			-106.868	40.4908		rouleghawtr	-112.829	46.2528		wcspwtr	-112.419	33.6755		blhegrosWtr	-105.172	21.4173		bewicwrWtr	-118.131	34.1465		logshrkWtr	-117.66	35.6946		rockwrwtr	-111.798	34.6373		rbsapwtr	-122.849	39.0257		ybmagpWTR	-121.458
Rufous-crowned Sparrow WTR	-104.552	25.8071		FoxSpWTR	-122.226	37.175		townsolitWTR	-106.27	35.7823		Phainopepla WTR	-114.014	33.3844			-115.771	49.5		rouleghawtr	-113.394	39.8653		wcspwtr	-121.177	44.2786		blhegrosWtr	-105.157	21.5041		bewicwrWtr	-122.222	37.9066		logshrkWtr	-114.488	32.8195		rockwrwtr	-111.481	36.9305		rbsapwtr	-121.375	38.3958		ybmagpWTR	-121.821
Rufous-crowned Sparrow WTR	-104.537	32.1501		FoxSpWTR	-123.154	48.1255		townsolitWTR	-106.27	35.7796		Phainopepla WTR	-114.014	33.3843			-123.795	40.1002		rouleghawtr	-123.154	49.0656		wcspwtr	-124.984	49.6925		blhegrosWtr	-105.156	21.4634		bewicwrWtr	-122.025	38.3361		logshrkWtr	-120.575	35.8658		rockwrwtr	-121.166	38.6057		rbsapwtr	-119.448	37.1833		ybmagpWTR	-120.278
Rufous-crowned Sparrow WTR	-104.51	21.1255		FoxSpWTR	-122.22	37.1668		townsolitWTR	-106.263	35.9155		Phainopepla WTR	-114.016	33.3822			-111.812	41.3005		rouleghawtr	-122.65	48.1667		wcspwtr	-113.872	32.7148		blhegrosWtr	-105.148	21.4491		bewicwrWtr	-122.131	40.4031		logshrkWtr	-104.318	38.5935		rockwrwtr	-118.096	34.1771		rbsapwtr	-123.648	48.801		ybmagpWTR	-121.732
Rufous-crowned Sparrow WTR	-104.471	32.1091		FoxSpWTR	-122.379	47.4507		townsolitWTR	-106.262	35.9345		Phainopepla WTR	-114.023	37.1434			-123.116	38.973		rouleghawtr	-105.158	35.5489		wcspwtr	-106.007	35.8925		blhegrosWtr	-105.148	21.4573		bewicwrWtr	-111.823	34.5086		logshrkWtr	-119.334	34.4094		rockwrwtr	-122.487	38.1881		rbsapwtr	-122.006	37.5748		ybmagpWTR	-120.723
Rufous-crowned Sparrow WTR	-104.443	32.1761		FoxSpWTR	-123.924	46.7264		townsolitWTR	-106.256	35.7834		Phainopepla WTR	-114.023	37.1429			-124.143	47.5718		rouleghawtr	-122.148	47.7107		wcspwtr	-124.015	49.202		blhegrosWtr	-105.146	21.5776		bewicwrWtr	-123.237	44.7817		logshrkWtr	-113.54	32.7964		rockwrwtr	-117.319	33.9699		rbsapwtr	-120.759	36.1479		ybmagpWTR	-120.582
Rufous-crowned Sparrow WTR	-104.4	33.4512		FoxSpWTR	-123.008	39.1674		townsolitWTR	-106.249	35.8815		Phainopepla WTR	-114.03	34.8799			-123.242	48.7571		rouleghawtr	-104.874	41.0626		wcspwtr	-114.341	34.4632		blhegrosWtr	-105.146	21.4515		bewicwrWtr	-122.192	47.6575		logshrkWtr	-111.238	31.418		rockwrwtr	-119.513	39.9526		rbsapwtr	-122.825	38.4706		ybmagpWTR	-121.824
Rufous-crowned Sparrow WTR	-104.395	19.6877		FoxSpWTR	-123.787	39.2687		townsolitWTR	-106.246	35.7968		Phainopepla WTR	-114.043	35.2073			-119.755	39.3819		rouleghawtr	-104.821	39.8981		wcspwtr	-124.106	40.9103		blhegrosWtr	-105.132	21.4441		bewicwrWtr	-116.937	32.7014		logshrkWtr	-118.387	34.267		rockwrwtr	-111.053	28.0152		rbsapwtr	-123.341	39.4143		ybmagpWTR	-121.663
Rufous-crowned Sparrow WTR	-104.395	29.5893		FoxSpWTR	-123.479	48.1137		townsolitWTR	-106.245	35.8045		Phainopepla WTR	-114.046	34.27			-136.972	58.8251		rouleghawtr	-123.035	49.1129		wcspwtr	-120.017	47.8533		blhegrosWtr	-105.125	21.4164		bewicwrWtr	-122.054	37.3606		logshrkWtr	-122.314	38.2023		rockwrwtr	-116.329	33.2099		rbsapwtr	-123.044	44.9507		ybmagpWTR	-120.926
Rufous-crowned Sparrow WTR	-104.332	19.829		FoxSpWTR	-118.226	34.2009		townsolitWTR	-106.229	35.8115		Phainopepla WTR	-114.051	34.2714			-119.989	39.5182		rouleghawtr	-121.44	41.0734		wcspwtr	-121.745	36.814		blhegrosWtr	-105.116	21.5317		bewicwrWtr	-110.213	31.8907		logshrkWtr	-114.717	32.65		rockwrwtr	-116.641	33.9476		rbsapwtr	-123.309	44.019		ybmagpWTR	-120.732
Rufous-crowned Sparrow WTR	-104.272	32.4399		FoxSpWTR	-123.124	49.2561		townsolitWTR	-106.22	36.0143		Phainopepla WTR	-114.059	34.2795			-106.652	35.0844		rouleghawtr	-119.575	39.7225		wcspwtr	-118.013	34.1005		blhegrosWtr	-105.109	21.4363		bewicwrWtr	-104.763	32.1512		logshrkWtr	-111.047	31.5621		rockwrwtr	-106.716	32.3446		rbsapwtr	-122.39	41.6128		ybmagpWTR	-121.675
Rufous-crowned Sparrow WTR	-104.269	24.0704		FoxSpWTR	-122.324	47.4017		townsolitWTR	-106.215	35.8621		Phainopepla WTR	-114.059	34.2786			-115.809	49.7044		rouleghawtr	-112.157	41.2122		wcspwtr	-119.848	34.4161		blhegrosWtr	-105.089	21.503		bewicwrWtr	-111.839	34.6115		logshrkWtr	-109.895	32.0651		rockwrwtr	-118.118	36.6073		rbsapwtr	-119.272	34.5147		ybmagpWTR	-121.573
Rufous-crowned Sparrow WTR	-104.231	30.6989		FoxSpWTR	-123.063	38.3496		townsolitWTR	-106.206	35.7942		Phainopepla WTR	-114.061	35.1909			-119.505	49.5223		rouleghawtr	-114.069	46.9592		wcspwtr	-111.926	28.8711		blhegrosWtr	-105.089	21.503		bewicwrWtr	-124.869	49.692		logshrkWtr	-121.998	37.5057		rockwrwtr	-119.74	35.189		rbsapwtr	-122.864	38.1002		ybmagpWTR	-120.857
Rufous-crowned Sparrow WTR	-104.219	34.4316		FoxSpWTR	-121.342	38.652		townsolitWTR	-106.204	35.8098		Phainopepla WTR	-114.065	33.3725			-120.261	48.5622		rouleghawtr	-120.955	38.0142		wcspwtr	-112.851	32.4474		blhegrosWtr	-105.08	19.523		bewicwrWtr	-116.363	33.754		logshrkWtr	-120.848	36.1809		rockwrwtr	-114.034	34.2649		rbsapwtr	-122.075	47.6864		ybmagpWTR	-121.299
Rufous-crowned Sparrow WTR	-104.201	30.9664		FoxSpWTR	-117.002	34.0172		townsolitWTR	-106.199	35.8061		Phainopepla WTR	-114.065	34.285			-117.527	45.4702		rouleghawtr	-110.724	31.5967		wcspwtr	-105.359	31.5739		blhegrosWtr	-105.02	19.4511		bewicwrWtr	-121.716	37.3432		logshrkWtr	-122.506	39.362		rockwrwtr	-117.977	35.8016		rbsapwtr	-123.972	45.1433		ybmagpWTR	-120.626
Rufous-crowned Sparrow WTR	-104.154	19.9851		FoxSpWTR	-122.653	49.0999		townsolitWTR	-106.197	35.8021		Phainopepla WTR	-114.067	34.2784			-107.913	40.037		rouleghawtr	-119.469	47.4809		wcspwtr	-116.021	33.5437		blhegrosWtr	-104.994	21.488		bewicwrWtr	-122.658	45.4158		logshrkWtr	-118.347	33.74		rockwrwtr	-120.176	37.5229		rbsapwtr	-121.193	39.2926		ybmagpWTR	-122.085
Rufous-crowned Sparrow WTR	-104.153	30.9293		FoxSpWTR	-124.089	43.9234		townsolitWTR	-106.197	35.8037		Phainopepla WTR	-114.068	34.2793			-119.887	48.3885		rouleghawtr	-111.83	46.6461		wcspwtr	-117.069	32.5455		blhegrosWtr	-104.992	21.4871		bewicwrWtr	-122.005	37.5827		logshrkWtr	-121.018	38.3876		rockwrwtr	-116.181	33.5687		rbsapwtr	-123.358	48.5026		ybmagpWTR	-121.749
Rufous-crowned Sparrow WTR	-104.133	30.7185		FoxSpWTR	-152.529	57.7695		townsolitWTR	-106.194	35.8033		Phainopepla WTR	-114.068	34.2804			-123.43	48.1181		rouleghawtr	-110.854	31.3769		wcspwtr	-107.994	30.6803		blhegrosWtr	-104.988	21.5035		bewicwrWtr	-120.471	46.5908		logshrkWtr	-119.789	39.2797		rockwrwtr	-117.125	33.8758		rbsapwtr	-122.55	47.25		ybmagpWTR	-119.653
[truncated: 8,918 more rows]
[truncated: 27 more columns]

## Sheet: Sheet2
acornwoodwtr		Acorn Woodpecker	Label	townsolitWTR	label	label	label	label	label	label	label	label	label	label	label	label	label	Label	Label	label	label
[truncated: 186 more rows]
